# Supplementary material for: The RNA N6-Methyladenosine Methyltransferase METTL3 Promotes the Progression of Kidney Cancer via N6-Methyladenosine-Dependent Translational Enhancement of ABCD1
Source: Front Cell Dev Biol. 2021 Sep 23;9:737498. doi: 10.3389/fcell.2021.737498 (PMC8496489; doi:10.3389/fcell.2021.737498)
Supplement: Supplementary Table 1 — Sequences of the primers used in this study. [file Table_1.XLSX]

## Sheet: Sheet1
Primer sequences used to construct plasmids in this study.
Construct	Species	Direction	Sequence (5' - 3')
shMETTL3-1	Human	Forward	CCGGGCCAAGGAACAATCCATTGTTCTCGAGAACAATGGATTGTTCCTTGGCTTTTTG
	Human	Reverse	AATTCAAAAAGCCAAGGAACAATCCATTGTTCTCGAGAACAATGGATTGTTCCTTGGC
shMETTL3-2	Human	Forward	CCGGCGTCAGTATCTTGGGCAAGTTCTCGAGAACTTGCCCAAGATACTGACGTTTTTG
	Human	Reverse	AATTCAAAAACGTCAGTATCTTGGGCAAGTTCTCGAGAACTTGCCCAAGATACTGACG
shABCD1-1	Human	Forward	CCGGCGCACAGAAGCCTTCACTATTCTCGAGAATAGTGAAGGCTTCTGTGCGTTTTTG
	Human	Reverse	AATTCAAAAACGCACAGAAGCCTTCACTATTCTCGAGAATAGTGAAGGCTTCTGTGCG
shABCD1-2	Human	Forward	CCGGGTATGTTATGCTGGAGCAGTTCTCGAGAACTGCTCCAGCATAACATACTTTTTG
	Human	Reverse	AATTCAAAAAGTATGTTATGCTGGAGCAGTTCTCGAGAACTGCTCCAGCATAACATAC
Primer sequences for RT-qPCRs used in this study.
Construct	Species	Direction	Sequence (5' - 3')
hTERT	Human	Forward	CGGAAGAGTGTCTGGAGCAA
	Human	Reverse	GGATGAAGCGGAGTCTGGA
Nestin	Human	Forward	AGCGTTGGAACAGAGGTTGGA
	Human	Reverse	TGTTTCCTCCCACCCTGTGTC
Oct4	Human	Forward	TGTACTCCTCGGTCCCTTTC
	Human	Reverse	TCCAGGTTTTCTTTCCCTAGC
Sox2	Human	Forward	GCTAGTCTCCAAGCGACGAA
	Human	Reverse	GCAAGAAGCCTCTCCTTGAA
Nanog	Human	Forward	CAGTCTGGACACTGGCTGAA
	Human	Reverse	CTCGCTGATTAGGCTCCAAC
METTL3	Human	Forward	GCAACGCATCATTCGGACAG
	Human	Reverse	CTGGTTGAAGCCTTGGGGAT
ABCD1	Human	Forward	TGACAGGACAGGAGAGCCAA
	Human	Reverse	AGACTGTCGCTTTAGGCCCC
β-actin	Human	Forward	AGAGCTACGAGCTGCCTGAC
	Human	Reverse	AGCACTGTGTTGGCGTACAG
Primer sequences for MeRIP-qPCR used in this study.
Construct	Species	Direction	Sequence (5' - 3')
ABCD1	Human	Forward	TGACAGGACAGGAGAGCCAA
	Human	Reverse	AGACTGTCGCTTTAGGCCCC
GAPDH	Human	Forward	CAAATTCCATGGCACCGTCA
	Human	Reverse	GACTCCACGACGTACTCAGC
