# Supplementary material for: The RNA N6-Methyladenosine Methyltransferase METTL3 Promotes the Progression of Kidney Cancer via N6-Methyladenosine-Dependent Translational Enhancement of ABCD1
Source: Front Cell Dev Biol. 2021 Sep 23;9:737498. doi: 10.3389/fcell.2021.737498 (PMC8496489; doi:10.3389/fcell.2021.737498)
Supplement: Supplementary Table 2 — Antibodies used in this study. [file Table_2.XLSX]

## Sheet: Sheet1
Antibody	Source	Identifier
METTL3	Proteintech	Cat#15073-1-AP
WTAP	Proteintech	Cat#60188-1-Ig
METTL14	Merck	Cat#HPA038002
ALKBH5	Merck	Cat#HPA007196
FTO	Abcam	Cat#ab124892
ABCD1	Proteintech	Cat#11159-1-AP
β-Actin	Proteintech	Cat#66009-1-Ig
