# Supplementary material for: The RNA N6-Methyladenosine Methyltransferase METTL3 Promotes the Progression of Kidney Cancer via N6-Methyladenosine-Dependent Translational Enhancement of ABCD1
Source: Front Cell Dev Biol. 2021 Sep 23;9:737498. doi: 10.3389/fcell.2021.737498 (PMC8496489; doi:10.3389/fcell.2021.737498)
Supplement: Supplementary Table 4 — m6A-modified gene summary of the two patients in this study. [file Table_4.XLSX]

## Sheet: Patient 1-N
Statistics of m6A-modified genes in Patient 1-N
Chrom	Start	End	Enrichment	-Log10(q.value)	Refseq
chr1	878032	878428	10.3796	86.1818	SAMD11
chr1	879529	879855	2.4538	35.5657	NOC2L
chr1	879529	879855	2.4538	35.5657	SAMD11
chr1	949708	949917	7.16906	74.7381	ISG15
chr1	990325	991034	7.07847	225.284	AGRN
chr1	1017688	1018252	7.58356	30.7366	C1orf159
chr1	1152356	1153236	3.99086	218.224	SDF4
chr1	1163868	1164071	2.30955	40.0389	SDF4
chr1	1168336	1168568	4.32168	12.9983	B3GALT6
chr1	1169036	1170340	11.2563	139.862	B3GALT6
chr1	1190298	1190890	6.83612	144.504	UBE2J2
chr1	1248178	1248486	3.75298	59.7533	INTS11
chr1	1260198	1260413	4.46324	13.8387	CPTP
chr1	1262941	1264198	10.8818	358.101	CPTP
chr1	1288519	1288735	3.12328	35.6721	MXRA8
chr1	1296316	1297070	7.6954	13.8771	MXRA8
chr1	1337433	1337638	3.61198	187.361	MRPL20
chr1	1354395	1355081	10.9775	49.716	ANKRD65
chr1	1356281	1356480	8.29017	13.0209	ANKRD65
chr1	1374416	1374826	5.91863	98.6246	VWA1
chr1	1375125	1376013	9.6348	330.527	VWA1
chr1	1470592	1470879	8.85981	14.9046	TMEM240
chr1	1479345	1479544	2.06951	18.255	SSU72
chr1	1533497	1533988	5.68825	31.1087	FNDC10
chr1	1534447	1534804	8.10931	14.1275	FNDC10
chr1	1558719	1559008	5.41907	22.5092	MIB2
chr1	1560241	1560452	7.26074	38.2804	MIB2
chr1	1565563	1565884	4.0805	35.5946	MIB2
chr1	1596539	1597336	13.6079	114.549	CDK11B
chr1	1596539	1597336	13.6079	114.549	SLC35E2B
chr1	1822263	1822592	38.9166	103.46	GNB1
chr1	2116093	2116660	4.68071	80.3265	FAAP20
chr1	2116093	2116660	4.68071	80.3265	PRKCZ
chr1	2160186	2160385	5.38861	5.72102	SKI
chr1	2160831	2161132	13.2414	47.1211	SKI
chr1	2238347	2238870	11.5399	56.0327	SKI
chr1	2239139	2239441	11.8959	102.898	SKI
chr1	2239559	2239850	7.90144	55.4178	SKI
chr1	2334409	2335031	2.11117	48.2217	RER1
chr1	2343877	2344076	7.22738	8.57062	PEX10
chr1	2435231	2436894	14.3797	486.877	PLCH2
chr1	2440052	2440421	11.4166	110.141	PANK4
chr1	2494931	2495176	3.65301	122.267	TNFRSF14
chr1	3328451	3328794	8.70467	14.1638	PRDM16
chr1	3350296	3350851	5.70944	17.0637	PRDM16
chr1	3354772	3355003	3.71281	20.7935	PRDM16
chr1	3379810	3380118	7.88619	51.2218	ARHGEF16
chr1	3405611	3405847	5.1578	7.28165	MEGF6
chr1	3406658	3407085	9.62627	80.099	MEGF6
chr1	3546422	3546625	4.46502	183.965	TPRG1L
chr1	3703457	3703888	7.86094	68.0297	LRRC47
chr1	3712922	3713131	7.46115	10.8015	LRRC47
chr1	3807238	3807516	5.28456	24.1279	C1orf174
chr1	4772320	4772672	12.7869	21.8609	AJAP1
chr1	4842459	4843031	9.67322	24.474	AJAP1
chr1	6158602	6158942	2.74905	14.306	KCNAB2
chr1	6161034	6161233	3.02417	17.5007	KCNAB2
chr1	6309052	6309504	7.04664	9.72817	GPR153
chr1	6478678	6478932	8.33928	11.0097	HES2
chr1	6484799	6485027	6.4926	11.2454	ESPN
chr1	6519955	6520366	5.51294	88.1344	ESPN
chr1	6584613	6584897	8.21004	24.4421	NOL9
chr1	6640828	6641240	11.0413	110.401	ZBTB48
chr1	6649072	6649271	3.57854	31.7052	ZBTB48
chr1	6652791	6653850	7.57185	85.0685	KLHL21
chr1	6659164	6659608	9.4737	38.9808	KLHL21
chr1	6681538	6681881	7.25538	19.5894	PHF13
chr1	6695319	6695669	2.93064	32.029	DNAJC11
chr1	6695319	6695669	2.93064	32.029	THAP3
chr1	6845429	6845628	6.67143	7.4016	CAMTA1
chr1	7887325	7887589	8.53433	14.8526	PER3
chr1	8022670	8022925	5.30597	31.2373	PARK7
chr1	8073193	8074368	4.06884	186.407	ERRFI1
chr1	8390286	8390953	10.1961	26.7121	SLC45A1
chr1	8403969	8404196	4.38994	25.6985	SLC45A1
chr1	8418305	8419030	6.49512	50.2272	RERE
chr1	8419828	8420098	6.69563	48.8442	RERE
chr1	8420573	8420841	5.81612	20.9735	RERE
chr1	8421306	8421678	6.64909	29.2085	RERE
chr1	8716160	8716487	12.835	127.543	RERE
chr1	9097556	9097773	3.00676	35.0868	SLC2A5
chr1	9118218	9118449	8.89523	12.2773	SLC2A5
chr1	9294926	9295126	9.45119	13.5728	H6PD
chr1	9304961	9305265	8.61479	14.4993	H6PD
chr1	9324815	9325400	7.15716	41.6356	H6PD
chr1	9329004	9329406	7.82079	87.2254	H6PD
chr1	9329780	9330203	2.68686	10.1427	H6PD
chr1	9330644	9330935	4.10604	42.6636	H6PD
chr1	9415774	9416634	7.43766	61.6851	SPSB1
chr1	9427362	9428168	5.97016	27.2502	SPSB1
chr1	9599466	9599694	11.8877	22.6139	SLC25A33
chr1	9789645	9790004	2.29871	29.3533	CLSTN1
chr1	9790497	9790930	8.32871	524.254	CLSTN1
chr1	10042343	10042811	9.32333	37.944	NMNAT1
chr1	10093237	10093502	4.19311	5.44427	UBE4B
chr1	10438992	10439285	8.20266	39.0901	KIF1B
chr1	10502248	10502546	4.82953	83.3599	APITD1-CORT
chr1	10502248	10502546	4.82953	83.3599	CENPS
chr1	10510262	10510689	6.6207	14.4823	APITD1-CORT
chr1	10510262	10510689	6.6207	14.4823	CORT
chr1	10521362	10521893	3.63637	12.9173	DFFA
chr1	10522739	10522938	3.41464	8.87051	DFFA
chr1	10532405	10532689	11.2805	18.3569	DFFA
chr1	10689614	10690075	6.7085	174.212	PEX14
chr1	10697169	10697429	6.01972	40.706	CASZ1
chr1	10698490	10700145	11.3614	36.6731	CASZ1
chr1	10713806	10714314	18.6529	46.5033	CASZ1
chr1	10725337	10725568	4.66166	10.1046	CASZ1
chr1	11083336	11083651	8.69087	284.781	TARDBP
chr1	11083764	11083975	5.19434	103.203	TARDBP
chr1	11129719	11129947	4.36442	30.9727	EXOSC10
chr1	11167110	11167312	2.86996	14.4377	MTOR
chr1	11345877	11346192	8.06203	35.4403	UBIAD1
chr1	11714568	11714799	6.10323	10.5131	FBXO2
chr1	11714568	11714799	6.10323	10.5131	FBXO44
chr1	11721890	11722239	2.65156	17.8924	FBXO44
chr1	11740635	11740856	7.37476	12.8477	MAD2L2
chr1	11849674	11849874	5.1528	15.643	MTHFR
chr1	11850299	11850945	5.53581	27.987	MTHFR
chr1	11980173	11980445	3.48912	143.638	KIAA2013
chr1	11982747	11983053	3.00656	31.9025	KIAA2013
chr1	11983167	11983697	2.58309	21.3449	KIAA2013
chr1	11985308	11985855	6.57627	88.8273	KIAA2013
chr1	11986261	11986539	5.17095	16.7747	KIAA2013
chr1	12034681	12035494	4.68142	282.194	PLOD1
chr1	12071634	12072718	6.97453	159.105	MFN2
chr1	12203642	12204075	15.5667	29.315	TNFRSF8
chr1	12267326	12267661	10.5812	23.9091	TNFRSF1B
chr1	12268617	12269219	19.1127	109.711	TNFRSF1B
chr1	12568899	12569223	6.74725	75.665	VPS13D
chr1	12569971	12570170	3.5019	21.7091	VPS13D
chr1	12628052	12628526	5.58561	548.266	DHRS3
chr1	12726522	12726721	5.954	6.0259	AADACL4
chr1	12907249	12907452	7.78333	9.77369	HNRNPCL1
chr1	12907249	12907452	7.78333	9.77369	HNRNPCL3
chr1	12907249	12907452	7.78333	9.77369	HNRNPCL4
chr1	14104908	14105253	17.1435	37.9279	PRDM2
chr1	14108876	14109120	6.27452	11.2418	PRDM2
chr1	15443590	15444141	7.94484	20.2345	KAZN
chr1	15443590	15444141	7.94484	20.2345	TMEM51-AS1
chr1	15541330	15541868	9.61078	75.8761	TMEM51
chr1	15545641	15546854	10.555	426.234	TMEM51
chr1	15736401	15736622	5.74269	15.9907	EFHD2
chr1	15754947	15755247	3.43844	30.438	EFHD2
chr1	15899944	15900145	1.8953	124.251	AGMAT
chr1	16010740	16010939	7.78333	9.77369	PLEKHM2
chr1	16053348	16054278	9.13078	88.0261	PLEKHM2
chr1	16060578	16060895	3.29121	34.7563	PLEKHM2
chr1	16066205	16066404	4.11312	8.84329	SLC25A34
chr1	16074091	16074302	2.237	23.3535	TMEM82
chr1	16111974	16112319	4.47191	5.99689	FBLIM1
chr1	16133962	16134260	41.6384	873.494	UQCRHL
chr1	16199193	16199702	5.537	11.6237	SPEN
chr1	16202565	16203008	12.7869	21.8609	SPEN
chr1	16254587	16255398	8.41221	28.6549	SPEN
chr1	16258537	16258866	5.23871	8.11025	SPEN
chr1	16261632	16261831	4.29803	7.36296	SPEN
chr1	16265791	16266478	5.38137	47.8005	SPEN
chr1	16268410	16268625	6.76442	50.6457	ZBTB17
chr1	16271334	16271850	17.7682	178.097	ZBTB17
chr1	16332371	16333187	5.30515	25.6989	C1orf64
chr1	16344297	16344502	4.36827	8.41219	HSPB7
chr1	16344607	16345161	7.47199	24.9741	HSPB7
chr1	16360190	16360496	6.90251	566.026	CLCNKA
chr1	16383343	16383781	2.74361	244.715	CLCNKB
chr1	16451146	16451450	5.7195	22.1971	EPHA2
chr1	16474886	16475105	8.70467	14.1638	EPHA2
chr1	16558302	16558593	3.37191	10.6582	RSG1
chr1	16577169	16578122	8.12638	111.412	FBXO42
chr1	16785391	16785728	3.86036	34.2627	NECAP2
chr1	16786123	16786434	2.253	12.1702	NECAP2
chr1	16890519	16890850	3.84099	6.24319	NBPF1
chr1	17270544	17270743	8.16119	11.095	CROCC
chr1	17273135	17273420	8.38622	22.2551	CROCC
chr1	17282385	17282589	11.1917	21.4565	CROCC
chr1	17292736	17293029	10.0752	43.1972	CROCC
chr1	17294509	17294723	7.20477	26.5675	CROCC
chr1	17295472	17295698	4.47469	22.8596	CROCC
chr1	17393359	17393637	5.34843	48.6315	PADI2
chr1	17395239	17395634	5.70208	20.1689	PADI2
chr1	17734769	17735057	1.95413	5.29072	RCC2
chr1	17735489	17735705	6.63586	28.2607	RCC2
chr1	18807775	18808086	4.13883	10.0389	KLHDC7A
chr1	18809129	18809364	5.32809	18.0621	KLHDC7A
chr1	18810187	18810440	4.73539	28.0166	KLHDC7A
chr1	18810818	18811973	10.9367	332.199	KLHDC7A
chr1	19229085	19229304	9.35562	30.6039	ALDH4A1
chr1	19464520	19464740	5.77155	8.01357	UBR4
chr1	19545613	19545991	8.67934	145.092	EMC1
chr1	19545613	19545991	8.67934	145.092	LOC101927895
chr1	19585122	19585669	8.82626	128.379	MRTO4
chr1	19665730	19666258	1.58506	10.3591	CAPZB
chr1	19923395	19923606	12.8105	38.5397	MINOS1
chr1	19923395	19923606	12.8105	38.5397	MINOS1-NBL1
chr1	19983270	19983843	12.3855	308.257	MINOS1-NBL1
chr1	19983270	19983843	12.3855	308.257	NBL1
chr1	20008765	20009069	8.6832	126.892	TMCO4
chr1	20009282	20009720	6.82534	88.4002	TMCO4
chr1	20140640	20141111	11.2632	728.912	RNF186
chr1	20141562	20141776	4.28528	25.2697	RNF186
chr1	20809890	20810362	4.12391	191.932	CAMK2N1
chr1	20812415	20812723	7.83114	100.14	CAMK2N1
chr1	20826435	20827301	10.6893	281.791	MUL1
chr1	20827507	20827838	3.14205	19.8238	MUL1
chr1	20945014	20945294	7.97781	51.687	CDA
chr1	20977043	20977629	7.91	1180.63	PINK1-AS
chr1	20977043	20977629	7.91	1180.63	PINK1
chr1	21133617	21133982	6.22692	25.8069	EIF4G3
chr1	21543746	21543954	4.22662	72.595	ECE1
chr1	21544361	21544972	5.20411	72.7922	ECE1
chr1	21545583	21545799	2.67057	11.3954	ECE1
chr1	21546107	21546625	8.65873	104.022	ECE1
chr1	21923222	21923620	5.47052	256.104	RAP1GAP
chr1	22148783	22149151	8.58214	355.308	HSPG2
chr1	22148783	22149151	8.58214	355.308	LDLRAD2
chr1	22149753	22149952	1.85153	7.5491	HSPG2
chr1	22149753	22149952	1.85153	7.5491	LDLRAD2
chr1	22838172	22838573	5.55952	5.18498	ZBTB40
chr1	22853088	22853287	5.40579	11.3118	ZBTB40
chr1	22855312	22855595	4.66823	11.399	ZBTB40
chr1	22856767	22856983	2.88809	9.72361	ZBTB40
chr1	22963992	22964257	21.5038	138.541	C1QA
chr1	22974153	22974431	5.09036	35.6089	C1QC
chr1	22987261	22987968	5.73585	61.5726	C1QB
chr1	23240383	23240833	4.70727	6.75017	EPHB2
chr1	23420118	23420657	10.7772	20.1962	LUZP1
chr1	23636953	23637466	11.1981	190.259	HNRNPR
chr1	23707869	23708086	2.05284	69.9289	TCEA3
chr1	23751064	23751265	4.32168	12.9983	TCEA3
chr1	23884666	23884962	2.89743	23.838	ID3
chr1	24077657	24078440	6.29651	32.0833	ELOA
chr1	24085907	24086145	5.74453	38.1624	ELOA
chr1	24104819	24105080	24.2935	59.3258	PITHD1
chr1	24113753	24114023	3.51174	29.7228	PITHD1
chr1	24128534	24129079	2.51593	108.995	HMGCL
chr1	24171870	24172335	1.65413	5.08695	FUCA1
chr1	24287832	24288135	4.90476	47.9552	PNRC2
chr1	24382817	24383100	4.28821	86.6394	MYOM3
chr1	24483638	24484097	6.53596	12.1663	IFNLR1
chr1	24684630	24685120	9.93105	29.6778	GRHL3
chr1	24684630	24685120	9.93105	29.6778	STPG1
chr1	24798044	24798306	7.40231	34.0158	NIPAL3
chr1	24995627	24995999	3.62048	20.8105	SRRM1
chr1	24997723	24997949	2.95503	21.734	SRRM1
chr1	25071798	25072124	57.2631	170.346	CLIC4
chr1	25228489	25228688	6.11547	6.27027	RUNX3
chr1	25558612	25558826	8.67009	21.2911	SYF2
chr1	25664742	25665101	9.92498	16.1486	TMEM50A
chr1	25893339	25894113	5.46735	39.0341	LDLRAP1
chr1	25943651	25944329	21.3701	120.875	MAN1C1
chr1	25944431	25944738	5.17151	17.8484	MAN1C1
chr1	26110136	26110508	4.32214	47.7251	MAN1C1
chr1	26142147	26142560	3.27837	16.7279	SELENON
chr1	26149401	26149610	6.0482	23.4485	LOC646471
chr1	26149401	26149610	6.0482	23.4485	MTFR1L
chr1	26188039	26188310	6.37649	365.725	PAQR7
chr1	26189040	26189583	2.49369	32.6568	PAQR7
chr1	26189793	26190232	4.89173	90.3012	PAQR7
chr1	26227987	26228302	6.4661	201.272	STMN1
chr1	26288056	26288433	13.0047	132.808	PAFAH2
chr1	26365457	26365889	6.22959	157.661	SLC30A2
chr1	26372382	26372704	10.3404	39.7237	SLC30A2
chr1	26488327	26488843	8.47309	21.3994	FAM110D
chr1	26497056	26497356	13.6761	317.541	ZNF593
chr1	26515697	26515956	3.48286	7.11497	CNKSR1
chr1	26607117	26607815	3.2514	82.325	SH3BGRL3
chr1	26609171	26609412	2.97025	11.6841	UBXN11
chr1	26795332	26795548	2.33498	6.73979	DHDDS
chr1	26798913	26799114	3.90074	31.2551	HMGN2
chr1	26800418	26800619	2.69886	11.7906	HMGN2
chr1	26800911	26801141	3.69186	168.958	HMGN2
chr1	26801434	26801674	4.92812	181.912	HMGN2
chr1	26900568	26901124	5.6293	106.743	RPS6KA1
chr1	27022886	27023146	7.54243	9.73995	ARID1A
chr1	27023390	27023589	7.44005	11.1892	ARID1A
chr1	27055998	27056197	6.4004	7.27545	ARID1A
chr1	27057713	27058037	9.29861	19.2944	ARID1A
chr1	27101144	27101453	5.84298	10.3929	ARID1A
chr1	27105548	27107506	11.4449	161.797	ARID1A
chr1	27124110	27124423	3.55498	25.0184	PIGV
chr1	27180282	27180665	5.59368	20.9339	ZDHHC18
chr1	27217079	27217327	5.16463	36.1444	GPATCH3
chr1	27223815	27224129	5.92024	31.919	GPATCH3
chr1	27237992	27238294	12.2428	82.8306	NR0B2
chr1	27248147	27248449	46.0131	237.915	NUDC
chr1	27267838	27268282	8.8723	418.203	NUDC
chr1	27277921	27278933	11.4705	59.7408	KDF1
chr1	27320255	27320469	6.42056	14.0403	TRNP1
chr1	27326268	27326573	7.06923	26.5976	TRNP1
chr1	27331917	27332722	15.7231	90.7023	FAM46B
chr1	27332954	27333415	11.2225	26.2989	FAM46B
chr1	27425853	27426293	3.42154	12.6884	SLC9A1
chr1	27426649	27427169	4.81278	16.4717	SLC9A1
chr1	27561096	27561310	11.0072	20.0191	WDTC1
chr1	27632622	27632848	3.26611	17.0525	WDTC1
chr1	27681697	27681960	7.39046	58.4283	MAP3K6
chr1	27682960	27683387	4.07817	8.19178	MAP3K6
chr1	27861070	27861446	4.02543	25.8824	AHDC1
chr1	27873929	27874380	5.30515	25.6989	AHDC1
chr1	27874909	27875931	6.70495	33.9468	AHDC1
chr1	27876134	27876700	6.46902	33.7595	AHDC1
chr1	27877763	27878239	4.58916	11.7906	AHDC1
chr1	27992584	27992808	7.69232	114.987	IFI6
chr1	28176486	28176894	6.38156	36.8254	PPP1R8
chr1	28208761	28209376	8.97797	18.178	THEMIS2
chr1	28212800	28213078	12.8585	40.0093	THEMIS2
chr1	28240943	28241145	7.54243	9.73995	RPA2
chr1	28285346	28285564	5.80476	22.5263	SMPDL3B
chr1	28293234	28294083	14.9688	87.3952	XKR8
chr1	28476143	28476546	8.10459	18.0591	PTAFR
chr1	28562541	28562950	20.0834	671.243	ATPIF1
chr1	28564188	28564391	3.89146	304.896	ATPIF1
chr1	28607294	28607694	3.85877	47.1415	SESN2
chr1	28660923	28661483	8.16012	84.7933	MED18
chr1	28662158	28662387	9.42287	37.0945	MED18
chr1	28792910	28793195	7.82818	22.469	PHACTR4
chr1	28799936	28800477	8.27755	19.9424	PHACTR4
chr1	28929828	28930218	2.92373	11.5387	TAF12
chr1	28969009	28969447	7.46115	10.8015	TAF12
chr1	29040584	29040792	5.80312	6.67344	GMEB1
chr1	29041003	29041326	12.505	31.227	GMEB1
chr1	29063395	29063594	8.33928	11.0097	YTHDF2
chr1	29069162	29069366	3.49594	9.43684	YTHDF2
chr1	29069677	29070400	15.3264	319.33	YTHDF2
chr1	29095272	29095578	3.77338	42.7409	YTHDF2
chr1	29446924	29447640	9.9276	42.7394	TMEM200B
chr1	29474846	29475795	18.0587	548.86	SRSF4
chr1	31347310	31347521	4.24605	5.55218	SDC3
chr1	31467959	31468219	5.68705	32.6768	PUM1
chr1	31769474	31769711	10.3634	15.9157	SNRNP40
chr1	31782746	31782970	13.3429	23.3157	ZCCHC17
chr1	31836766	31837205	5.21838	105.499	ZCCHC17
chr1	32051258	32051461	2.43038	13.702	TINAGL1
chr1	32095929	32096342	8.77364	361.969	PEF1
chr1	32101002	32101204	5.13954	11.72	PEF1
chr1	32192838	32193159	7.81596	17.4736	ADGRB2
chr1	32403710	32404016	12.505	31.227	PTP4A2
chr1	32568079	32568286	3.39836	10.3462	TMEM39B
chr1	32636480	32636798	6.64909	29.2085	KPNA6
chr1	32641455	32641876	2.29205	9.38086	KPNA6
chr1	32646765	32647130	4.02011	20.3287	TXLNA
chr1	32655490	32655732	5.27705	18.6075	TXLNA
chr1	32660340	32660864	6.43713	49.3956	TXLNA
chr1	32674054	32674263	8.01018	15.4015	IQCC
chr1	32688026	32688225	5.19932	9.06756	EIF3I
chr1	32696930	32697130	3.871	64.2613	EIF3I
chr1	32712893	32713122	4.13319	12.551	FAM167B
chr1	32714119	32714318	4.8592	11.298	FAM167B
chr1	32800054	32800428	6.64261	62.9389	MARCKSL1
chr1	32800609	32800821	4.61114	23.3457	MARCKSL1
chr1	32832055	32832420	6.89695	72.4057	BSDC1
chr1	32841931	32842243	3.08104	18.8214	BSDC1
chr1	33099646	33099845	9.22248	29.1364	ZBTB8OS
chr1	33236911	33237121	3.17374	13.6745	KIAA1522
chr1	33237581	33237981	5.60172	48.9193	KIAA1522
chr1	33238341	33238845	5.17323	41.6213	KIAA1522
chr1	33241352	33241581	3.50512	23.8287	YARS
chr1	33282814	33283047	16.1226	30.8546	YARS
chr1	33328540	33329236	14.0969	32.0651	FNDC5
chr1	33366840	33367047	12.2309	20.4251	TMEM54
chr1	33402378	33402938	8.48221	172.103	RNF19B
chr1	33429785	33430021	6.63213	8.67715	RNF19B
chr1	33430214	33430468	13.5318	24.1754	RNF19B
chr1	33473698	33473931	4.14016	24.8032	AK2
chr1	33476220	33476419	2.65253	25.6522	AK2
chr1	33478795	33479050	2.65029	78.5638	AK2
chr1	33502229	33502543	47.2659	142.968	AK2
chr1	33764597	33765347	16.536	386.597	ZNF362
chr1	33790284	33790674	6.4073	247.631	PHC2
chr1	33956570	33956809	6.67143	7.4016	ZSCAN20
chr1	35260151	35261295	10.7652	67.3661	GJA4
chr1	35320960	35321578	13.0566	367.82	SMIM12
chr1	35331716	35331998	6.67143	7.4016	DLGAP3
chr1	35653607	35653863	4.1579	136.07	SFPQ
chr1	35885052	35885741	2.70423	8.56422	ZMYM4
chr1	36026013	36026388	4.34109	10.3989	NCDN
chr1	36107001	36107208	7.22738	8.57062	PSMB2
chr1	36181521	36181720	7.22738	8.57062	C1orf216
chr1	36321345	36321567	7.33946	14.1523	AGO4
chr1	36558597	36559326	7.8043	99.878	ADPRHL2
chr1	36602592	36602922	4.92092	168.171	TRAPPC3
chr1	36614897	36615170	48.3678	137.225	TRAPPC3
chr1	36636520	36636847	5.41354	13.9068	MAP7D1
chr1	36643424	36643708	5.10484	25.0397	MAP7D1
chr1	36754572	36755187	9.76735	160.425	THRAP3
chr1	36769244	36769831	6.87698	159.629	THRAP3
chr1	36787645	36788111	10.668	333.396	EVA1B
chr1	36807197	36807415	3.43829	18.8799	STK40
chr1	36851349	36851590	14.9223	33.4789	STK40
chr1	36859272	36859924	5.77258	113.658	LSM10
chr1	36863384	36863583	5.41595	9.88083	LSM10
chr1	36921400	36921609	4.01305	137.706	MRPS15
chr1	36929790	36930047	7.41061	22.3773	MRPS15
chr1	37948569	37948802	6.04535	8.48066	ZC3H12A
chr1	38003337	38003671	9.26898	26.433	SNIP1
chr1	38006069	38006481	7.73923	24.7393	SNIP1
chr1	38019630	38019866	9.45119	13.5728	SNIP1
chr1	38027115	38027330	4.23141	18.4649	DNALI1
chr1	38027497	38027810	12.5937	223.181	DNALI1
chr1	38078425	38078624	6.11547	6.27027	RSPO1
chr1	38156062	38156262	7.78333	9.77369	C1orf109
chr1	38265437	38266185	5.57751	12.0954	MANEAL
chr1	38273956	38274353	12.5501	172.513	C1orf122
chr1	38455589	38455788	6.11547	6.27027	SF3A3
chr1	39304855	39305330	5.0248	26.72	RRAGC
chr1	39494265	39494550	13.9858	431.295	NDUFS5
chr1	39875261	39875491	6.96941	12.559	KIAA0754
chr1	39875261	39875491	6.96941	12.559	MACF1
chr1	39875686	39876169	8.88384	23.9049	KIAA0754
chr1	39875686	39876169	8.88384	23.9049	MACF1
chr1	39877120	39877356	8.24397	27.6627	KIAA0754
chr1	39877120	39877356	8.24397	27.6627	MACF1
chr1	39878087	39878336	6.44962	23.609	KIAA0754
chr1	39878087	39878336	6.44962	23.609	MACF1
chr1	40091139	40091898	4.19311	5.44427	HEYL
chr1	40148195	40148448	5.63381	5.80063	HPCAL4
chr1	40235454	40235653	5.55952	5.18498	BMP8B
chr1	40235454	40235653	5.55952	5.18498	OXCT2
chr1	40361794	40362007	6.16401	7.23544	MYCL
chr1	40362514	40362887	9.05092	13.3433	MYCL
chr1	40363039	40363384	8.04526	10.9128	MYCL
chr1	40704701	40704900	5.45091	7.1197	RLF
chr1	40723808	40724007	6.37481	8.6441	ZMPSTE24
chr1	40766304	40766857	9.61617	127.361	COL9A2
chr1	40766980	40767201	3.95513	13.7092	COL9A2
chr1	40769305	40770198	17.3644	121.447	COL9A2
chr1	40887568	40887768	6.30073	15.0278	SMAP2
chr1	40980337	40980735	7.32027	15.0384	EXO5
chr1	40981055	40981333	11.199	33.1247	EXO5
chr1	41012766	41012965	5.56587	6.6329	ZNF684
chr1	41236331	41236622	5.30819	75.7091	NFYC
chr1	41326776	41327364	7.81364	126.109	CITED4
chr1	41827552	41827867	8.33928	11.0097	FOXO6
chr1	41847244	41847562	6.11547	6.27027	FOXO6
chr1	41848129	41848341	7.22738	8.57062	FOXO6
chr1	43148013	43148331	45.6286	598.812	YBX1
chr1	43161723	43161924	2.17316	16.2978	YBX1
chr1	43162127	43162400	7.13308	315.318	YBX1
chr1	43166286	43166629	6.30672	563.29	YBX1
chr1	43167488	43167687	1.77247	48.9838	YBX1
chr1	43212104	43212393	10.6887	88.5079	P3H1
chr1	43232888	43233242	12.2309	20.4251	C1orf50
chr1	43240859	43241157	8.89905	67.3525	C1orf50
chr1	43272969	43273352	7.14349	50.1512	SVBP
chr1	43308201	43308732	5.91886	13.2968	ERMAP
chr1	43316517	43316864	6.6131	33.0873	ZNF691
chr1	43317095	43317755	7.80311	55.8971	ZNF691
chr1	43392175	43392796	7.37604	109.828	SLC2A1
chr1	43424321	43424628	35.025	90.0643	SLC2A1
chr1	43630135	43630616	2.07084	20.5559	EBNA1BP2
chr1	43738087	43738400	6.94087	49.4276	TMEM125
chr1	43739291	43739596	7.63975	151.703	TMEM125
chr1	43748330	43748688	4.24135	47.5735	C1orf210
chr1	43751114	43751337	11.074	40.4405	C1orf210
chr1	43829394	43829625	4.19704	72.8787	ELOVL1
chr1	44069476	44069704	3.66365	13.7901	PTPRF
chr1	44133454	44133668	5.73794	10.9414	KDM4A
chr1	44169862	44170421	3.9863	21.4724	KDM4A-AS1
chr1	44169862	44170421	3.9863	21.4724	KDM4A
chr1	44395807	44396062	3.88141	11.5304	ST3GAL3
chr1	44396376	44396717	3.57188	24.9459	ST3GAL3
chr1	44402291	44402887	16.3311	64.9132	ARTN
chr1	44412619	44413101	8.24865	38.7347	IPO13
chr1	44414938	44415458	4.39025	16.2798	IPO13
chr1	44455880	44456278	14.3429	229.141	B4GALT2
chr1	44457431	44457664	5.02849	16.9601	CCDC24
chr1	44679280	44679479	5.71749	9.76531	DMAP1
chr1	44820706	44820950	7.50346	18.2634	ERI3
chr1	45119914	45120507	5.01394	31.5529	TMEM53
chr1	45279325	45279610	6.925	9.53283	BTBD19
chr1	45468330	45468612	3.77621	58.6876	HECTD3
chr1	45808759	45809119	8.15634	33.1555	TOE1
chr1	46072009	46072215	5.1613	32.1619	NASP
chr1	46072937	46073399	7.29866	32.1664	NASP
chr1	46073698	46073915	5.93746	17.7593	NASP
chr1	46093965	46094190	4.65058	44.6522	GPBP1L1
chr1	46120244	46120536	5.23678	34.4703	GPBP1L1
chr1	46500458	46501697	6.69822	81.1139	MAST2
chr1	46685265	46685859	22.2082	130.655	LURAP1
chr1	46685265	46685859	22.2082	130.655	POMGNT1
chr1	46751208	46751598	4.60868	31.6741	LRRC41
chr1	46769272	46769654	34.6424	113.529	UQCRH
chr1	47073825	47074085	3.60564	18.7648	MOB3C
chr1	47074943	47075461	3.99145	9.28356	MOB3C
chr1	47101376	47101637	3.72713	59.4761	ATPAF1
chr1	47184657	47184856	5.72373	6.23933	EFCAB14
chr1	47395633	47395850	3.60459	390.28	CYP4A11
chr1	47407013	47407223	7.25635	78.8611	CYP4A11
chr1	47655555	47655821	14.7383	897.876	PDZK1IP1
chr1	47903816	47904159	8.70467	14.1638	FOXD2
chr1	47904823	47905103	7.73923	24.7393	FOXD2
chr1	47905264	47905601	6.86781	17.2626	FOXD2
chr1	48227466	48227701	3.9863	21.4724	TRABD2B
chr1	48231079	48231672	6.92148	43.2628	TRABD2B
chr1	48459773	48460241	6.95653	29.4708	TRABD2B
chr1	48713000	48713278	3.00814	6.22088	SLC5A9
chr1	49201984	49202255	4.4199	13.6716	AGBL4
chr1	49201984	49202255	4.4199	13.6716	BEND5
chr1	49224687	49225107	10.7392	52.7432	AGBL4
chr1	49224687	49225107	10.7392	52.7432	BEND5
chr1	51439488	51439889	7.96659	75.4806	CDKN2C
chr1	51736718	51737086	5.39385	41.5208	RNF11
chr1	52305961	52306231	5.46735	39.0341	NRDC
chr1	52343947	52344476	9.05428	43.3055	NRDC
chr1	52497950	52498557	11.6882	82.4321	KTI12
chr1	52497950	52498557	11.6882	82.4321	TXNDC12
chr1	52498885	52499101	8.16553	21.2386	KTI12
chr1	52498885	52499101	8.16553	21.2386	TXNDC12
chr1	52818301	52818702	4.29904	43.5507	CC2D1B
chr1	52819260	52819469	2.88726	18.9651	CC2D1B
chr1	52883373	52883641	9.75612	73.6907	PRPF38A
chr1	52940956	52941204	6.41283	9.87888	ZCCHC11
chr1	53074264	53074476	4.51812	14.3581	GPX7
chr1	53153307	53153883	7.28277	17.2974	COA7
chr1	53362038	53362343	1.71904	21.2206	ECHDC2
chr1	53379546	53379808	5.41375	38.2796	ECHDC2
chr1	53387229	53387428	5.0047	9.32527	ECHDC2
chr1	53675678	53675898	3.93047	17.0675	CPT2
chr1	53676091	53676376	5.04799	68.4825	CPT2
chr1	53680242	53680502	3.457	23.5904	C1orf123
chr1	54060175	54060456	4.63449	6.91423	GLIS1
chr1	54359810	54360029	7.07194	35.5519	DIO1
chr1	54518698	54519159	62.7539	803.597	TMEM59
chr1	54561994	54562645	6.2653	8.09658	TCEANC2
chr1	54564486	54564778	3.80629	6.90394	TCEANC2
chr1	54640176	54640375	5.90882	5.95584	CYB5RL
chr1	54665807	54666066	6.91621	41.8408	MRPL37
chr1	54871755	54872166	15.41	33.6125	SSBP3
chr1	55074876	55075424	6.31262	2339.01	ACOT11
chr1	55074876	55075424	6.31262	2339.01	FAM151A
chr1	55089024	55089290	41.903	668.519	ACOT11
chr1	55089024	55089290	41.903	668.519	FAM151A
chr1	55207317	55207852	6.99154	78.3995	MROH7-TTC4
chr1	55207317	55207852	6.99154	78.3995	TTC4
chr1	55223307	55223759	7.80713	44.7003	PARS2
chr1	55223912	55224124	5.34253	11.8867	PARS2
chr1	55224325	55224593	7.73923	24.7393	PARS2
chr1	55266747	55266952	7.04664	9.72817	TTC22
chr1	55316233	55316587	3.67084	40.732	DHCR24
chr1	55317626	55318079	7.30889	61.7968	DHCR24
chr1	55446272	55446654	11.675	19.0098	TMEM61
chr1	55457403	55457603	2.91935	9.73912	TMEM61
chr1	55464502	55464763	15.8897	62.2942	BSND
chr1	55473815	55474454	15.0028	398.823	BSND
chr1	55532205	55532464	5.83254	55.2626	USP24
chr1	55534409	55534798	4.68428	16.6113	USP24
chr1	57110961	57111160	6.09377	6.24498	PRKAA2
chr1	57169813	57170044	7.79222	12.6572	PRKAA2
chr1	59041503	59042575	4.99309	189.234	TACSTD2
chr1	59042763	59042991	4.4255	24.0998	TACSTD2
chr1	59247266	59248072	16.6508	1355.97	JUN
chr1	59248633	59249232	4.03636	40.1199	JUN
chr1	59249362	59249637	3.68529	27.5277	JUN
chr1	61553790	61554118	4.34109	10.3989	NFIA
chr1	62739423	62739652	6.11547	6.27027	KANK4
chr1	64125282	64125546	2.57944	23.8874	PGM1
chr1	64239729	64239948	11.119	17.6162	ROR1
chr1	65157712	65157946	4.71381	13.8027	CACHD1
chr1	65897939	65898154	3.21561	34.192	LEPR
chr1	65897939	65898154	3.21561	34.192	LEPROT
chr1	66838343	66838547	5.09056	5.26205	PDE4B
chr1	67519904	67520111	6.16401	7.23544	SLC35D1
chr1	67895771	67896059	4.76113	36.1565	SERBP1
chr1	68150821	68151189	22.644	502.948	GADD45A
chr1	68153376	68153718	15.8617	2271.47	GADD45A
chr1	68512236	68512462	3.97736	9.50593	DIRAS3
chr1	68512236	68512462	3.97736	9.50593	GNG12-AS1
chr1	68591681	68592036	3.23691	66.3026	GNG12-AS1
chr1	68591681	68592036	3.23691	66.3026	WLS
chr1	68697989	68698260	26.2141	287.029	WLS
chr1	70712318	70712517	2.72749	10.9237	SRSF11
chr1	70833403	70833602	3.61605	21.9841	HHLA3
chr1	71512583	71512812	3.84361	37.4754	PTGER3
chr1	71512583	71512812	3.84361	37.4754	ZRANB2-AS1
chr1	75198785	75198984	7.78333	9.77369	CRYZ
chr1	75198785	75198984	7.78333	9.77369	TYW3
chr1	76877813	76878057	7.37476	12.8477	ST6GALNAC3
chr1	78429993	78430192	4.14635	14.3039	FUBP1
chr1	79108126	79108325	4.76695	20.5898	IFI44L
chr1	82456002	82456952	10.6667	56.8912	ADGRL2
chr1	84944857	84945133	25.5738	59.0395	RPF1
chr1	84971703	84971975	13.6244	44.4591	GNG5
chr1	85624658	85624928	5.29656	9.27376	SYDE2
chr1	85733429	85733642	3.79948	8.90124	BCL10
chr1	86048523	86048931	3.1482	69.4445	CYR61
chr1	86173428	86174062	12.3165	77.6522	ZNHIT6
chr1	87369087	87369298	12.0287	46.1777	SELENOF
chr1	87380306	87380523	12.7869	21.8609	HS2ST1
chr1	87794480	87794754	6.65995	15.8809	LMO4
chr1	87810512	87810723	1.92609	10.6287	LMO4
chr1	89298973	89299172	3.37732	6.54192	PKN2
chr1	89448281	89448505	5.43756	15.4634	KYAT3
chr1	89448281	89448505	5.43756	15.4634	RBMXL1
chr1	89449073	89449435	4.80963	5.4067	KYAT3
chr1	89449073	89449435	4.80963	5.4067	RBMXL1
chr1	89473454	89473709	4.96043	16.3588	GBP3
chr1	89519015	89519325	5.4902	8.58932	GBP1
chr1	89573907	89574106	3.94223	7.53828	GBP2
chr1	89575390	89575687	10.5994	42.2989	GBP2
chr1	89578331	89578530	5.38861	5.72102	GBP2
chr1	90400053	90400650	5.10857	23.2833	LRRC8D
chr1	90400776	90401161	7.28092	87.3313	LRRC8D
chr1	90478577	90478786	5.21557	11.5647	ZNF326
chr1	90492842	90493286	7.27501	71.7458	ZNF326
chr1	93305972	93306183	2.60965	141.34	FAM69A
chr1	93305972	93306183	2.60965	141.34	RPL5
chr1	93544780	93545040	8.89523	12.2773	MTF2
chr1	93602173	93602633	5.97016	27.2502	MTF2
chr1	93812022	93812227	3.69394	8.29344	DR1
chr1	94047924	94048439	16.3882	157.796	BCAR3
chr1	94341925	94342444	5.12196	22.6355	DNTTIP2
chr1	94639452	94640047	6.70495	33.9468	ARHGAP29
chr1	94995951	94996155	3.39836	10.3462	F3
chr1	95363388	95363617	2.27305	26.4834	CNN3
chr1	95709888	95710169	7.68994	32.5996	RWDD3
chr1	95709888	95710169	7.68994	32.5996	TMEM56-RWDD3
chr1	100155007	100155292	5.11279	12.3456	MIR548AA1
chr1	100155007	100155292	5.11279	12.3456	PALMD
chr1	101203840	101204061	4.21702	49.5917	VCAM1
chr1	101704577	101704776	5.26032	6.79518	S1PR1
chr1	101705451	101705860	9.55041	47.3847	S1PR1
chr1	107599263	107599921	4.74935	14.9084	PRMT6
chr1	107600237	107600621	12.6586	81.086	PRMT6
chr1	107690552	107690908	6.11726	19.5413	NTNG1
chr1	108023394	108023790	9.92842	33.8084	NTNG1
chr1	108679289	108679488	5.29656	9.27376	SLC25A24
chr1	109477426	109477633	3.37732	6.54192	CLCC1
chr1	109816750	109817458	8.39582	114.665	CELSR2
chr1	109822559	109822787	6.40001	13.5728	PSRC1
chr1	110033833	110034142	7.2345	21.9025	ATXN7L2
chr1	110038546	110039033	6.42442	18.3287	CYB561D1
chr1	110049965	110050213	4.85518	7.67776	AMIGO1
chr1	110050499	110050920	10.9008	27.5273	AMIGO1
chr1	110091248	110091463	7.78333	9.77369	GNAI3
chr1	110134901	110135119	3.28353	21.2277	GNAI3
chr1	110235959	110236361	5.55952	5.18498	GSTM1
chr1	110277006	110277207	3.22313	18.3564	GSTM3
chr1	110279251	110279514	3.04992	71.9031	GSTM3
chr1	110465841	110466452	4.89381	12.3998	CSF1
chr1	110471419	110472566	10.7491	48.9998	CSF1
chr1	110527472	110527744	11.6062	22.7333	AHCYL1
chr1	110775469	110775779	3.27317	13.7333	KCNC4
chr1	110921681	110921945	3.83884	61.4971	SLC16A4
chr1	110950364	110950582	4.35453	75.719	LAMTOR5
chr1	111442039	111442362	4.28037	5.90131	CD53
chr1	111729914	111730334	4.11609	31.9985	DENND2D
chr1	111983624	111983823	1.87609	5.00106	WDR77
chr1	112020882	112021120	10.1517	30.7793	C1orf162
chr1	112042136	112042357	11.6062	22.7333	ADORA3
chr1	112042136	112042357	11.6062	22.7333	TMIGD3
chr1	112042887	112043090	7.22738	8.57062	ADORA3
chr1	112042887	112043090	7.22738	8.57062	TMIGD3
chr1	112266274	112266500	5.4021	20.9414	FAM212B
chr1	112266790	112267108	10.1194	34.8935	FAM212B
chr1	112269348	112270155	13.0142	53.5714	FAM212B
chr1	112270324	112270570	7.33946	14.1523	FAM212B
chr1	112308665	112309022	3.92619	6.45013	DDX20
chr1	112998589	112998955	13.6576	31.9774	CTTNBP2NL
chr1	113244292	113244491	1.83678	27.599	RHOC
chr1	113456394	113456824	7.81397	33.5399	SLC16A1
chr1	113666484	113666703	7.38809	23.7636	LRIG2
chr1	114437782	114437985	7.0715	33.6637	AP4B1-AS1
chr1	114437782	114437985	7.0715	33.6637	AP4B1
chr1	114454652	114454997	4.79888	5.99971	DCLRE1B
chr1	114483500	114483701	4.96733	6.92948	HIPK1
chr1	114523499	114524340	7.2034	82.7327	OLFML3
chr1	114940096	114940520	9.888	182.26	TRIM33
chr1	115110734	115110934	4.98091	30.6385	BCAS2
chr1	115123979	115124210	17.2345	33.9818	BCAS2
chr1	115828696	115829399	7.83163	12.2718	NGF
chr1	116234080	116234331	6.44267	9.14158	VANGL1
chr1	116243873	116244072	5.55952	5.18498	CASQ2
chr1	117117360	117117794	2.17006	9.7712	IGSF3
chr1	117119806	117120187	7.41388	34.0605	IGSF3
chr1	117122198	117122513	10.4376	46.1526	IGSF3
chr1	117156661	117156897	8.89523	12.2773	IGSF3
chr1	117209326	117209684	9.74291	14.4639	IGSF3
chr1	117529438	117529647	10.3354	20.5751	PTGFRN
chr1	117944672	117945049	22.5659	163.343	MAN1A2
chr1	118165904	118166989	6.35212	15.1517	FAM46C
chr1	118584552	118584751	5.55952	5.18498	SPAG17
chr1	119575546	119575878	8.12032	29.9142	WARS2
chr1	120165049	120165306	5.56291	12.06	ZNF697
chr1	120166572	120166852	3.90978	6.66985	ZNF697
chr1	120168524	120168846	8.97376	28.5127	ZNF697
chr1	120254506	120254747	11.9173	39.9191	PHGDH
chr1	120269452	120269657	7.33946	68.8374	PHGDH
chr1	120306877	120307308	4.93245	106.286	HMGCS2
chr1	120311386	120311588	6.78139	10.516	HMGCS2
chr1	120457817	120458051	4.64659	10.7012	NOTCH2
chr1	120612117	120612316	7.22738	8.57062	NOTCH2
chr1	144882635	144882981	6.66102	22.9819	LOC100996724
chr1	144882635	144882981	6.66102	22.9819	NBPF20
chr1	144882635	144882981	6.66102	22.9819	NBPF9
chr1	144882635	144882981	6.66102	22.9819	PDE4DIP
chr1	144902868	144903276	6.81412	108.116	LOC100996724
chr1	144902868	144903276	6.81412	108.116	NBPF20
chr1	144902868	144903276	6.81412	108.116	NBPF9
chr1	144902868	144903276	6.81412	108.116	PDE4DIP
chr1	145096347	145096552	15.0107	27.7901	NBPF20
chr1	145096347	145096552	15.0107	27.7901	NBPF9
chr1	145096347	145096552	15.0107	27.7901	SEC22B
chr1	145209063	145209336	16.9948	40.6054	NBPF20
chr1	145209063	145209336	16.9948	40.6054	NBPF9
chr1	145209063	145209336	16.9948	40.6054	NOTCH2NL
chr1	145456651	145457435	6.78354	96.2229	NBPF10
chr1	145456651	145457435	6.78354	96.2229	NBPF20
chr1	145456651	145457435	6.78354	96.2229	POLR3GL
chr1	145507856	145508233	9.01872	51.6266	NBPF10
chr1	145507856	145508233	9.01872	51.6266	NBPF20
chr1	145507856	145508233	9.01872	51.6266	RBM8A
chr1	145688010	145688235	7.98291	37.7397	NBPF10
chr1	145688010	145688235	7.98291	37.7397	NBPF20
chr1	145688010	145688235	7.98291	37.7397	RNF115
chr1	145746896	145747135	8.72579	83.5487	NBPF10
chr1	145746896	145747135	8.72579	83.5487	NBPF20
chr1	145746896	145747135	8.72579	83.5487	PDZK1
chr1	145764606	145764910	7.76594	144.924	GPR89A
chr1	145764606	145764910	7.76594	144.924	NBPF10
chr1	145764606	145764910	7.76594	144.924	NBPF20
chr1	146756914	146757113	4.84383	21.2997	CHD1L
chr1	147090974	147091241	4.4138	6.17373	BCL9
chr1	147092262	147092730	5.19347	9.40405	BCL9
chr1	147096169	147096900	7.14892	46.3646	BCL9
chr1	147228545	147228744	2.34815	7.66715	GJA5
chr1	147228875	147229507	3.12413	18.6554	GJA5
chr1	147229771	147230639	6.20156	21.9079	GJA5
chr1	147230890	147231121	5.54501	12.3897	GJA5
chr1	149762986	149763230	9.45119	13.5728	FCGR1A
chr1	149762986	149763230	9.45119	13.5728	HIST2H2BF
chr1	149871666	149872326	12.9631	273.89	BOLA1
chr1	149915556	149916989	6.50408	36.1308	OTUD7B
chr1	150039406	150039769	12.7869	21.8609	VPS45
chr1	150131012	150131816	28.3812	329.239	PLEKHO1
chr1	150199014	150199304	14.3692	98.7685	ANP32E
chr1	150266260	150266517	3.92928	11.7278	MRPS21
chr1	150280362	150280680	2.04869	25.6437	MRPS21
chr1	150300674	150300964	4.96125	13.9654	PRPF3
chr1	150325156	150325560	3.6375	17.2942	PRPF3
chr1	150443937	150444920	8.99569	67.8826	RPRD2
chr1	150445331	150445764	3.84015	22.7984	RPRD2
chr1	150479313	150480073	6.48732	190.284	TARS2
chr1	150549511	150549986	2.83775	12.9602	MCL1
chr1	150550872	150551071	3.37787	16.624	MCL1
chr1	150551415	150551615	3.28925	15.5379	MCL1
chr1	150601890	150602146	17.2992	137.674	ENSA
chr1	150620622	150621197	4.51812	14.3581	GOLPH3L
chr1	150933197	150933401	2.7952	15.7499	SETDB1
chr1	150938572	150938828	2.6354	121.984	CERS2
chr1	150947137	150947339	6.56153	18.2662	CERS2
chr1	150969482	150969706	2.44982	9.64002	FAM63A
chr1	150974827	150975150	5.44351	53.2727	FAM63A
chr1	150978960	150979333	7.61259	29.3446	FAM63A
chr1	151006329	151007058	5.56313	35.8401	PRUNE1
chr1	151025468	151025847	5.97459	58.5625	CDC42SE1
chr1	151090325	151090712	4.46512	11.0864	GABPB2
chr1	151104620	151104886	3.56057	18.1965	SEMA6C
chr1	151133297	151133516	3.31835	17.2582	LYSMD1
chr1	151133297	151133516	3.31835	17.2582	TNFAIP8L2-SCNM1
chr1	151134376	151134584	5.20931	15.4729	LYSMD1
chr1	151134376	151134584	5.20931	15.4729	TNFAIP8L2-SCNM1
chr1	151138022	151138270	5.61533	30.3298	LYSMD1
chr1	151138022	151138270	5.61533	30.3298	TNFAIP8L2-SCNM1
chr1	151149114	151149375	5.50466	75.3371	VPS72
chr1	151158090	151158608	9.70186	109.675	VPS72
chr1	151162491	151162731	45.5428	133.43	VPS72
chr1	151171220	151171423	5.08528	14.7144	PIP5K1A
chr1	151258952	151259227	7.06445	18.6531	ZNF687
chr1	151259569	151259786	4.86122	14.9802	ZNF687
chr1	151260010	151260259	4.71538	18.7018	ZNF687
chr1	151264952	151265497	4.57886	118.171	PI4KB
chr1	151288142	151289136	5.41375	38.2796	PI4KB
chr1	151298681	151298880	6.63213	8.67715	PI4KB
chr1	151299934	151300202	7.03654	8.26927	PI4KB
chr1	151314816	151315335	3.35701	13.6289	RFX5
chr1	151371976	151372184	4.32518	49.2673	PSMB4
chr1	151375415	151375669	2.03897	6.49209	POGZ
chr1	151377356	151377630	3.5432	26.7895	POGZ
chr1	151491350	151491702	9.16469	29.5535	CGN
chr1	151497070	151497287	6.46618	19.7451	CGN
chr1	151501675	151501961	9.17831	44.3164	CGN
chr1	151502223	151502468	8.43412	38.3414	CGN
chr1	151502916	151503170	4.51812	14.3581	CGN
chr1	151509545	151510068	3.30536	13.0932	CGN
chr1	151510772	151511015	3.22376	26.8535	CGN
chr1	151554359	151554747	6.66102	22.9819	TUFT1
chr1	151778777	151779026	2.9076	61.6458	RORC
chr1	151779127	151780087	5.70072	142.916	RORC
chr1	151810501	151810700	6.10329	6.81633	C2CD4D
chr1	153507716	153507965	10.967	518.467	S100A6
chr1	153534010	153534246	2.97383	38.33	S100A2
chr1	153536253	153536481	9.18208	51.7406	S100A2
chr1	153579997	153580204	2.11885	7.92875	S100A16
chr1	153586834	153587251	5.08429	24.5785	S100A14
chr1	153598919	153599118	4.68733	33.9107	S100A13
chr1	153602870	153603086	9.42168	34.7887	S100A13
chr1	153602870	153603086	9.42168	34.7887	S100A1
chr1	153617355	153617921	10.7282	151.522	CHTOP
chr1	153634782	153635087	2.67048	67.4458	ILF2
chr1	153665686	153666412	4.28186	102.577	NPR1
chr1	153745506	153745797	4.6705	53.0196	INTS3
chr1	153748225	153748426	4.07261	13.4189	SLC27A3
chr1	153902771	153902970	3.16792	14.8422	DENND4B
chr1	153920333	153920633	2.86342	17.4836	CRTC2
chr1	153923877	153924168	4.32168	12.9983	CRTC2
chr1	153932290	153932516	2.15069	25.8217	SLC39A1
chr1	153949935	153950224	5.98751	120.784	JTB
chr1	153954261	153954703	7.96285	798.693	RAB13
chr1	154145411	154145866	3.64647	57.8024	TPM3
chr1	154179801	154180106	4.35643	227.992	C1orf43
chr1	154206942	154207214	6.6691	52.7461	UBAP2L
chr1	154321621	154321929	9.4737	38.9808	ATP8B2
chr1	154437646	154438463	7.70368	61.9093	IL6R
chr1	154461536	154461790	5.4902	8.58932	SHE
chr1	154522586	154522934	6.41201	253.942	UBE2Q1
chr1	154530833	154531230	24.9002	153.827	UBE2Q1
chr1	154557230	154557511	7.15601	87.0862	ADAR
chr1	154573739	154574217	6.27491	27.7035	ADAR
chr1	154574562	154574764	4.21954	10.5921	ADAR
chr1	154841537	154841793	6.73348	10.8488	KCNN3
chr1	154842426	154842741	20.0143	42.0397	KCNN3
chr1	154909099	154909374	5.52616	41.3664	PMVK
chr1	154917190	154917677	1.94796	24.2581	PBXIP1
chr1	154918290	154919405	10.4391	856.777	PBXIP1
chr1	154930942	154931399	5.53457	37.5814	PYGO2
chr1	154936244	154936445	3.5377	14.9788	SHC1
chr1	154942612	154942830	6.87352	17.7276	SHC1
chr1	154955831	154956078	4.20048	6.28376	FLAD1
chr1	154956246	154956445	6.33376	12.5951	FLAD1
chr1	154961043	154961345	3.58767	16.7203	FLAD1
chr1	154975093	154975340	8.33928	11.0097	ZBTB7B
chr1	154987193	154987978	6.31663	43.8247	ZBTB7B
chr1	154988668	154989693	15.5535	326.554	ZBTB7B
chr1	155041394	155041886	5.00922	17.9275	EFNA4
chr1	155100324	155100529	7.99468	20.3464	EFNA1
chr1	155106739	155107017	5.62053	339.892	EFNA1
chr1	155112485	155112771	2.49164	22.8394	DPM3
chr1	155158316	155158574	7.02088	966.436	MUC1
chr1	155160708	155161036	10.6177	443.632	MUC1
chr1	155169952	155170409	3.12285	6.08496	THBS3
chr1	155179970	155180316	9.86812	26.031	MTX1
chr1	155204617	155204852	6.50514	111.558	GBA
chr1	155230196	155230571	3.62048	20.8105	SCAMP3
chr1	155231921	155232213	9.87208	61.0958	SCAMP3
chr1	155232711	155232922	4.12357	39.751	CLK2
chr1	155239351	155239569	2.93916	5.0679	CLK2
chr1	155260186	155260433	3.36511	44.0595	PKLR
chr1	155279666	155279901	11.6682	109.661	FDPS
chr1	155290097	155290345	2.08284	29.8172	FDPS
chr1	155290097	155290345	2.08284	29.8172	RUSC1-AS1
chr1	155451453	155451731	11.5979	33.984	ASH1L
chr1	155491023	155491266	17.7905	35.5663	ASH1L
chr1	155629469	155629782	4.84606	81.6188	YY1AP1
chr1	155630476	155630721	3.61058	11.345	YY1AP1
chr1	155707919	155708211	6.19759	165.504	DAP3
chr1	155719622	155719837	10.0074	33.4147	GON4L
chr1	155719622	155719837	10.0074	33.4147	MSTO2P
chr1	155720132	155720457	6.4294	31.3872	GON4L
chr1	155720132	155720457	6.4294	31.3872	MSTO2P
chr1	155721624	155722153	10.6921	38.198	GON4L
chr1	155723034	155723238	3.19138	6.92613	GON4L
chr1	155733191	155733446	9.17295	36.9143	GON4L
chr1	155734856	155735586	7.68994	32.5996	GON4L
chr1	155792200	155792399	5.51725	10.0966	GON4L
chr1	155823162	155823707	13.5318	24.1754	GON4L
chr1	155870070	155870397	4.50252	26.1543	RIT1
chr1	155917535	155917956	6.63246	47.997	ARHGEF2
chr1	155978846	155979491	8.03655	1079.5	SSR2
chr1	156005909	156006280	3.48312	35.3868	UBQLN4
chr1	156030914	156031163	8.22931	36.5536	RAB25
chr1	156084451	156084720	7.52326	135.464	LMNA
chr1	156146559	156146761	4.59243	15.913	SEMA4A
chr1	156146883	156147206	3.5626	16.552	SEMA4A
chr1	156169916	156170141	6.15824	23.4377	SLC25A44
chr1	156180170	156180418	3.22148	9.89705	SLC25A44
chr1	156182275	156182493	4.42272	114.707	SLC25A44
chr1	156235829	156236042	5.1695	44.1181	SMG5
chr1	156252445	156252662	7.46115	10.8015	SMG5
chr1	156262552	156262900	4.36848	107.053	GLMP
chr1	156564786	156565578	6.96929	59.4331	GPATCH4
chr1	156595268	156595510	11.8739	25.6137	HAPLN2
chr1	156639620	156641451	6.98887	257.433	NES
chr1	156641642	156641841	2.37479	11.5483	NES
chr1	156641971	156642596	4.99327	48.5075	NES
chr1	156698305	156698904	16.4275	80.2257	RRNAD1
chr1	156701700	156702090	2.72981	6.98989	RRNAD1
chr1	156713483	156713846	8.36978	844.695	HDGF
chr1	156721182	156721565	30.2345	157.152	HDGF
chr1	156823600	156824153	7.6954	13.8771	INSRR
chr1	156823600	156824153	7.6954	13.8771	NTRK1
chr1	156905664	156905913	3.37191	10.6582	ARHGEF11
chr1	156907212	156907458	4.21411	8.8572	ARHGEF11
chr1	156909347	156909620	5.58141	17.8134	ARHGEF11
chr1	159752127	159752330	4.83509	155.338	DUSP23
chr1	159805261	159805693	6.30073	15.0278	C1orf204
chr1	159805261	159805693	6.30073	15.0278	SLAMF8
chr1	159806447	159806646	5.77155	8.01357	C1orf204
chr1	159806447	159806646	5.77155	8.01357	SLAMF8
chr1	159890219	159890460	14.8768	246.063	TAGLN2
chr1	159896867	159897212	6.67143	7.4016	IGSF9
chr1	159898414	159898613	6.67143	7.4016	IGSF9
chr1	160000896	160001110	4.16667	6.48781	PIGM
chr1	160008482	160008878	2.86071	36.2869	KCNJ10
chr1	160062253	160062491	2.83475	27.2091	IGSF8
chr1	160062859	160063182	3.87321	43.9254	IGSF8
chr1	160110991	160111262	9.06305	12.9428	ATP1A2
chr1	160183538	160183751	3.10355	26.4908	PEA15
chr1	160312941	160313140	8.04526	10.9128	COPA
chr1	160312941	160313140	8.04526	10.9128	NCSTN
chr1	161009206	161009841	4.88819	85.4374	USF1
chr1	161018334	161018903	8.18632	17.2155	ARHGAP30
chr1	161071953	161072327	12.374	80.6318	PFDN2
chr1	161091870	161092164	6.20907	79.8362	DEDD
chr1	161091870	161092164	6.20907	79.8362	NIT1
chr1	161128181	161128518	3.21903	96.0848	UFC1
chr1	161141456	161141915	3.0051	19.1795	B4GALT3
chr1	161199996	161200392	12.7217	308.899	NR1I3
chr1	161199996	161200392	12.7217	308.899	TOMM40L
chr1	161495674	161495935	8.22321	13.3737	HSPA6
chr1	161697195	161697397	6.72977	19.159	FCRLB
chr1	161928170	161928593	10.5546	116.638	ATF6
chr1	162337189	162337396	9.8083	16.4586	NOS1AP
chr1	162353100	162353426	10.8812	33.0496	C1orf226
chr1	162354356	162354555	5.04733	10.7907	C1orf226
chr1	162535711	162536105	10.9804	30.1541	UAP1
chr1	164528514	164528734	5.87372	7.12162	PBX1
chr1	164528954	164529192	7.84315	17.0385	PBX1
chr1	165737950	165738195	13.6643	28.6697	TMCO1
chr1	166818515	166819649	6.80741	24.8086	POGK
chr1	166821650	166822117	5.03192	24.308	POGK
chr1	167384767	167385193	4.82413	30.2764	POU2F1
chr1	167599486	167599685	6.67143	7.4016	RCSD1
chr1	167666422	167667020	9.48967	27.5049	RCSD1
chr1	167673739	167674033	6.03395	6.40751	RCSD1
chr1	167757087	167757304	7.59896	37.2556	MPZL1
chr1	168054615	168054994	12.7869	21.8609	GPR161
chr1	168065784	168065983	6.11547	6.27027	GPR161
chr1	168148218	168148417	6.67143	7.4016	TIPRL
chr1	168195161	168195367	9.45119	13.5728	SFT2D2
chr1	168664982	168665235	5.4902	8.58932	DPT
chr1	169100488	169100841	5.59855	2205.9	ATP1B1
chr1	169390975	169391481	4.63449	6.91423	CCDC181
chr1	169558401	169558632	8.21694	28.1101	SELP
chr1	169762504	169762779	7.27663	17.7534	METTL18
chr1	169822679	169823040	5.13645	8.93445	SCYL3
chr1	171177908	171178181	9.67322	24.474	FMO2
chr1	171501494	171502051	9.89238	286.186	PRRC2C
chr1	171509490	171509750	3.13583	7.88573	PRRC2C
chr1	171510219	171510719	7.5487	24.7046	PRRC2C
chr1	171560757	171560972	4.23141	18.4649	PRRC2C
chr1	171750767	171751033	9.41178	23.3726	METTL13
chr1	171752736	171752943	4.02702	11.0302	METTL13
chr1	171765602	171765975	6.61043	64.4765	METTL13
chr1	172410747	172410948	3.78699	19.0497	C1orf105
chr1	172410747	172410948	3.78699	19.0497	PIGC
chr1	172411492	172411966	8.35822	50.3632	C1orf105
chr1	172411492	172411966	8.35822	50.3632	PIGC
chr1	173628390	173628589	5.55952	5.18498	ANKRD45
chr1	173839916	173840116	5.537	11.6237	ZBTB37
chr1	173881079	173881278	5.45091	7.1197	SERPINC1
chr1	174978936	174979252	5.37342	164.547	CACYBP
chr1	175128681	175128993	5.7291	19.0854	KIAA0040
chr1	175129682	175129995	4.95828	9.88593	KIAA0040
chr1	178834429	178834740	5.24723	9.8705	ANGPTL1
chr1	178834429	178834740	5.24723	9.8705	RALGPS2
chr1	179041098	179041327	4.74559	9.04441	FAM20B
chr1	179064241	179064524	13.4215	150.488	TOR3A
chr1	179076855	179077054	7.46115	10.8015	ABL2
chr1	179520236	179520485	3.28268	86.4636	AXDND1
chr1	179520236	179520485	3.28268	86.4636	NPHS2
chr1	179544743	179545122	8.25664	139.413	NPHS2
chr1	179815243	179815456	7.05804	13.613	TOR1AIP2
chr1	179834312	179834971	7.26828	36.8677	TOR1AIP2
chr1	179851292	179851541	3.53442	5.68075	TOR1AIP1
chr1	179886810	179887413	7.16762	36.9139	TOR1AIP1
chr1	180165354	180166073	8.6574	134.346	QSOX1
chr1	180243252	180243591	5.28066	11.0116	LHX4-AS1
chr1	180243252	180243591	5.28066	11.0116	LHX4
chr1	180471320	180471773	6.56337	40.8763	ACBD6
chr1	180601094	180601304	8.89523	12.2773	XPR1
chr1	180853362	180853643	7.85409	30.6276	XPR1
chr1	180904459	180905801	10.7062	32.6549	KIAA1614
chr1	180913376	180913671	4.6757	13.3476	KIAA1614
chr1	180945351	180945742	6.02194	19.6514	STX6
chr1	180991835	180992034	7.22738	8.57062	STX6
chr1	181024613	181024972	5.97289	20.7154	MR1
chr1	181058612	181059708	10.4918	59.9815	IER5
chr1	182353469	182353900	4.10824	110.291	GLUL
chr1	182569066	182569634	9.77445	41.0755	RGS16
chr1	183111639	183112008	4.89587	40.6764	LAMC1
chr1	183511380	183511579	4.58235	7.72009	SMG7
chr1	183522099	183522363	4.57718	65.2956	SMG7
chr1	183604672	183605024	42.6824	151.981	ARPC5
chr1	183895205	183896148	6.2431	51.9256	RGL1
chr1	183905078	183905277	6.27452	11.2418	COLGALT2
chr1	185143699	185144023	6.67143	7.4016	SWT1
chr1	186283117	186283316	4.09146	23.5982	PRG4
chr1	186283117	186283316	4.09146	23.5982	TPR
chr1	186310312	186310619	5.8802	8.94048	TPR
chr1	186389701	186389922	3.32329	12.7735	C1orf27
chr1	192548463	192548662	3.08944	6.72269	RGS1
chr1	192780541	192780951	5.62945	42.896	RGS2
chr1	193091161	193091405	8.65733	17.0773	CDC73
chr1	198492480	198492840	2.32738	38.6974	ATP6V1G3
chr1	198509540	198509913	25.0178	57.2926	ATP6V1G3
chr1	200376203	200376500	5.65554	17.6714	ZNF281
chr1	200863943	200864199	9.45119	13.5728	C1orf106
chr1	201122989	201123532	10.5631	16.2443	TMEM9
chr1	201333298	201333680	9.36856	61.1882	TNNT2
chr1	201336914	201337117	4.96241	11.5866	TNNT2
chr1	201350533	201350802	2.23422	11.8164	LAD1
chr1	201352438	201352675	4.71609	22.3085	LAD1
chr1	201355561	201355774	4.98408	45.6273	LAD1
chr1	201355920	201356402	15.9875	511.182	LAD1
chr1	201434919	201435412	5.95042	37.4002	PHLDA3
chr1	201437966	201438386	15.7114	44.3033	PHLDA3
chr1	201453616	201453832	3.82663	75.8692	CSRP1
chr1	201789057	201789757	6.35903	16.4413	IPO9-AS1
chr1	201789057	201789757	6.35903	16.4413	NAV1
chr1	201845246	201845496	4.79489	34.4262	IPO9
chr1	201860966	201861281	4.31989	31.2021	SHISA4
chr1	201868566	201868902	7.36843	25.1557	LMOD1
chr1	201869199	201869955	10.8831	39.3148	LMOD1
chr1	201926289	201926664	18.7794	42.8768	TIMM17A
chr1	201938634	201938856	2.76769	12.0473	TIMM17A
chr1	201984226	201984950	11.676	264.138	ELF3
chr1	202113644	202113864	12.8105	38.5397	ARL8A
chr1	202555237	202555509	7.07279	39.8049	PPP1R12B
chr1	202698016	202698320	3.30579	10.1113	KDM5B
chr1	202850027	202850352	8.8398	51.9785	RABIF
chr1	202860972	202861199	3.35757	11.6729	KLHL12
chr1	202917456	202917702	3.28206	19.7272	ADIPOR1
chr1	203134302	203134588	17.626	47.0518	ADORA1
chr1	203134703	203135029	6.56153	18.2662	ADORA1
chr1	203135188	203135665	5.77237	28.7652	ADORA1
chr1	203135815	203136529	7.66928	33.5288	ADORA1
chr1	203148190	203148517	2.14698	11.5652	CHI3L1
chr1	203274588	203274799	3.72649	27.9413	BTG2
chr1	203276120	203276984	11.1255	479.487	BTG2
chr1	203452189	203452645	3.69054	11.4688	PRELP
chr1	203455651	203456225	3.48719	22.9628	PRELP
chr1	203652194	203652459	7.05412	11.8378	ATP2B4
chr1	203821342	203821563	6.04098	30.4586	ZC3H11A
chr1	203822678	203822951	3.81781	72.5249	ZC3H11A
chr1	204042223	204042669	25.0612	73.8881	SOX13
chr1	204095010	204095493	8.53959	160.909	SOX13
chr1	204120876	204121171	2.74058	7.99813	ETNK2
chr1	204135333	204135544	26.1471	65.0103	REN
chr1	204167316	204167632	12.4838	128.21	GOLT1A
chr1	204375262	204375520	5.23537	20.9872	PPP1R15B
chr1	204378861	204379427	5.68721	13.509	PPP1R15B
chr1	204379754	204379955	6.71705	10.4047	PPP1R15B
chr1	204380558	204381013	5.04733	10.7907	PPP1R15B
chr1	204518204	204518701	8.58046	29.6558	MDM4
chr1	204586441	204587093	15.2863	192.256	LRRN2
chr1	204587372	204587958	18.7602	215.794	LRRN2
chr1	204588344	204588888	4.92072	22.0157	LRRN2
chr1	204589266	204589470	4.71319	12.5023	LRRN2
chr1	204985402	204985883	6.37562	20.7701	NFASC
chr1	204986312	204986989	11.2974	83.2604	NFASC
chr1	204991656	204991855	2.53908	26.81	NFASC
chr1	205052532	205052826	7.28277	17.2974	TMEM81
chr1	205052979	205053385	5.58619	8.05029	TMEM81
chr1	205065845	205066055	10.0071	14.8961	RBBP5
chr1	205116445	205116702	5.88969	16.4117	DSTYK
chr1	205138427	205138960	6.73348	10.8488	DSTYK
chr1	205156573	205156772	5.80312	6.67344	DSTYK
chr1	205180537	205180736	6.11547	6.27027	DSTYK
chr1	205271228	205271739	6.53062	48.6888	NUAK2
chr1	205272133	205272999	6.86017	30.9497	NUAK2
chr1	205473690	205473914	17.2345	33.9818	CDK18
chr1	205500376	205500728	2.21326	9.11812	CDK18
chr1	205569698	205569947	4.76421	57.4954	MFSD4A
chr1	205601470	205601676	6.49527	7.1257	ELK4
chr1	205687346	205687741	4.93998	211.829	NUCKS1
chr1	205719201	205719400	6.95008	8.80752	NUCKS1
chr1	205738536	205738846	9.25503	188.172	RAB29
chr1	205779339	205780173	7.29866	32.1664	SLC41A1
chr1	205819053	205819311	11.675	19.0098	PM20D1
chr1	205882342	205883002	12.4673	321.271	SLC26A9
chr1	205883860	205884296	4.34598	15.1801	SLC26A9
chr1	206239032	206239419	6.97362	34.1947	C1orf186
chr1	206636806	206637577	5.20157	27.3492	SRGAP2
chr1	206821646	206821969	9.9482	17.727	DYRK3
chr1	206858210	206858443	5.85268	12.353	MAPKAPK2
chr1	206905891	206906276	4.52441	158.753	MAPKAPK2
chr1	207119693	207119892	7.78333	9.77369	PIGR
chr1	207131439	207132059	9.02376	278.117	FCAMR
chr1	207133869	207134563	4.85467	97.08	FCAMR
chr1	207195049	207195505	12.6583	122.29	C1orf116
chr1	207195628	207195830	4.02702	11.0302	C1orf116
chr1	207196352	207196791	9.66947	29.6507	C1orf116
chr1	207226671	207226870	5.20875	9.43744	PFKFB2
chr1	208061059	208061351	5.20656	60.8083	CD34
chr1	208196455	208196655	4.33358	11.2609	PLXNA2
chr1	208197830	208198030	6.29873	9.68511	PLXNA2
chr1	208200206	208200717	16.5328	150.476	PLXNA2
chr1	208390183	208390382	6.699	9.9643	PLXNA2
chr1	208417180	208417632	10.3627	18.9527	PLXNA2
chr1	209788304	209788872	6.88865	35.6823	LAMB3
chr1	209848919	209849646	8.81337	1002.38	G0S2
chr1	209848919	209849646	8.81337	1002.38	LOC101930114
chr1	210004153	210004352	6.67143	7.4016	DIEXF
chr1	210849184	210849399	6.32559	22.754	HHAT
chr1	211486987	211487187	5.44848	12.8918	RCOR3
chr1	211545824	211546044	6.63213	8.67715	TRAF5
chr1	211748763	211749054	7.33155	42.4776	SLC30A1
chr1	212538331	212538713	4.63405	41.5669	TMEM206
chr1	212619095	212619375	2.8705	65.9292	NENF
chr1	212792554	212792901	6.53552	22.5811	ATF3
chr1	212899888	212900544	7.66872	14.2988	NSL1
chr1	212911749	212912003	5.83603	46.0027	NSL1
chr1	214556762	214556964	6.09219	8.93445	PTPN14
chr1	215793347	215793671	5.65729	22.3447	KCTD3
chr1	217793259	217793589	17.8404	39.8195	GPATCH2
chr1	220863656	220864031	41.2296	349.714	C1orf115
chr1	220869892	220870452	6.41848	128.757	C1orf115
chr1	220870572	220871239	8.0966	369.746	C1orf115
chr1	220871436	220872035	2.68201	79.17	C1orf115
chr1	221057497	221058293	10.8138	34.1407	HLX
chr1	222838730	222838954	5.531	42.94	MIA3
chr1	223175761	223176094	6.17932	12.6786	DISP1
chr1	223178390	223178613	3.92735	7.7567	DISP1
chr1	223178830	223179260	12.1138	104.747	DISP1
chr1	223284138	223284344	4.44445	5.36433	TLR5
chr1	223394721	223395616	15.2669	141.735	SUSD4
chr1	223900254	223900456	6.09219	8.93445	CAPN2
chr1	223943041	223943250	3.453	22.4129	CAPN2
chr1	223968294	223968666	4.78974	14.0647	TP53BP2
chr1	224345118	224345427	7.81234	24.4355	FBXO28
chr1	224380001	224380360	3.11665	31.9984	DEGS1
chr1	224577304	224577639	3.84385	22.5664	WDR26
chr1	224621918	224622380	4.60123	5.06936	WDR26
chr1	225706979	225707358	20.7254	54.0936	ENAH
chr1	226016304	226016562	13.6609	87.136	EPHX1
chr1	226034290	226034491	2.31196	15.9641	TMEM63A
chr1	226107732	226107969	2.6883	39.3852	PYCR2
chr1	226172970	226173412	13.8572	37.1659	SDE2
chr1	226175644	226176094	13.3652	54.5003	SDE2
chr1	226334399	226334684	10.4687	29.6829	ACBD3
chr1	226340146	226340347	3.37732	6.54192	ACBD3
chr1	226349267	226349529	8.55816	39.321	ACBD3
chr1	226578221	226578469	4.64674	21.6134	PARP1
chr1	226595628	226595833	10.3627	18.9527	PARP1
chr1	226829721	226829921	4.75787	11.6668	ITPKB
chr1	226923365	226924717	20.0478	100.234	ITPKB
chr1	226925170	226925423	3.42125	6.25146	ITPKB
chr1	227083294	227083688	10.789	159.718	PSEN2
chr1	227174269	227174551	4.97798	120.549	COQ8A
chr1	227181774	227181973	3.5884	7.69398	CDC42BPA
chr1	227920079	227920503	7.51679	60.221	JMJD4
chr1	227920079	227920503	7.51679	60.221	SNAP47
chr1	227935653	227935868	5.36586	24.8842	SNAP47
chr1	228296702	228296903	5.06868	13.266	MRPL55
chr1	228362928	228363210	13.0827	65.742	IBA57
chr1	228432938	228433334	5.51725	10.0966	OBSCN
chr1	228437569	228437793	5.07587	8.46955	OBSCN
chr1	228451746	228451982	5.22877	7.74665	OBSCN
chr1	228456075	228456356	9.53369	16.5185	OBSCN
chr1	228475774	228475976	7.6954	13.8771	OBSCN
chr1	228479611	228479810	4.51129	9.38919	OBSCN
chr1	228491379	228491587	7.22738	8.57062	OBSCN
chr1	228509121	228509329	7.04664	9.72817	OBSCN
chr1	228509503	228509708	7.37476	12.8477	OBSCN
chr1	228559299	228559948	5.36345	7.6536	OBSCN
chr1	228582159	228582911	5.39311	29.1333	TRIM11
chr1	228680575	228680919	19.4068	406.586	RNF187
chr1	228681777	228682084	2.50414	41.6995	RNF187
chr1	228879204	228879411	8.61479	14.4993	RHOU
chr1	229735225	229735424	6.11547	6.27027	TAF5L
chr1	229738082	229738316	6.27452	11.2418	TAF5L
chr1	229794825	229795125	9.15034	22.2847	URB2
chr1	230414881	230415790	8.75898	114.337	GALNT2
chr1	230838607	230838917	2.32082	41.0543	AGT
chr1	230845853	230846298	3.10889	30.4969	AGT
chr1	230974615	230974880	7.06768	23.3143	C1orf198
chr1	231114756	231114969	8.33928	11.0097	ARV1
chr1	231135907	231136189	6.16599	75.1024	ARV1
chr1	231155461	231155806	18.9042	85.1692	FAM89A
chr1	231155461	231155806	18.9042	85.1692	MIR1182
chr1	231403402	231403622	3.42125	6.25146	GNPAT
chr1	231413231	231413438	3.29262	39.2689	GNPAT
chr1	231471344	231471543	5.54681	9.06024	EXOC8
chr1	231556832	231557069	5.73794	10.9414	EGLN1
chr1	231557306	231557531	9.9482	17.727	EGLN1
chr1	233393969	233394387	6.63213	8.67715	PCNX2
chr1	233431261	233431460	6.11547	6.27027	PCNX2
chr1	233514834	233515033	5.87372	7.12162	MAP3K21
chr1	233518205	233518439	8.39129	16.5929	MAP3K21
chr1	233807024	233807267	5.36341	16.711	KCNK1
chr1	234742849	234743703	14.0256	717.289	IRF2BP2
chr1	234744268	234744552	4.64918	46.5857	IRF2BP2
chr1	235273540	235273751	2.03929	20.1708	TOMM20
chr1	235295121	235295331	2.22631	10.3239	RBM34
chr1	236647517	236647815	6.82555	14.4831	EDARADD
chr1	237060803	237061572	5.59368	20.9339	MTR
chr1	237062437	237062638	3.60564	18.7648	MTR
chr1	237064141	237064674	6.67571	53.6966	MTR
chr1	237066889	237067104	3.5631	34.3732	MTR
chr1	240370043	240370300	6.67143	7.4016	FMN2
chr1	241757118	241757327	2.76924	12.3835	KMO
chr1	241757118	241757327	2.76924	12.3835	OPN3
chr1	244217270	244217590	4.93099	11.4998	ZBTB18
chr1	244217791	244218653	13.5939	76.7336	ZBTB18
chr1	244219898	244220115	3.8593	18.4904	ZBTB18
chr1	245006199	245006483	4.09072	97.0077	COX20
chr1	245017720	245017950	6.26607	163.2	HNRNPU
chr1	245026978	245027817	6.22948	129.352	HNRNPU
chr1	245865908	245866154	10.3627	18.9527	KIF26B
chr1	246810919	246811118	5.77155	8.01357	CNST
chr1	246829069	246829351	7.51645	12.1943	CNST
chr1	247263625	247263824	4.96733	6.92948	ZNF669
chr1	247463242	247463441	5.02553	11.4163	ZNF496
chr1	247463664	247464275	10.6032	51.6574	ZNF496
chr1	247588365	247588683	7.22738	8.57062	NLRP3
chr1	248756723	248757074	4.44445	5.36433	OR2T10
chr1	249105444	249105810	4.23141	18.4649	SH3BP5L
chr1	249106142	249106567	14.2277	134.717	SH3BP5L
chr1	249119298	249119546	9.10994	29.974	SH3BP5L
chr1	249132459	249132707	11.675	19.0098	ZNF672
chr1	249141876	249142945	10.4223	72.1184	ZNF672
chr1	249144220	249144479	4.61603	67.5118	ZNF692
chr1	249150537	249150756	4.95899	23.583	ZNF692
chr1	249211566	249212001	8.22321	13.3737	PGBD2
chr1	249212237	249212623	8.27755	19.9424	PGBD2
chr10	294102	294359	4.77328	8.47027	ZMYND11
chr10	294712	294952	8.25048	46.1525	ZMYND11
chr10	323052	323342	6.66668	88.9489	DIP2C
chr10	858980	859207	4.64381	14.1969	LARP4B
chr10	1062960	1063203	3.15494	13.3438	GTPBP4
chr10	3821159	3821622	2.30288	25.534	KLF6
chr10	3823927	3824468	9.1414	102.966	KLF6
chr10	5415760	5416087	8.53433	14.8526	UCN3
chr10	5435216	5435666	10.7907	57.9732	TUBAL3
chr10	5436032	5436557	7.28277	17.2974	TUBAL3
chr10	5442868	5443067	8.89523	12.2773	TUBAL3
chr10	5498712	5499008	14.0947	191.958	NET1
chr10	5499860	5500314	2.21436	25.8857	NET1
chr10	5566894	5568202	12.2572	1784	CALML3-AS1
chr10	5566894	5568202	12.2572	1784	CALML3
chr10	5855245	5855462	7.6954	13.8771	GDI2
chr10	5904166	5904481	6.33247	26.6462	ANKRD16
chr10	5947917	5948530	7.44631	20.5372	FBXO18
chr10	5979185	5979442	4.60537	60.9044	FBXO18
chr10	6157249	6157485	3.12923	20.487	RBM17
chr10	6244855	6245054	7.78333	9.77369	PFKFB3
chr10	6274890	6276002	6.58268	72.3101	PFKFB3
chr10	6469921	6470297	4.83722	13.2285	PRKCQ
chr10	7601662	7602315	9.27043	89.5505	ITIH5
chr10	7603385	7604041	7.17158	31.6878	ITIH5
chr10	7604841	7605458	8.85328	202.658	ITIH5
chr10	7608054	7608364	5.26041	41.5963	ITIH5
chr10	8006283	8006638	8.70467	14.1638	TAF3
chr10	8006925	8007246	4.50058	15.2209	TAF3
chr10	8007359	8007776	10.4113	68.3436	TAF3
chr10	8056497	8056958	9.48967	27.5049	TAF3
chr10	8097067	8097560	3.09323	13.4978	GATA3
chr10	8115599	8116418	3.85203	99.935	GATA3
chr10	11504575	11504900	5.80312	6.67344	USP6NL
chr10	11805311	11805975	6.13405	737.073	ECHDC3
chr10	11911607	11911848	8.7509	19.3356	PROSER2-AS1
chr10	11911607	11911848	8.7509	19.3356	PROSER2
chr10	11912211	11912740	11.4406	47.8753	PROSER2-AS1
chr10	11912211	11912740	11.4406	47.8753	PROSER2
chr10	11962804	11963309	7.18295	31.731	UPF2
chr10	12077077	12077517	25.6925	196.527	UPF2
chr10	12162971	12163694	5.12001	73.0535	DHTKD1
chr10	13142081	13142291	10.5631	16.2443	OPTN
chr10	13150941	13151211	7.64078	34.9239	OPTN
chr10	13359472	13359783	7.47061	132.745	SEPHS1
chr10	13541910	13542223	9.26898	26.433	BEND7
chr10	13628893	13629183	12.7869	21.8609	PRPF18
chr10	13672223	13672422	3.35461	9.48708	PRPF18
chr10	13688008	13688977	7.0068	95.0405	FRMD4A
chr10	13699206	13699429	6.76693	21.5099	FRMD4A
chr10	14562833	14563420	11.9642	291.812	FAM107B
chr10	15145315	15145590	3.39836	10.3462	RPP38
chr10	15145763	15146113	7.49813	62.5807	RPP38
chr10	15210519	15210734	8.89523	12.2773	NMT2
chr10	15254562	15255855	12.3639	384.764	FAM171A1
chr10	15256348	15256597	4.66871	25.3024	FAM171A1
chr10	15558863	15559318	5.55206	13.1612	ITGA8
chr10	16526346	16526718	6.22692	25.8069	PTER
chr10	16866049	16866371	2.89386	281.052	CUBN
chr10	16866606	16867068	1.69528	27.8282	CUBN
chr10	17756798	17757012	3.94223	7.53828	STAM
chr10	18828235	18828633	16.1447	48.9302	CACNB2
chr10	20568566	20568974	6.64152	35.4585	PLXDC2
chr10	21783807	21784062	5.12706	50.9147	CASC10
chr10	21784257	21784669	8.1541	73.131	CASC10
chr10	22048180	22048612	6.2354	86.1356	DNAJC1
chr10	22094960	22095183	3.08299	16.3223	DNAJC1
chr10	22825979	22826293	6.96571	31.8318	PIP4K2A
chr10	23003343	23003542	6.11547	6.27027	PIP4K2A
chr10	23384415	23384649	25.5738	59.0395	MSRB2
chr10	23410393	23410681	5.42675	23.294	MSRB2
chr10	23728884	23729857	11.4166	110.141	OTUD1
chr10	24762425	24762677	4.47191	5.99689	KIAA1217
chr10	24832327	24833210	6.22692	25.8069	KIAA1217
chr10	24873374	24874019	9.23737	48.5317	ARHGAP21
chr10	24874652	24875017	7.57193	15.5354	ARHGAP21
chr10	25312181	25312380	5.75164	9.45512	ENKUR
chr10	25312181	25312380	5.75164	9.45512	THNSL1
chr10	25312787	25313045	6.56153	18.2662	ENKUR
chr10	25312787	25313045	6.56153	18.2662	THNSL1
chr10	26856242	26856443	6.11946	11.7427	APBB1IP
chr10	27149702	27149951	10.5631	16.2443	ABI1
chr10	27337866	27338083	11.2225	26.2989	ANKRD26
chr10	27443115	27443366	4.96241	11.5866	YME1L1
chr10	27529262	27529461	5.55952	5.18498	ACBD5
chr10	27826750	27827050	4.53996	42.8492	RAB18
chr10	28821703	28821908	9.51963	18.6082	WAC
chr10	28908488	28908687	2.28393	9.29882	WAC
chr10	28966410	28966655	11.0015	25.2812	BAMBI
chr10	28970203	28970402	6.05679	15.6572	BAMBI
chr10	28970989	28971469	9.80693	165.66	BAMBI
chr10	29170455	29170654	5.95863	11.8022	C10orf126
chr10	29747064	29747279	3.14097	15.831	SVIL-AS1
chr10	29747064	29747279	3.14097	15.831	SVIL
chr10	29759223	29759558	10.8263	24.358	SVIL-AS1
chr10	29759223	29759558	10.8263	24.358	SVIL
chr10	29812595	29812846	7.58171	16.0312	SVIL
chr10	29839804	29840036	4.20611	7.13882	SVIL
chr10	30301862	30302082	7.17679	33.6145	KIAA1462
chr10	30315157	30315735	9.53369	16.5185	KIAA1462
chr10	30315881	30316375	7.98123	11.2111	KIAA1462
chr10	30602269	30602602	4.39267	12.3605	MTPAP
chr10	30728029	30728276	5.45091	7.1197	MAP3K8
chr10	30749887	30750086	5.38861	5.72102	MAP3K8
chr10	31133937	31134679	5.72793	12.4513	ZNF438
chr10	31138036	31138329	7.79222	12.6572	ZNF438
chr10	31815773	31816128	5.26317	13.121	ZEB1
chr10	32560626	32560825	4.63449	6.91423	EPC1
chr10	33200934	33201188	4.83355	66.1629	ITGB1
chr10	33468612	33469284	8.41227	82.9567	NRP1
chr10	34400079	34400416	8.79786	58.4558	PARD3
chr10	34606070	34606383	11.062	146.094	PARD3
chr10	35500266	35500497	4.82605	14.5229	CREM
chr10	35857931	35858530	4.42132	68.3888	CCNY
chr10	35928119	35928318	3.83227	16.4989	FZD8
chr10	35928542	35929055	4.21954	10.5921	FZD8
chr10	38117982	38118356	10.5477	59.5749	ZNF248
chr10	38265037	38265359	11.675	19.0098	ZNF25
chr10	38411826	38412025	3.12285	6.08496	ZNF37A
chr10	43291897	43292341	4.57738	20.9259	BMS1
chr10	43326260	43326749	10.2644	93.5511	BMS1
chr10	43882122	43882436	4.08908	93.0048	HNRNPF
chr10	43882537	43883346	7.33238	326.088	HNRNPF
chr10	44139459	44140083	3.46084	39.8795	ZNF32-AS1
chr10	44139459	44140083	3.46084	39.8795	ZNF32-AS3
chr10	44139459	44140083	3.46084	39.8795	ZNF32
chr10	45406667	45406916	13.2643	27.9956	TMEM72-AS1
chr10	45406667	45406916	13.2643	27.9956	TMEM72
chr10	45430105	45431576	3.01553	104.759	TMEM72-AS1
chr10	45430105	45431576	3.01553	104.759	TMEM72
chr10	45471920	45472138	2.76721	60.9766	C10orf10
chr10	45471920	45472138	2.76721	60.9766	RASSF4
chr10	45472782	45473320	10.2332	298.124	C10orf10
chr10	45472782	45473320	10.2332	298.124	RASSF4
chr10	45498718	45499038	6.64764	15.4134	ZNF22
chr10	45500232	45500431	3.05085	12.999	ZNF22
chr10	45953098	45953389	5.70208	20.1689	2020-03-08
chr10	46321285	46321514	15.8247	56.7264	AGAP4
chr10	46999078	46999487	8.86209	13.0412	GPRIN2
chr10	48236893	48237138	7.78333	9.77369	AGAP9
chr10	50222790	50223068	5.97099	67.1943	VSTM4
chr10	50226583	50226842	9.38845	84.5281	VSTM4
chr10	50227019	50227490	5.95149	28.8044	VSTM4
chr10	50363746	50364004	8.33669	15.9934	C10orf128
chr10	50666940	50667282	7.52032	9.35554	ERCC6
chr10	50678297	50678496	5.13027	6.25263	ERCC6
chr10	50723829	50724028	5.38861	5.72102	ERCC6
chr10	50723829	50724028	5.38861	5.72102	PGBD3
chr10	50732145	50732643	7.19381	28.9121	ERCC6
chr10	50943005	50943421	4.5181	741.797	OGDHL
chr10	51584962	51585418	3.93718	75.623	NCOA4
chr10	51584962	51585418	3.93718	75.623	TIMM23B
chr10	51768890	51769108	5.70544	18.6142	AGAP6
chr10	51769349	51769783	4.22642	14.0782	AGAP6
chr10	51827513	51827769	8.11909	10.6581	WASHC2A
chr10	52103395	52104161	9.54656	31.6634	SGMS1
chr10	53457655	53458285	13.3854	143.029	CSTF2T
chr10	53457655	53458285	13.3854	143.029	PRKG1
chr10	53458390	53458626	3.79948	8.90124	CSTF2T
chr10	53458390	53458626	3.79948	8.90124	PRKG1
chr10	53459013	53459371	6.66102	22.9819	CSTF2T
chr10	53459013	53459371	6.66102	22.9819	PRKG1
chr10	58117668	58117867	7.25538	19.5894	ZWINT
chr10	60047182	60047396	2.61191	40.9035	CISD1
chr10	60588504	60588873	12.7936	228.778	BICC1
chr10	61413929	61414191	4.57721	118.766	SLC16A9
chr10	61469228	61469656	11.3775	49.6446	SLC16A9
chr10	61548744	61548998	7.32349	160.991	CCDC6
chr10	61815519	61815729	2.80038	11.4868	ANK3
chr10	62648295	62648584	5.12196	22.6355	RHOBTB1
chr10	63850481	63850948	5.30597	31.2373	ARID5B
chr10	63851593	63852687	5.5424	29.5563	ARID5B
chr10	63852944	63853279	9.43443	116.359	ARID5B
chr10	64565401	64565797	8.70846	22.4399	ADO
chr10	64913444	64914257	7.81956	27.9861	NRBF2
chr10	69565403	69565642	4.55612	26.828	DNAJC12
chr10	70101360	70101815	3.75105	42.159	HNRNPH3
chr10	70101360	70101815	3.75105	42.159	RUFY2
chr10	70661021	70661220	6.67143	7.4016	DDX50
chr10	70706177	70706376	3.31969	15.7612	DDX50
chr10	70719505	70719704	5.28868	6.19293	DDX21
chr10	70742284	70742572	9.93495	30.2765	DDX21
chr10	70775285	70775631	5.95863	11.8022	KIF1BP
chr10	70968501	70968755	3.77359	46.8432	SUPV3L1
chr10	71026308	71027093	8.51384	78.7947	HKDC1
chr10	71883734	71884009	10.0071	14.8961	AIFM2
chr10	71899085	71899312	4.65469	39.8199	TYSND1
chr10	71899461	71899826	4.36229	24.6008	TYSND1
chr10	71912222	71912422	2.11203	9.46474	SAR1A
chr10	71993029	71993262	15.5667	29.315	PPA1
chr10	72163841	72164113	4.36	11.0509	EIF4EBP2
chr10	72357933	72358239	7.78333	9.77369	PRF1
chr10	73058827	73059108	9.73749	32.7311	UNC5B
chr10	73122283	73122582	7.36243	25.621	SLC29A3
chr10	73122810	73123009	4.04134	11.9075	SLC29A3
chr10	73510183	73510970	10.1001	181.771	CDH23
chr10	73510183	73510970	10.1001	181.771	VSIR
chr10	73533126	73533325	6.67143	7.4016	CDH23
chr10	73533126	73533325	6.67143	7.4016	VSIR
chr10	73769911	73770164	3.59375	7.71208	CHST3
chr10	73770451	73771201	9.40422	70.0743	CHST3
chr10	73822344	73822825	7.37036	211.406	SPOCK2
chr10	73848063	73848343	23.2377	247.987	SPOCK2
chr10	73979902	73980103	4.80161	12.1257	ANAPC16
chr10	74034481	74035215	15.7101	1697.41	DDIT4
chr10	74094269	74094508	3.18231	79.1531	DNAJB12
chr10	74095247	74095473	3.03184	7.79597	DNAJB12
chr10	74127613	74128173	4.63912	106.517	MICU1
chr10	74692295	74692516	6.38633	25.1233	OIT3
chr10	74694954	74695451	5.53581	27.987	PLA2G12B
chr10	75008724	75008964	2.6126	15.3215	DNAJC9-AS1
chr10	75008724	75008964	2.6126	15.3215	MRPS16
chr10	75197846	75198125	5.24591	17.0398	PPP3CB
chr10	75434995	75435325	4.00955	5.60272	AGAP5
chr10	75530609	75530863	4.24274	60.8375	SEC24C
chr10	75541737	75542070	6.98062	30.0258	CHCHD1
chr10	75542754	75543020	2.02714	20.7077	CHCHD1
chr10	75552335	75552539	5.08896	21.0661	ZSWIM8
chr10	75561242	75561485	3.363	53.9427	ZSWIM8
chr10	75567571	75568035	7.40866	25.76	NDST2
chr10	75573552	75574097	11.2064	300.023	CAMK2G
chr10	75676112	75676677	4.11191	51.5377	C10orf55
chr10	75676112	75676677	4.11191	51.5377	PLAU
chr10	75757823	75758022	7.22738	8.57062	VCL
chr10	75877777	75878302	4.84144	35.1243	VCL
chr10	76602732	76603035	4.06016	7.32651	KAT6B
chr10	76781640	76781948	3.94223	7.53828	KAT6B
chr10	76784581	76784973	8.33669	15.9934	KAT6B
chr10	76788391	76788905	14.3791	46.081	KAT6B
chr10	76789036	76789242	6.30319	11.7082	KAT6B
chr10	76790149	76790744	12.1844	29.9773	KAT6B
chr10	76993738	76993988	5.617	78.3551	COMTD1
chr10	77158086	77159007	15.4816	855.005	ZNF503
chr10	77159396	77160179	25.7901	862.654	ZNF503
chr10	79551437	79551662	4.33358	11.2609	DLG5
chr10	79551965	79552224	4.71456	15.7586	DLG5
chr10	79581433	79581632	4.85518	7.67776	DLG5
chr10	79795149	79795348	4.09362	211.831	RPS24
chr10	80828714	80828913	11.5028	24.3549	ZMIZ1
chr10	81072836	81073533	9.58978	123.577	ZMIZ1
chr10	81074954	81075549	4.65846	50.5927	ZMIZ1
chr10	81113621	81114105	2.84233	44.1114	PPIF
chr10	81142460	81142681	4.8302	18.8851	ZCCHC24
chr10	81915446	81915749	5.36077	303.075	ANXA11
chr10	82191681	82192323	1.83197	18.4374	FAM213A
chr10	82277642	82278508	5.71054	64.8884	TSPAN14
chr10	82281899	82282352	12.5446	150.173	TSPAN14
chr10	85901101	85901300	6.03424	34.9864	GHITM
chr10	86273752	86273964	6.01308	10.3391	CCSER2
chr10	88259793	88260151	8.10181	22.1169	WAPL
chr10	88696207	88697032	8.007	90.8883	MMRN2
chr10	88702124	88702427	14.2636	90.1518	MMRN2
chr10	88702693	88703744	12.2238	86.1691	MMRN2
chr10	88718346	88718563	6.53596	12.1663	SNCG
chr10	88719578	88719798	8.78283	27.4811	SNCG
chr10	88722545	88722892	3.43049	13.863	SNCG
chr10	88728144	88728511	17.0489	483.128	ADIRF
chr10	88729759	88730309	2.72792	246.488	ADIRF
chr10	88769281	88769506	7.79222	12.6572	AGAP11
chr10	88992457	88992656	7.22738	8.57062	NUTM2A
chr10	89311872	89312236	2.38231	7.44575	MINPP1
chr10	90342827	90343051	12.5707	22.5858	RNLS
chr10	90966247	90966446	6.67143	7.4016	CH25H
chr10	90974577	90974796	4.44515	21.7587	LIPA
chr10	91065968	91066226	9.39796	16.8106	IFIT2
chr10	91067070	91067353	9.61925	20.4257	IFIT2
chr10	91098743	91099010	5.04255	7.40066	IFIT3
chr10	91099706	91100222	7.21518	24.6972	IFIT3
chr10	91161948	91162575	10.5706	154.49	IFIT1
chr10	91162880	91163517	5.40222	103.43	IFIT1
chr10	91165404	91165651	6.29481	28.2132	IFIT1
chr10	91174320	91174705	4.81204	10.8402	IFIT5
chr10	91344014	91344324	4.11018	27.1284	PANK1
chr10	91371562	91371905	7.07184	35.0793	PANK1
chr10	93389642	93389860	4.71084	9.27982	PPP1R3C
chr10	93667614	93668210	9.67322	24.474	FGFBP3
chr10	96087717	96087963	5.77899	27.2025	PLCE1
chr10	97050590	97050789	6.11547	6.27027	PDLIM1
chr10	97423306	97423567	4.47502	60.8829	TCTN3
chr10	97423805	97424078	2.39744	14.8016	TCTN3
chr10	97633810	97634451	9.71036	28.5866	ENTPD1-AS1
chr10	97633810	97634451	9.71036	28.5866	ENTPD1
chr10	97635144	97635481	5.34607	10.8109	ENTPD1-AS1
chr10	97635144	97635481	5.34607	10.8109	ENTPD1
chr10	98031152	98031354	8.33928	11.0097	BLNK
chr10	98281926	98282157	3.68645	21.0879	TM9SF3
chr10	98346604	98346803	8.11909	10.6581	TM9SF3
chr10	99092883	99093760	13.8208	98.7302	FRAT2
chr10	99116637	99117062	4.37558	18.026	RRP12
chr10	99185889	99186121	5.86594	11.2118	PGAM1
chr10	99205887	99206096	7.22738	8.57062	ZDHHC16
chr10	99216594	99216968	2.15429	12.1652	ZDHHC16
chr10	99329884	99330418	9.19125	89.0115	UBTD1
chr10	99344363	99344637	24.6885	216.181	HOGA1
chr10	99349638	99349948	5.53979	5.16357	C10orf62
chr10	99349638	99349948	5.53979	5.16357	HOGA1
chr10	99392983	99393351	12.2309	20.4251	MORN4
chr10	99433391	99433639	4.80064	25.4305	PI4K2A
chr10	99437337	99437781	9.03279	82.8179	AVPI1
chr10	99474332	99474665	5.88855	14.8128	MARVELD1
chr10	99477574	99477784	3.76949	16.1326	MARVELD1
chr10	99519177	99519455	7.46747	57.4348	ZFYVE27
chr10	99790206	99790405	8.33928	11.0097	CRTAC1
chr10	100004058	100004257	3.14304	5.76246	R3HCC1L
chr10	100007776	100008039	5.00645	12.05	LOXL4
chr10	101157094	101157399	6.36293	594.199	GOT1
chr10	101190246	101190452	6.56153	18.2662	GOT1
chr10	101370760	101371190	5.75217	86.9037	SLC25A28
chr10	101379985	101380253	8.01604	14.9254	SLC25A28
chr10	101474263	101474471	4.6537	14.8776	COX15
chr10	101636531	101636827	6.70495	33.9468	DNMBP
chr10	101637019	101637218	4.56166	12.6413	DNMBP
chr10	101639672	101640031	8.43412	38.3414	DNMBP
chr10	101911464	101912114	15.9399	89.0544	ERLIN1
chr10	101992990	101993207	3.23306	18.0292	CWF19L1
chr10	102045921	102046131	11.675	19.0098	BLOC1S2
chr10	102307834	102308033	4.05392	12.7853	HIF1AN
chr10	102587352	102588582	8.86368	319.056	PAX2
chr10	102672676	102672888	4.4138	6.17373	SLF2
chr10	102753560	102753821	4.4199	13.6716	TWNK
chr10	102762384	102762611	3.73269	23.7157	LZTS2
chr10	102765070	102765374	6.09273	68.0069	LZTS2
chr10	102766153	102767200	8.50459	261.347	LZTS2
chr10	102827432	102827832	6.27452	11.2418	KAZALD1
chr10	103338992	103339408	7.87608	102.638	POLL
chr10	103454294	103454990	55.7521	822.897	FBXW4
chr10	103558910	103559228	5.38957	49.3758	MGEA5
chr10	103577616	103578285	13.8346	71.7148	MGEA5
chr10	103607063	103607393	5.58141	17.8134	C10orf76
chr10	103825549	103827748	15.105	211.834	HPS6
chr10	103867545	103868160	9.12023	390.107	LDB1
chr10	103879858	103880585	7.6954	13.8771	LDB1
chr10	103899370	103899569	4.70589	6.13906	PPRC1
chr10	103899767	103899980	6.63213	8.67715	PPRC1
chr10	103906652	103907068	8.10459	18.0591	PPRC1
chr10	103920362	103920713	3.47287	5.9615	NOLC1
chr10	103921701	103921966	5.11287	16.9213	NOLC1
chr10	104141896	104142617	2.46022	21.5922	GBF1
chr10	104182569	104182891	12.0514	498.378	FBXL15
chr10	104240052	104240702	7.56996	162.666	ACTR1A
chr10	104389816	104390370	7.21518	24.6972	SUFU
chr10	104391327	104391530	2.50301	6.18763	SUFU
chr10	104391929	104392206	3.2097	9.43262	SUFU
chr10	104403316	104404514	12.1164	234.525	TRIM8
chr10	104404732	104404931	3.02744	14.3314	TRIM8
chr10	104414727	104415004	4.76176	60.796	TRIM8
chr10	104416823	104417107	4.59093	183.457	TRIM8
chr10	104417645	104417970	3.2388	176.217	TRIM8
chr10	104465163	104465404	15.3368	34.8811	ARL3
chr10	104572561	104573422	6.68444	32.0507	WBP1L
chr10	104574360	104575909	6.08256	167.027	WBP1L
chr10	104613839	104614155	11.3667	18.4999	BORCS7-ASMT
chr10	104613839	104614155	11.3667	18.4999	BORCS7
chr10	104678065	104678339	6.30319	11.7082	CNNM2
chr10	104679316	104679843	4.47155	16.956	CNNM2
chr10	104836618	104837183	9.39532	138.766	CNNM2
chr10	104837289	104837663	6.22883	63.3649	CNNM2
chr10	104837767	104838137	5.38126	54.9309	CNNM2
chr10	104849404	104849626	4.76113	36.1565	NT5C2
chr10	105152117	105152334	3.36945	34.4205	USMG5
chr10	105184810	105185086	5.27705	18.6075	PDCD11
chr10	105205080	105205391	6.18854	30.3071	PDCD11
chr10	105207096	105207297	6.49166	15.9157	CALHM2
chr10	105209340	105209629	9.69829	23.9551	CALHM2
chr10	105355154	105355374	5.1414	14.542	SH3PXD2A
chr10	105361216	105361784	7.5171	17.8128	SH3PXD2A
chr10	105362317	105362550	5.64126	7.09415	SH3PXD2A
chr10	105362970	105363381	4.19311	5.44427	SH3PXD2A
chr10	105762093	105762292	4.71143	9.9191	SLK
chr10	105762428	105762823	3.44672	12.3788	SLK
chr10	106073076	106074058	6.81403	37.1802	ITPRIP
chr10	108923681	108923951	8.07477	17.9995	SORCS1
chr10	112270077	112270468	7.27663	17.7534	DUSP5
chr10	112595637	112595836	5.87372	7.12162	RBM20
chr10	112640867	112641268	3.25204	7.77286	PDCD4
chr10	112723885	112724310	5.06597	17.0998	SHOC2
chr10	114709935	114710231	5.09056	5.26205	TCF7L2
chr10	115348032	115348499	7.16459	78.5366	HABP2
chr10	115489847	115490292	5.55864	34.2686	CASP7
chr10	115805066	115805503	11.675	19.0098	ADRB1
chr10	116055602	116055942	9.67482	72.6707	AFAP1L2
chr10	118431786	118432148	4.33495	34.9399	HSPA12A
chr10	118434007	118434537	6.18679	31.9912	HSPA12A
chr10	119043448	119043647	4.13616	6.69295	PDZD8
chr10	119301686	119302334	5.77332	41.1409	EMX2
chr10	119301686	119302334	5.77332	41.1409	EMX2OS
chr10	119302886	119303094	3.0415	18.9967	EMX2
chr10	119302886	119303094	3.0415	18.9967	EMX2OS
chr10	119307464	119308217	8.64756	582.577	EMX2
chr10	119308670	119308909	6.36382	237.471	EMX2
chr10	120795437	120795869	7.27164	146.489	EIF3A
chr10	120797770	120798123	16.3103	350.901	EIF3A
chr10	120801578	120802467	11.0433	337.444	EIF3A
chr10	120809346	120809666	15.9637	214.29	EIF3A
chr10	120810067	120810269	3.53798	17.3272	EIF3A
chr10	120817519	120817829	11.1485	96.8095	EIF3A
chr10	121259528	121259808	4.70178	33.0414	RGS10
chr10	121410981	121411180	4.06505	13.6621	BAG3
chr10	121435888	121436882	4.72741	125.564	BAG3
chr10	121703849	121704114	6.40001	13.5728	SEC23IP
chr10	122348880	122349230	3.10987	12.8359	PLPP4
chr10	122668074	122668328	5.09036	35.6089	WDR11
chr10	123239041	123239556	7.21029	51.9801	FGFR2
chr10	123843328	123843527	5.72373	6.23933	TACC2
chr10	123845923	123846122	5.73794	10.9414	TACC2
chr10	123846859	123847064	7.05291	11.4026	TACC2
chr10	123970199	123971079	14.0439	108.54	TACC2
chr10	124189196	124189519	7.8693	31.6942	PLEKHA1
chr10	124273598	124274320	8.02198	918.801	HTRA1
chr10	124815678	124816170	4.54959	45.4888	ACADSB
chr10	124907734	124907951	8.47418	14.2645	HMX2
chr10	124909344	124909805	6.34459	38.3645	HMX2
chr10	125506001	125506575	3.38936	19.5929	CPXM2
chr10	125767918	125768618	10.5894	29.3352	CHST15
chr10	126150318	126150519	7.22738	8.57062	LHPP
chr10	126302339	126302576	2.42556	24.1761	LHPP
chr10	126311695	126312155	17.6499	139.986	FAM53B
chr10	126370328	126370972	7.32027	15.0384	FAM53B
chr10	126480325	126480524	7.78333	9.77369	METTL10
chr10	126523184	126523693	9.16469	29.5535	FAM175B
chr10	126631434	126631836	8.56416	36.0913	ZRANB1
chr10	126673361	126673799	6.71203	51.219	ZRANB1
chr10	126677496	126677770	4.65863	83.8351	CTBP2
chr10	126677873	126678304	8.97709	196.704	CTBP2
chr10	127512021	127512291	11.8846	84.6565	BCCIP
chr10	127530615	127530875	3.78329	11.3749	BCCIP
chr10	127530615	127530875	3.78329	11.3749	DHX32
chr10	127530982	127531269	7.92503	49.3576	BCCIP
chr10	127530982	127531269	7.92503	49.3576	DHX32
chr10	127569241	127569676	8.62746	20.1459	DHX32
chr10	129223989	129224245	6.53596	12.1663	DOCK1
chr10	131334346	131334604	14.4172	40.365	MGMT
chr10	131564919	131565290	4.96125	170.958	MGMT
chr10	133769152	133769720	6.81176	165.784	PPP2R2D
chr10	133784407	133784646	2.64063	27.8511	BNIP3
chr10	133795271	133795501	5.55952	5.18498	BNIP3
chr10	134021219	134021523	12.987	29.4695	STK32C
chr10	134144878	134145426	19.4858	41.1421	STK32C
chr10	134161424	134161790	10.8974	137.66	LRRC27
chr10	134188400	134188617	5.93016	21.7865	LRRC27
chr10	134218223	134219753	20.119	138.338	PWWP2B
chr10	134230455	134230980	3.96766	12.1537	PWWP2B
chr10	134942222	134942421	6.11547	6.27027	ADGRA1
chr10	134999673	134999973	5.77155	8.01357	KNDC1
chr10	135012396	135012667	11.675	19.0098	KNDC1
chr10	135038317	135038606	4.30265	17.3636	KNDC1
chr10	135054473	135054846	7.03654	8.26927	VENTX
chr10	135126159	135126540	2.80001	25.9614	ZNF511
chr10	135192729	135192928	7.46115	10.8015	PAOX
chr10	135193702	135193969	5.69676	23.2861	PAOX
chr10	135235340	135235539	3.25965	9.2612	SPRN
chr11	202974	203210	4.48216	129.878	BET1L
chr11	203904	204132	3.66266	32.2273	BET1L
chr11	204539	204879	7.39564	138.105	BET1L
chr11	214103	214693	5.049	77.3377	RIC8A
chr11	216274	216823	7.37466	98.0342	SIRT3
chr11	252642	252867	2.89142	60.3774	PSMD13
chr11	281210	281819	14.1082	37.6395	NLRP6
chr11	295015	295569	5.68958	29.5421	PGGHG
chr11	308062	308344	27.3984	352.677	IFITM2
chr11	313971	314200	7.37955	62.7675	IFITM1
chr11	320652	320950	14.6144	463.078	IFITM3
chr11	405876	406178	3.00899	67.2061	SIGIRR
chr11	418042	418276	6.03603	39.1462	ANO9
chr11	433920	434135	7.22738	8.57062	ANO9
chr11	490342	490583	2.94324	28.6391	PTDSS2
chr11	491095	491373	7.99007	252.39	PTDSS2
chr11	506561	506813	5.36751	8.00833	RNH1
chr11	532327	532639	5.4762	96.7501	HRAS
chr11	562317	562684	3.71182	39.8275	RASSF7
chr11	563575	563937	7.36581	290.389	RASSF7
chr11	607116	607714	4.18335	23.1015	PHRF1
chr11	608207	608901	8.34239	68.4963	PHRF1
chr11	609044	609487	5.8063	35.3419	PHRF1
chr11	610542	610973	2.18804	5.57978	PHRF1
chr11	611533	612014	3.43333	21.55	PHRF1
chr11	617346	617691	3.02543	236.557	CDHR5
chr11	618643	619237	5.82072	305.093	CDHR5
chr11	644333	644658	10.0797	151.6	DEAF1
chr11	694879	695103	10.1961	26.7121	DEAF1
chr11	703552	703763	3.61208	29.2078	TMEM80
chr11	706215	706439	5.77888	20.8392	EPS8L2
chr11	721464	721904	2.80977	38.2105	EPS8L2
chr11	726836	727036	3.03851	89.2191	EPS8L2
chr11	747369	747568	5.55952	5.18498	TALDO1
chr11	798428	798630	6.01308	10.3391	PANO1
chr11	819529	819742	8.75032	73.7342	PNPLA2
chr11	824750	825111	3.88228	101.705	PNPLA2
chr11	831658	831950	4.28528	25.2697	CRACR2B
chr11	835906	836127	3.01111	27.6698	CD151
chr11	840387	840663	5.9421	400.628	POLR2L
chr11	842415	842614	3.89302	43.6766	POLR2L
chr11	869025	869306	5.87391	29.6576	CHID1
chr11	925804	926028	10.5631	16.2443	AP2A2
chr11	1010646	1010913	20.5064	2350.84	AP2A2
chr11	1012925	1013153	3.55763	21.2521	MUC6
chr11	1015954	1017889	11.4435	111.623	MUC6
chr11	1018040	1018516	3.68129	8.9791	MUC6
chr11	1297017	1297397	3.32816	31.8562	TOLLIP
chr11	1298130	1298520	5.95999	160.75	TOLLIP
chr11	1490996	1491768	12.4056	327.272	MOB2
chr11	1577837	1578085	9.24797	13.6598	DUSP8
chr11	1578196	1578637	7.46115	10.8015	DUSP8
chr11	1756350	1756645	5.09214	33.8457	IFITM10
chr11	1785022	1785239	7.80493	100.908	CTSD
chr11	1977470	1977723	2.71967	63.9358	MRPL23
chr11	2152750	2153448	3.80953	15.8526	IGF2
chr11	2152750	2153448	3.80953	15.8526	INS-IGF2
chr11	2289835	2290188	12.1844	29.9773	ASCL2
chr11	2398455	2398818	13.685	91.5967	CD81-AS1
chr11	2398455	2398818	13.685	91.5967	CD81
chr11	2423718	2424997	6.19587	126.184	TSSC4
chr11	2869206	2869466	4.97373	42.7476	KCNQ1-AS1
chr11	2869206	2869466	4.97373	42.7476	KCNQ1
chr11	2906552	2907079	9.18643	156.743	CDKN1C
chr11	2909470	2909733	4.12257	20.7021	SLC22A18AS
chr11	2924805	2925094	6.17727	29.8329	SLC22A18AS
chr11	2924805	2925094	6.17727	29.8329	SLC22A18
chr11	2973010	2973217	4.15532	28.6412	NAP1L4
chr11	3114193	3114419	8.10459	18.0591	OSBPL5
chr11	3686843	3687605	5.4902	8.58932	CHRNA10
chr11	3697341	3697614	6.06397	40.5648	NUP98
chr11	3848579	3848778	2.65916	8.12185	RHOG
chr11	3848953	3849481	10.7463	76.7808	RHOG
chr11	4159363	4159735	8.23221	42.8998	RRM1
chr11	4406336	4407086	9.37369	65.8514	TRIM21
chr11	4411349	4411727	4.20048	6.28376	TRIM21
chr11	4621631	4621966	3.42125	6.25146	TRIM68
chr11	4623581	4623781	4.70589	6.13906	TRIM68
chr11	4626561	4626781	7.46115	10.8015	TRIM68
chr11	5248029	5248377	4.89251	54.3325	HBB
chr11	5624501	5624766	4.21053	7.99688	TRIM6
chr11	5624501	5624766	4.21053	7.99688	TRIM6-TRIM34
chr11	5632004	5632224	5.27705	18.6075	TRIM6
chr11	5632004	5632224	5.27705	18.6075	TRIM6-TRIM34
chr11	5655698	5655904	8.89523	12.2773	TRIM34
chr11	5655698	5655904	8.89523	12.2773	TRIM6-TRIM34
chr11	5699454	5699729	8.29017	13.0209	TRIM5
chr11	5717343	5717656	5.53112	5.37309	TRIM22
chr11	6232647	6232846	5.60232	94.9442	FAM160A2
chr11	6238629	6239195	24.3339	235.001	FAM160A2
chr11	6340280	6340821	3.66689	16.9991	PRKCDBP
chr11	6341555	6341824	16.7321	57.9241	PRKCDBP
chr11	6411635	6411916	7.22882	92.628	SMPD1
chr11	6412650	6413215	8.70682	241.328	SMPD1
chr11	6431938	6432612	4.08523	43.8109	APBB1
chr11	6470011	6470396	6.58074	30.7168	TRIM3
chr11	6498264	6498477	3.75486	34.8351	ARFIP2
chr11	6503337	6503560	6.07244	46.048	TIMM10B
chr11	6568315	6568514	5.80312	6.67344	DNHD1
chr11	6586859	6587113	8.73419	12.4107	DNHD1
chr11	6592854	6593119	4.38223	5.53363	DNHD1
chr11	6621241	6621515	6.5193	42.407	RRP8
chr11	6623186	6623445	8.09695	38.6914	RRP8
chr11	6703186	6703498	7.17879	311.605	MRPL17
chr11	7487922	7488121	5.55952	5.18498	SYT9
chr11	7488428	7488627	6.11547	6.27027	SYT9
chr11	7509431	7509746	5.55952	5.18498	OLFML1
chr11	7530626	7531156	4.62569	6.28364	OLFML1
chr11	7674236	7674928	6.968	149.583	PPFIBP2
chr11	8751597	8752283	9.4737	38.9808	ST5
chr11	8969790	8970004	3.22285	32.0259	TMEM9B
chr11	9161084	9161393	5.67581	62.5463	DENND5A
chr11	9302310	9302512	3.56393	33.1938	TMEM41B
chr11	9461847	9462093	5.00986	50.0755	IPO7
chr11	9466702	9467043	3.58453	17.8927	IPO7
chr11	9595498	9595831	10.5631	16.2443	WEE1
chr11	9771368	9771567	4.71084	9.27982	SWAP70
chr11	9801410	9801609	3.33376	6.61215	SBF2-AS1
chr11	9801410	9801609	3.33376	6.61215	SBF2
chr11	10328028	10328629	9.94587	298.113	ADM
chr11	10530416	10530637	5.02534	4324.65	MTRNR2L8
chr11	10597720	10597925	5.58619	8.05029	MRVI1-AS1
chr11	10597720	10597925	5.58619	8.05029	MRVI1
chr11	10800188	10800608	5.06965	32.2748	CTR9
chr11	10874516	10874921	2.76339	12.4971	ZBED5
chr11	11964011	11964580	5.16569	13.908	USP47
chr11	11977522	11977969	6.46466	65.9001	USP47
chr11	11985998	11986197	3.0629	7.37734	DKK3
chr11	12554283	12554771	5.6611	20.411	PARVA
chr11	12555827	12556046	3.64632	11.7546	PARVA
chr11	13031747	13032585	9.77445	41.0755	RASSF10
chr11	13032691	13033116	7.68994	32.5996	RASSF10
chr11	14284248	14284447	5.74553	7.97067	SPON1
chr11	14380549	14380748	8.73217	16.6987	RRAS2
chr11	14891238	14891437	7.04664	9.72817	PDE3B
chr11	14899646	14899857	5.86467	16.3406	CYP2R1
chr11	15726573	15726863	7.46115	10.8015	LOC102724957
chr11	16760096	16760300	8.10931	14.1275	C11orf58
chr11	16799216	16799470	3.23445	31.3654	PLEKHA7
chr11	16800110	16800435	3.09323	13.4978	PLEKHA7
chr11	16810703	16810902	2.40674	5.38098	PLEKHA7
chr11	16847720	16847996	8.64336	50.0163	PLEKHA7
chr11	17191129	17191479	4.77328	8.47027	PIK3C2A
chr11	17409324	17409685	6.11547	6.27027	KCNJ11
chr11	18387382	18387640	9.18486	59.1794	GTF2H1
chr11	18503378	18503577	2.51998	17.8329	TSG101
chr11	18548325	18548550	9.78954	17.9947	TSG101
chr11	18637180	18637641	5.45091	7.1197	SPTY2D1
chr11	18723217	18723993	9.07651	107.576	TMEM86A
chr11	20066705	20066956	5.80312	6.67344	NAV2-AS2
chr11	20066705	20066956	5.80312	6.67344	NAV2
chr11	20139760	20140386	9.09301	58.1818	NAV2
chr11	20140882	20141081	3.25204	7.77286	NAV2
chr11	22646230	22646729	8.8276	24.3211	FANCF
chr11	26691046	26691266	2.08327	60.9934	SLC5A12
chr11	27016186	27016739	17.5578	129.639	FIBIN
chr11	27389387	27389787	4.50252	26.1543	LGR4
chr11	27494017	27494420	8.72502	25.1669	LGR4
chr11	27494017	27494420	8.72502	25.1669	LOC105376671
chr11	30352274	30352473	4.23655	5.25826	ARL14EP
chr11	30407226	30407485	6.11547	6.27027	MPPED2
chr11	31531227	31531462	26.6857	62.5627	ELP4
chr11	32126773	32126972	4.24349	71.4566	RCN1
chr11	32410394	32410702	3.5636	15.8501	WT1
chr11	32875182	32875598	10.0659	53.4421	PRRG4
chr11	33726939	33727408	3.20417	100.593	CD59
chr11	33731093	33731949	5.25255	492.119	CD59
chr11	33743931	33744177	36.1369	93.8585	CD59
chr11	33880548	33881112	4.00375	42.1979	LMO2
chr11	33890968	33891380	6.3843	29.017	LMO2
chr11	34167496	34167950	4.13305	43.2865	NAT10
chr11	34378984	34379611	16.6786	32.411	ABTB2
chr11	34460392	34460701	21.6821	47.0246	CAT
chr11	35160683	35160882	6.11547	6.27027	CD44
chr11	35250663	35250875	2.67867	9.46997	CD44
chr11	35453568	35454191	6.40001	13.5728	PAMR1
chr11	35640004	35640203	6.11547	6.27027	FJX1
chr11	35640852	35642106	8.73217	16.6987	FJX1
chr11	35684396	35684607	3.58441	8.3907	TRIM44
chr11	35684754	35685211	17.5899	569.277	TRIM44
chr11	36483822	36484362	10.9643	21.6515	PRR5L
chr11	36511353	36512046	6.39328	17.3852	TRAF6
chr11	36616013	36616311	7.22738	8.57062	C11orf74
chr11	36616013	36616311	7.22738	8.57062	RAG2
chr11	43964092	43964396	9.95786	39.8421	C11orf96
chr11	43964559	43965325	7.78349	85.3735	C11orf96
chr11	44265687	44266304	5.53694	112.444	EXT2
chr11	44950719	44951841	6.5024	37.0062	TSPAN18
chr11	44954166	44954368	2.53126	13.4017	TP53I11
chr11	44955810	44956047	4.22973	16.7078	TP53I11
chr11	45671528	45671728	4.44445	5.36433	CHST1
chr11	45672256	45672508	8.33928	11.0097	CHST1
chr11	45832641	45833267	10.7491	48.9998	SLC35C1
chr11	45923923	45924158	4.01056	10.1559	MAPK8IP1
chr11	45927683	45927933	2.76354	24.3842	MAPK8IP1
chr11	45939435	45939787	4.39142	6.99626	PEX16
chr11	45955467	45955803	12.0301	57.5944	PHF21A
chr11	46342350	46342695	13.3581	30.7798	CREB3L1
chr11	46401324	46401798	7.32349	160.991	DGKZ
chr11	46418212	46419338	9.52227	130.042	AMBRA1
chr11	46563980	46564485	6.05107	10.8078	AMBRA1
chr11	46639057	46639272	10.7772	20.1962	ATG13
chr11	46693919	46694562	2.6232	14.8502	ATG13
chr11	46700190	46700675	3.53756	14.0421	ARHGAP1
chr11	46727100	46727359	5.15703	28.1818	ZNF408
chr11	46765543	46765817	5.93933	47.5787	CKAP5
chr11	46880068	46880478	7.54243	9.73995	LRP4-AS1
chr11	46880068	46880478	7.54243	9.73995	LRP4
chr11	47183312	47183633	3.31175	26.0242	C11orf49
chr11	47186828	47187028	1.84506	6.14641	ARFGAP2
chr11	47199175	47199448	3.90468	33.697	PACSIN3
chr11	47260876	47261701	8.18759	318.573	ACP2
chr11	47290163	47290374	6.98468	141.866	NR1H3
chr11	47376514	47376895	6.84249	28.5866	SPI1
chr11	47488447	47488955	6.61018	70.7683	CELF1
chr11	47593008	47593265	4.72802	116.302	PTPMT1
chr11	47594746	47595270	4.66587	38.9481	KBTBD4
chr11	47594746	47595270	4.66587	38.9481	PTPMT1
chr11	47599297	47599628	4.41979	13.3684	KBTBD4
chr11	47611218	47611417	6.11547	6.27027	C1QTNF4
chr11	47767803	47768027	3.76743	12.0658	FNBP4
chr11	48191333	48191781	3.86851	33.5637	PTPRJ
chr11	57001156	57001776	8.52073	94.6415	APLNR
chr11	57003237	57003749	7.22424	13.9328	APLNR
chr11	57075902	57077993	11.972	263.4	TNKS1BP1
chr11	57080140	57080376	4.35005	9.53994	TNKS1BP1
chr11	57080589	57081071	5.59368	20.9339	TNKS1BP1
chr11	57244037	57244503	19.5652	101.529	RTN4RL2
chr11	57252406	57252742	5.73535	42.8709	SLC43A1
chr11	57319679	57319985	6.14115	94.7231	UBE2L6
chr11	57367196	57367631	3.4492	73.486	SERPING1
chr11	57381772	57382292	4.95999	222.095	SERPING1
chr11	57428238	57428559	12.505	31.227	CLP1
chr11	57428781	57429104	13.353	77.3324	CLP1
chr11	57439758	57440045	5.69461	24.8473	ZDHHC5
chr11	57467430	57467808	8.48337	188.454	ZDHHC5
chr11	57471351	57471994	4.12706	19.5959	MED19
chr11	57508965	57509294	6.78935	97.2111	SELENOH
chr11	57508965	57509294	6.78935	97.2111	TMX2-CTNND1
chr11	57529221	57529516	9.79847	49.4593	CTNND1
chr11	57529221	57529516	9.79847	49.4593	TMX2-CTNND1
chr11	57563861	57564278	5.09922	22.1741	CTNND1
chr11	57563861	57564278	5.09922	22.1741	TMX2-CTNND1
chr11	57583745	57584641	2.94213	53.0564	CTNND1
chr11	57583745	57584641	2.94213	53.0564	TMX2-CTNND1
chr11	58346598	58346883	16.7655	35.8796	ZFP91
chr11	58346598	58346883	16.7655	35.8796	ZFP91-CNTF
chr11	58378275	58378499	4.36091	8.68091	ZFP91
chr11	58378275	58378499	4.36091	8.68091	ZFP91-CNTF
chr11	58378926	58379191	8.86545	48.7457	ZFP91
chr11	58378926	58379191	8.86545	48.7457	ZFP91-CNTF
chr11	58384886	58385286	12.7686	94.8404	ZFP91
chr11	58384886	58385286	12.7686	94.8404	ZFP91-CNTF
chr11	58477142	58477625	11.9723	3229.94	GLYAT
chr11	58920109	58920318	3.68735	5.60814	FAM111A
chr11	58972240	58972468	9.92483	42.1331	DTX4
chr11	58974483	58974774	6.00525	53.8632	DTX4
chr11	59343807	59344339	12.8866	197.884	OSBP
chr11	59382844	59383188	8.21004	24.4421	OSBP
chr11	59426808	59427017	8.33669	15.9934	PATL1
chr11	59573794	59574167	8.25642	360.593	MRPL16
chr11	60620673	60621143	5.0826	6.48782	PTGDR2
chr11	60658235	60658459	6.336	152.575	PRPF19
chr11	60673870	60674120	20.3046	55.8467	PRPF19
chr11	60686999	60687207	5.04928	30.0263	TMEM109
chr11	60689462	60689786	3.82179	50.4741	TMEM109
chr11	60704146	60704562	4.51812	14.3581	TMEM132A
chr11	60899086	60899308	2.77687	6.10723	VPS37C
chr11	61025948	61026178	5.77155	8.01357	VWCE
chr11	61120388	61120629	3.30611	8.62715	CYB561A3
chr11	61129511	61129710	5.537	11.6237	CYB561A3
chr11	61129511	61129710	5.537	11.6237	TMEM138
chr11	61165746	61166114	5.46107	23.4434	TMEM216
chr11	61170542	61170931	3.24233	54.096	CPSF7
chr11	61171940	61172337	6.57884	42.3001	CPSF7
chr11	61197192	61197472	10.0071	14.8961	CPSF7
chr11	61213339	61213721	4.80046	72.0742	SDHAF2
chr11	61290588	61290803	8.33928	11.0097	SYT7
chr11	61511271	61511927	9.45119	13.5728	DAGLA
chr11	61513635	61513862	5.77155	8.01357	DAGLA
chr11	61553543	61553742	3.81084	8.93948	MYRF
chr11	61553885	61554362	6.16735	25.1537	MYRF
chr11	61563231	61564063	8.54042	33.3142	FEN1
chr11	61564249	61564585	6.94216	49.9019	FEN1
chr11	61664909	61665869	7.30354	142.606	RAB3IL1
chr11	61675086	61675310	4.74021	21.4485	RAB3IL1
chr11	61675665	61675893	5.70544	18.6142	RAB3IL1
chr11	61684861	61685063	7.22738	8.57062	RAB3IL1
chr11	61734852	61735185	17.6145	6087.96	FTH1
chr11	61912904	61913200	16.9948	40.6054	INCENP
chr11	61913975	61914373	6.53596	12.1663	INCENP
chr11	62160005	62160307	5.77067	93.9753	ASRGL1
chr11	62284332	62284655	6.06872	436.234	AHNAK
chr11	62284809	62285215	3.30143	88.6805	AHNAK
chr11	62285421	62286616	7.76837	369.362	AHNAK
chr11	62286832	62287082	2.44139	16.956	AHNAK
chr11	62288158	62288496	2.03529	9.04366	AHNAK
chr11	62293734	62294797	3.30509	16.0823	AHNAK
chr11	62295114	62295382	2.97465	11.348	AHNAK
chr11	62296466	62296665	3.41753	12.221	AHNAK
chr11	62296783	62297261	3.43819	15.036	AHNAK
chr11	62297873	62298253	2.34508	5.86688	AHNAK
chr11	62299463	62299812	3.15138	9.14337	AHNAK
chr11	62300133	62300631	3.79637	26.0592	AHNAK
chr11	62301011	62301580	10.5509	158.703	AHNAK
chr11	62334352	62334618	3.84546	1442.31	EEF1G
chr11	62342669	62343370	7.04157	156.539	TUT1
chr11	62346159	62346529	5.12076	39.4022	TUT1
chr11	62361177	62361458	4.71154	72.6422	MTA2
chr11	62369699	62370044	6.9877	110.833	EML3
chr11	62382803	62383332	4.30348	86.3913	B3GAT3
chr11	62415285	62415698	7.35378	65.5237	INTS5
chr11	62415878	62416415	8.04512	35.8989	INTS5
chr11	62416982	62417184	3.83058	9.7748	INTS5
chr11	62430400	62430920	6.47211	175.287	C11orf98
chr11	62430400	62430920	6.47211	175.287	LBHD1
chr11	62434261	62434513	4.43715	8.28847	LBHD1
chr11	62434261	62434513	4.43715	8.28847	METTL12
chr11	62439127	62439825	20.2893	946.211	UQCC3
chr11	62482246	62482570	4.33282	149.559	HNRNPUL2-BSCL2
chr11	62482246	62482570	4.33282	149.559	HNRNPUL2
chr11	62493996	62494879	12.2238	86.1691	HNRNPUL2-BSCL2
[truncated: 9,904 more rows]

## Sheet: Patient 1-T
Statistics of m6A-modified genes in Patient 1-T
Chrom	Start	End	Enrichment	-Log10(q.value)	Refseq
chr1	949694	949903	6.09578	117.074	ISG15
chr1	990376	991034	3.70431	99.6304	AGRN
chr1	1017674	1018273	9.73521	63.7002	C1orf159
chr1	1019446	1019906	8.61425	25.6264	C1orf159
chr1	1152363	1153226	3.53332	260.769	SDF4
chr1	1158645	1158908	3.09563	264.295	SDF4
chr1	1164241	1164447	2.8786	59.2864	SDF4
chr1	1167927	1169533	9.34312	202.444	B3GALT6
chr1	1169698	1170340	8.2961	174.978	B3GALT6
chr1	1190296	1190883	3.94366	104.466	UBE2J2
chr1	1254728	1255019	2.00912	10.1801	INTS11
chr1	1262905	1264199	14.674	567.864	CPTP
chr1	1288302	1288734	3.08169	126.517	MXRA8
chr1	1296757	1297024	7.34345	12.4935	MXRA8
chr1	1354456	1354698	8.31636	11.8908	ANKRD65
chr1	1374419	1374882	7.47828	251.812	VWA1
chr1	1375053	1376044	8.41019	517.865	VWA1
chr1	1447480	1447683	7.95278	15.9456	ATAD3A
chr1	1452557	1452763	7.85865	19.2173	ATAD3A
chr1	1470560	1470892	9.91072	75.9365	TMEM240
chr1	1477404	1477663	1.43601	6.0302	SSU72
chr1	1500179	1500421	3.57367	40.2164	SSU72
chr1	1533484	1533988	9.07005	20.6655	FNDC10
chr1	1550554	1551245	7.63408	81.8249	MIB2
chr1	1558705	1559186	5.37121	41.1835	MIB2
chr1	1560242	1560932	4.62722	44.2965	MIB2
chr1	1565562	1565883	4.19874	25.4207	MIB2
chr1	1596516	1597422	14.0604	327.218	CDK11B
chr1	1596516	1597422	14.0604	327.218	SLC35E2B
chr1	1660682	1660883	4.49528	11.0166	SLC35E2
chr1	1822254	1822626	55.1527	433.586	GNB1
chr1	2116040	2116714	5.67797	60.8233	FAAP20
chr1	2116040	2116714	5.67797	60.8233	PRKCZ
chr1	2160549	2161132	9.57315	52.9619	SKI
chr1	2238321	2238939	12.7918	76.2436	SKI
chr1	2239127	2239460	12.7705	118.975	SKI
chr1	2239594	2239852	5.15286	30.507	SKI
chr1	2323202	2323485	6.08679	15.4893	RER1
chr1	2334762	2335011	2.43376	82.494	RER1
chr1	2336588	2336833	3.22337	96.3109	PEX10
chr1	2336588	2336833	3.22337	96.3109	RER1
chr1	2343800	2344084	11.349	26.1042	PEX10
chr1	2440076	2440500	8.68971	89.6143	PANK4
chr1	2494455	2494741	1.81866	64.3127	TNFRSF14
chr1	2494849	2495188	4.3695	691.162	TNFRSF14
chr1	2496691	2496908	3.39339	54.1862	TNFRSF14
chr1	2522573	2522805	4.75277	65.5617	FAM213B
chr1	2522573	2522805	4.75277	65.5617	MMEL1
chr1	3404715	3405075	2.56748	57.3528	MEGF6
chr1	3405276	3406399	7.38314	454.112	MEGF6
chr1	3406620	3407259	4.81914	423.391	MEGF6
chr1	3638436	3638635	9.68001	20.1583	TP73
chr1	3649319	3650340	14.3672	216.083	TP73
chr1	3703362	3703902	3.49156	42.9035	LRRC47
chr1	3731462	3731969	2.87633	11.6935	CEP104
chr1	3807211	3807509	11.0207	80.8811	C1orf174
chr1	4842575	4842774	5.87037	6.26204	AJAP1
chr1	6158546	6158989	6.84363	149.522	KCNAB2
chr1	6159140	6159361	2.93477	31.9413	KCNAB2
chr1	6159637	6159905	2.06978	10.4379	KCNAB2
chr1	6279334	6279533	2.96478	12.5215	RNF207
chr1	6308951	6309525	8.83858	30.009	GPR153
chr1	6528164	6528610	3.64101	20.6632	PLEKHG5
chr1	6584579	6584801	4.76746	15.4673	NOL9
chr1	6585877	6586091	2.79495	8.10807	NOL9
chr1	6640844	6641141	14.7036	142.072	ZBTB48
chr1	6652792	6653863	12.8606	405.962	KLHL21
chr1	6659223	6659586	7.69929	75.2735	KLHL21
chr1	6662316	6662515	2.89243	8.30526	KLHL21
chr1	6679923	6680378	6.08146	37.116	PHF13
chr1	6681333	6682016	9.86498	79.3001	PHF13
chr1	6694518	6695027	2.54962	16.7315	DNAJC11
chr1	6694518	6695027	2.54962	16.7315	THAP3
chr1	6845430	6845632	6.84877	8.42017	CAMTA1
chr1	7826562	7826784	4.77283	9.23947	CAMTA1
chr1	7887265	7887613	10.7485	71.327	PER3
chr1	8073289	8074427	5.50012	83.5744	ERRFI1
chr1	8384339	8384564	4.3916	5.93878	SLC45A1
chr1	8390475	8390975	6.21199	40.3995	SLC45A1
chr1	8403966	8404195	7.94867	63.1485	SLC45A1
chr1	8415013	8415268	3.6752	35.5487	RERE
chr1	8418271	8419148	10.2944	157.063	RERE
chr1	8419833	8420092	3.58999	39.5022	RERE
chr1	8420345	8420918	7.48736	69.1835	RERE
chr1	8421083	8421678	10.0876	123.225	RERE
chr1	8716142	8716517	15.222	126.295	RERE
chr1	8877529	8877744	7.7502	10.5842	RERE
chr1	9304928	9305466	10.1011	77.5395	H6PD
chr1	9323257	9325568	8.51295	185.359	H6PD
chr1	9328927	9329592	7.96534	245.304	H6PD
chr1	9329759	9330348	2.75452	33.0456	H6PD
chr1	9330603	9330951	6.53283	174.244	H6PD
chr1	9415758	9416638	11.4653	2365.48	SPSB1
chr1	9427322	9428263	12.7334	1435.58	SPSB1
chr1	9428744	9428973	1.88766	35.277	SPSB1
chr1	9599464	9599757	21.4269	87.9058	SLC25A33
chr1	9662236	9662435	4.72723	9.45194	TMEM201
chr1	9790208	9790930	7.20967	1739.13	CLSTN1
chr1	9804579	9804808	3.67977	90.5692	CLSTN1
chr1	9883857	9884101	17.0658	81.4298	CLSTN1
chr1	10042560	10042817	5.79158	32.2533	NMNAT1
chr1	10239844	10240176	2.72308	11.5075	UBE4B
chr1	10438117	10438705	6.01081	19.7898	KIF1B
chr1	10502229	10502544	4.74348	57.1216	APITD1-CORT
chr1	10502229	10502544	4.74348	57.1216	CENPS
chr1	10509803	10510002	6.32779	7.95536	APITD1-CORT
chr1	10509803	10510002	6.32779	7.95536	CORT
chr1	10521353	10521897	5.44458	36.8054	DFFA
chr1	10689601	10690101	5.24553	221.336	PEX14
chr1	10690415	10690616	2.30891	5.26898	PEX14
chr1	11083343	11083661	6.868	422.535	TARDBP
chr1	11083774	11083973	2.31675	32.9972	TARDBP
chr1	11114712	11114977	6.20689	202.335	SRM
chr1	11249323	11249522	5.11203	12.143	ANGPTL7
chr1	11249323	11249522	5.11203	12.143	MTOR
chr1	11254941	11255271	7.02605	92.6606	ANGPTL7
chr1	11254941	11255271	7.02605	92.6606	MTOR
chr1	11345846	11346209	8.61403	107.178	UBIAD1
chr1	11561565	11561840	4.70261	15.2231	DISP3
chr1	11596420	11596760	3.64651	17.7674	DISP3
chr1	11710032	11710231	5.31615	9.09023	FBXO2
chr1	11721896	11722254	2.88408	26.6398	FBXO44
chr1	11734676	11734913	2.33802	8.3027	MAD2L2
chr1	11849615	11849859	5.26167	95.1824	MTHFR
chr1	11850179	11851038	9.644	377.355	MTHFR
chr1	11980180	11980509	2.93885	109.88	KIAA2013
chr1	11982735	11983685	4.18669	99.6299	KIAA2013
chr1	11985313	11986546	5.10875	111.436	KIAA2013
chr1	11994707	11994912	21.0355	49.1866	PLOD1
chr1	12034654	12035464	4.01895	312.173	PLOD1
chr1	12071613	12071953	4.99153	186.627	MFN2
chr1	12072120	12072737	2.18269	21.6926	MFN2
chr1	12252907	12253116	4.62274	6.69249	TNFRSF1B
chr1	12267011	12267678	5.64361	36.5478	TNFRSF1B
chr1	12268567	12269242	18.2675	326.96	TNFRSF1B
chr1	12343063	12343262	5.0069	5.83203	VPS13D
chr1	12568856	12569204	5.4606	185.275	VPS13D
chr1	12569958	12570158	2.9814	34.9956	VPS13D
chr1	12628052	12628526	5.78214	717.781	DHRS3
chr1	12907248	12907449	14.1867	27.8164	HNRNPCL1
chr1	12907248	12907449	14.1867	27.8164	HNRNPCL3
chr1	12907248	12907449	14.1867	27.8164	HNRNPCL4
chr1	14104877	14105248	10.0166	33.0406	PRDM2
chr1	14106010	14106293	5.15199	13.3136	PRDM2
chr1	14108202	14109198	10.9137	47.1955	PRDM2
chr1	15441529	15441843	8.94851	20.967	KAZN
chr1	15441529	15441843	8.94851	20.967	TMEM51-AS1
chr1	15443544	15444127	7.26529	22.6427	KAZN
chr1	15443544	15444127	7.26529	22.6427	TMEM51-AS1
chr1	15478952	15479236	13.0785	24.7644	TMEM51
chr1	15541326	15541869	5.92619	85.435	TMEM51
chr1	15545652	15546844	16.9805	812.277	TMEM51
chr1	15736334	15736644	9.23733	303.658	EFHD2
chr1	15754955	15755317	2.83511	177.712	EFHD2
chr1	15899945	15900149	2.36746	33.2152	AGMAT
chr1	15987363	15987741	3.93833	10.0391	DDI2
chr1	15987363	15987741	3.93833	10.0391	RSC1A1
chr1	15987858	15988246	4.0981	7.53905	RSC1A1
chr1	16010740	16011085	13.3014	27.608	PLEKHM2
chr1	16053348	16054620	9.69094	276.622	PLEKHM2
chr1	16060583	16060904	3.95275	83.5613	PLEKHM2
chr1	16066033	16066517	7.40328	18.2094	SLC25A34
chr1	16111057	16111266	6.28217	10.9929	FBLIM1
chr1	16133975	16134257	38.873	1078.87	UQCRHL
chr1	16202558	16203007	6.00903	10.0772	SPEN
chr1	16254697	16255380	9.47661	26.5236	SPEN
chr1	16258911	16259112	4.04197	10.681	SPEN
chr1	16259674	16259989	5.22679	14.9711	SPEN
chr1	16261632	16262096	6.19455	23.7531	SPEN
chr1	16263887	16264110	7.04419	30.9288	SPEN
chr1	16265781	16266479	6.78908	67.5587	SPEN
chr1	16271296	16271849	11.2431	190.99	ZBTB17
chr1	16451146	16451903	5.82705	94.6544	EPHA2
chr1	16474886	16475093	3.22569	8.60891	EPHA2
chr1	16475210	16475523	10.2286	52.4312	EPHA2
chr1	16482343	16482653	31.7978	86.6792	EPHA2
chr1	16558017	16558834	6.01142	31.3406	RSG1
chr1	16563422	16563697	9.8688	17.2392	RSG1
chr1	16577169	16578254	12.7112	315.339	FBXO42
chr1	16774254	16774460	2.46756	6.47897	NECAP2
chr1	16785302	16785794	5.35407	112.904	NECAP2
chr1	16786103	16786411	2.03946	14.1284	NECAP2
chr1	16890489	16890828	2.75116	8.02069	NBPF1
chr1	16939892	16940130	12.6281	30.9929	NBPF1
chr1	17274699	17274921	4.22999	11.0545	CROCC
chr1	17295489	17295770	3.63059	22.2869	CROCC
chr1	17312555	17312782	3.55023	61.4605	ATP13A2
chr1	17338243	17338504	8.19414	17.9031	ATP13A2
chr1	17735505	17735707	4.91185	23.1797	RCC2
chr1	18807711	18808184	8.8727	65.2014	KLHDC7A
chr1	18809086	18809463	9.76787	78.1659	KLHDC7A
chr1	18810199	18810446	5.38666	54.0791	KLHDC7A
chr1	18810843	18811966	11.779	390.275	KLHDC7A
chr1	19229072	19229295	5.85782	21.703	ALDH4A1
chr1	19234798	19235070	6.70698	30.0812	IFFO2
chr1	19545637	19545981	9.36487	490.13	EMC1
chr1	19545637	19545981	9.36487	490.13	LOC101927895
chr1	19585095	19585576	5.50819	117.913	MRTO4
chr1	19665719	19666268	2.7515	97.5268	CAPZB
chr1	19923392	19923680	28.3735	74.3312	MINOS1
chr1	19923392	19923680	28.3735	74.3312	MINOS1-NBL1
chr1	19983354	19983851	7.8329	45.5423	MINOS1-NBL1
chr1	19983354	19983851	7.8329	45.5423	NBL1
chr1	20008765	20009082	8.68833	208.552	TMCO4
chr1	20009228	20009788	9.52359	212.74	TMCO4
chr1	20140641	20141131	15.2321	4652.16	RNF186
chr1	20141542	20141820	5.00117	192.955	RNF186
chr1	20234002	20234256	3.52377	7.59296	OTUD3
chr1	20517024	20517224	5.98075	11.2023	UBXN10
chr1	20517743	20518336	3.62741	8.18761	UBXN10
chr1	20519053	20519257	5.18128	11.2679	UBXN10
chr1	20809971	20810334	7.38338	179.978	CAMK2N1
chr1	20812250	20812723	12.1298	111.903	CAMK2N1
chr1	20826239	20827301	10.3416	555.912	MUL1
chr1	20827506	20827870	5.3269	127.64	MUL1
chr1	20834434	20834674	15.4244	35.9388	MUL1
chr1	20880233	20880975	24.5732	64.3099	FAM43B
chr1	20959911	20960219	9.80412	111.307	PINK1
chr1	20964213	20964424	2.3923	18.1488	PINK1
chr1	20977045	20977626	6.5458	829.843	PINK1-AS
chr1	20977045	20977626	6.5458	829.843	PINK1
chr1	20987520	20987961	8.16021	105.129	DDOST
chr1	21071409	21071615	2.02632	6.82184	HP1BP3
chr1	21226362	21226617	9.63855	57.35	EIF4G3
chr1	21268095	21268368	4.70729	27.3667	EIF4G3
chr1	21268478	21268681	3.61459	13.4393	EIF4G3
chr1	21503231	21503430	6.649	9.21825	EIF4G3
chr1	21544348	21544963	4.69477	45.6562	ECE1
chr1	21545581	21545858	4.01032	31.4601	ECE1
chr1	21546163	21546634	8.77134	100.79	ECE1
chr1	21605799	21605998	6.00903	10.0772	ECE1
chr1	21904183	21904758	2.09898	75.0106	ALPL
chr1	21923295	21923576	4.39867	18.311	RAP1GAP
chr1	22148752	22149286	6.14265	540.396	HSPG2
chr1	22148752	22149286	6.14265	540.396	LDLRAD2
chr1	22149589	22149979	1.78442	18.9258	HSPG2
chr1	22149589	22149979	1.78442	18.9258	LDLRAD2
chr1	22852655	22853393	4.83412	15.7155	ZBTB40
chr1	22854221	22854420	3.92889	10.5389	ZBTB40
chr1	22855322	22855564	4.04197	10.681	ZBTB40
chr1	22855736	22855965	4.31325	19.0767	ZBTB40
chr1	22856777	22856980	2.77478	13.0748	ZBTB40
chr1	22963938	22964259	39.0042	1847.2	C1QA
chr1	22965824	22966033	4.37819	447.898	C1QA
chr1	22970340	22970595	9.20967	328.979	C1QC
chr1	22973611	22974529	8.28264	923.89	C1QC
chr1	22985828	22986032	3.59794	33.8275	C1QB
chr1	22987244	22987969	5.53024	781.356	C1QB
chr1	23240245	23240929	7.0116	17.7736	EPHB2
chr1	23345960	23346219	10.8059	29.3692	KDM1A
chr1	23410723	23410996	2.69188	8.60611	LUZP1
chr1	23415162	23415629	6.95306	30.1169	LUZP1
chr1	23417787	23418151	5.89595	13.3961	LUZP1
chr1	23419637	23420101	2.87791	7.18596	LUZP1
chr1	23636952	23637643	9.49882	408.876	HNRNPR
chr1	23688002	23688414	5.40043	40.2744	ZNF436
chr1	23689157	23689435	3.6223	11.0609	ZNF436
chr1	23689553	23689757	5.3893	19.946	ZNF436
chr1	23707870	23708069	1.48573	15.3213	TCEA3
chr1	23751072	23751271	2.67182	5.41467	TCEA3
chr1	23884676	23884983	4.92193	51.4489	ID3
chr1	24077628	24078429	8.49972	135.558	ELOA
chr1	24085904	24086249	10.9192	116.917	ELOA
chr1	24104839	24105114	22.6514	100.719	PITHD1
chr1	24113747	24113997	3.19902	40.2921	PITHD1
chr1	24128547	24129071	2.53408	124.243	HMGCL
chr1	24171982	24172319	1.37367	6.55105	FUCA1
chr1	24287829	24288135	7.37479	142.966	PNRC2
chr1	24306724	24306923	6.61099	8.04937	SRSF10
chr1	24382828	24383106	3.82754	31.7424	MYOM3
chr1	24383357	24383822	2.49937	9.25467	MYOM3
chr1	24483626	24484187	11.5851	22.2916	IFNLR1
chr1	24680787	24681318	10.99	23.0479	GRHL3
chr1	24684718	24685016	7.86954	18.7435	GRHL3
chr1	24684718	24685016	7.86954	18.7435	STPG1
chr1	24978786	24978986	3.04714	13.5044	SRRM1
chr1	24995563	24996008	5.86502	113.932	SRRM1
chr1	24997722	24997975	4.33761	95.2675	SRRM1
chr1	25071795	25072094	38.5362	269.01	CLIC4
chr1	25228076	25228960	5.18962	7.45311	RUNX3
chr1	25664736	25665042	12.2201	32.1959	TMEM50A
chr1	25687910	25688597	2.67817	41.9607	TMEM50A
chr1	25784799	25784998	2.71626	11.135	TMEM57
chr1	25824658	25825023	3.54394	26.0417	TMEM57
chr1	25893330	25894212	5.41588	82.7323	LDLRAP1
chr1	25943221	25944779	23.0208	533.456	MAN1C1
chr1	26110120	26110544	4.46697	247.116	MAN1C1
chr1	26111299	26111550	2.33176	23.3412	MAN1C1
chr1	26142104	26142639	2.80997	24.2948	SELENON
chr1	26149393	26149612	5.26526	22.024	LOC646471
chr1	26149393	26149612	5.26526	22.024	MTFR1L
chr1	26189629	26190315	10.6541	179.564	PAQR7
chr1	26228030	26228267	3.6445	33.1917	STMN1
chr1	26288026	26288441	8.44718	121.935	PAFAH2
chr1	26365417	26365865	7.77099	55.4306	SLC30A2
chr1	26372382	26372604	8.50192	15.4521	SLC30A2
chr1	26378164	26378559	2.91822	2219.99	TRIM63
chr1	26380406	26380642	1.60861	156.007	TRIM63
chr1	26383759	26383959	1.31737	33.7604	TRIM63
chr1	26385025	26385269	2.658	737.033	TRIM63
chr1	26393927	26394209	29.8647	7203.66	TRIM63
chr1	26448493	26448871	4.62274	6.69249	PDIK1L
chr1	26488021	26488835	14.4328	42.0469	FAM110D
chr1	26497062	26497356	7.49821	327.518	ZNF593
chr1	26607084	26607848	4.34995	343.568	SH3BGRL3
chr1	26795276	26795694	4.46823	186.864	DHDDS
chr1	26795852	26796439	2.70228	38.3895	DHDDS
chr1	26797400	26797623	2.20117	58.544	DHDDS
chr1	26798909	26799114	3.47436	76.999	HMGN2
chr1	26799784	26800210	7.01986	322.5	HMGN2
chr1	26801439	26801662	4.14275	363.676	HMGN2
chr1	26900517	26901136	7.87893	129.738	RPS6KA1
chr1	27022565	27024003	12.1791	56.25	ARID1A
chr1	27057583	27057995	10.6176	36.3529	ARID1A
chr1	27101132	27101525	5.19841	20.2844	ARID1A
chr1	27105530	27107426	8.45608	189.359	ARID1A
chr1	27124071	27124424	4.53927	42.7365	PIGV
chr1	27180223	27180654	5.70254	47.2029	ZDHHC18
chr1	27216393	27216766	2.01322	5.17112	GPN2
chr1	27217019	27217342	6.44897	52.7749	GPATCH3
chr1	27217513	27217897	3.74196	15.1238	GPATCH3
chr1	27223816	27224219	12.3478	108.305	GPATCH3
chr1	27248147	27248462	74.5666	428.938	NUDC
chr1	27267843	27268286	7.40368	507.377	NUDC
chr1	27271725	27272105	2.86242	40.689	NUDC
chr1	27425840	27426307	4.0121	74.8479	SLC9A1
chr1	27426476	27427180	4.17224	68.8509	SLC9A1
chr1	27480874	27481639	5.70803	67.4729	SLC9A1
chr1	27561108	27561372	16.9446	42.9823	WDTC1
chr1	27632584	27632889	3.11953	32.0448	WDTC1
chr1	27633758	27634023	2.25961	11.5171	WDTC1
chr1	27736247	27736702	7.20416	78.1605	WASF2
chr1	27816501	27816733	8.80556	13.1022	WASF2
chr1	27861107	27861469	4.14015	20.705	AHDC1
chr1	27873923	27874418	9.40466	58.6788	AHDC1
chr1	27874637	27878513	12.7097	107.422	AHDC1
chr1	27992584	27992814	7.89322	233.312	IFI6
chr1	28176419	28176908	8.98175	142.11	PPP1R8
chr1	28206099	28206523	5.57802	6.11526	THEMIS2
chr1	28208761	28209529	17.8732	101.057	THEMIS2
chr1	28212351	28213076	9.87631	99.2156	THEMIS2
chr1	28240687	28241149	8.52399	14.0266	RPA2
chr1	28261431	28261631	7.82716	10.7057	SMPDL3B
chr1	28285372	28285597	6.81126	16.8453	SMPDL3B
chr1	28293198	28294155	7.42257	60.8281	XKR8
chr1	28476063	28476636	15.0262	77.9044	PTAFR
chr1	28527663	28528053	3.99944	208.281	DNAJC8
chr1	28530275	28530521	4.59297	185.086	DNAJC8
chr1	28562541	28563367	21.6158	1234.07	ATPIF1
chr1	28564187	28564387	3.64152	448.123	ATPIF1
chr1	28586000	28586265	7.18554	17.2482	SESN2
chr1	28607252	28607762	5.91506	75.4559	SESN2
chr1	28608627	28608884	3.91849	37.2681	SESN2
chr1	28660923	28661439	10.5604	256.594	MED18
chr1	28792795	28793244	9.01569	34.3931	PHACTR4
chr1	28799984	28800510	7.46555	39.3824	PHACTR4
chr1	28823045	28823448	3.43127	10.8673	PHACTR4
chr1	28920265	28920772	12.9379	556.557	RAB42
chr1	28929857	28930066	2.11024	9.10014	TAF12
chr1	28948563	28948796	10.3792	26.6804	TAF12
chr1	29040643	29041300	5.89973	22.2606	GMEB1
chr1	29063380	29063620	11.4718	31.3581	YTHDF2
chr1	29069082	29070417	11.3931	550.101	YTHDF2
chr1	29313811	29314294	7.14871	43.2362	EPB41
chr1	29446922	29447805	8.2616	79.4226	TMEM200B
chr1	29474815	29475848	17.2229	1089.22	SRSF4
chr1	31230510	31230710	8.31636	11.8908	LAPTM5
chr1	31342594	31343008	3.63511	34.0549	SDC3
chr1	31345052	31345453	4.52799	37.5623	SDC3
chr1	31345658	31345974	3.20116	16.2794	SDC3
chr1	31347210	31347612	6.22971	61.89	SDC3
chr1	31349471	31349986	2.4258	5.07488	SDC3
chr1	31467959	31468197	5.50444	54.4554	PUM1
chr1	31769474	31769696	9.54875	16.2004	SNRNP40
chr1	31836752	31837220	6.10734	217.247	ZCCHC17
chr1	31899355	31900332	4.96287	158.036	SERINC2
chr1	32042654	32042969	5.69964	58.2672	TINAGL1
chr1	32052126	32052908	7.89809	519.166	TINAGL1
chr1	32095913	32096324	7.2356	608.526	PEF1
chr1	32100987	32101204	5.47847	28.6484	PEF1
chr1	32157076	32157419	7.67725	13.5339	COL16A1
chr1	32192819	32193309	8.00041	539.779	ADGRB2
chr1	32196578	32196909	5.51969	125.467	ADGRB2
chr1	32221860	32222417	15.2986	180.948	ADGRB2
chr1	32403700	32403988	14.8963	91.9561	PTP4A2
chr1	32568042	32568363	5.51988	39.2252	TMEM39B
chr1	32636452	32636800	8.12003	111.069	KPNA6
chr1	32645803	32646032	4.98838	27.3993	TXLNA
chr1	32646752	32647146	5.10126	100.188	TXLNA
chr1	32655489	32655706	3.90473	33.3627	TXLNA
chr1	32660331	32661026	7.12355	187.911	TXLNA
chr1	32667363	32667598	5.37498	39.7124	CCDC28B
chr1	32672906	32673654	6.19806	21.6542	IQCC
chr1	32712776	32713206	8.65154	33.3096	FAM167B
chr1	32751250	32751458	5.57802	6.11526	LCK
chr1	32800089	32800815	7.85132	91.3261	MARCKSL1
chr1	32831957	32832431	7.41439	164.282	BSDC1
chr1	32852402	32852666	37.3849	145.83	BSDC1
chr1	33161123	33161624	15.4255	65.2408	SYNC
chr1	33235593	33235870	4.04082	12.8828	KIAA1522
chr1	33236823	33237081	3.71635	16.7347	KIAA1522
chr1	33237595	33237960	5.46724	37.718	KIAA1522
chr1	33238327	33238874	5.91794	43.9552	KIAA1522
chr1	33241324	33241675	3.42513	41.9983	YARS
chr1	33282797	33283039	25.9275	65.7353	YARS
chr1	33292073	33292318	5.00888	12.5487	S100PBP
chr1	33366775	33367110	50.4068	214.103	TMEM54
chr1	33402364	33402938	8.6843	274.92	RNF19B
chr1	33429719	33430056	6.70297	14.3811	RNF19B
chr1	33473742	33473942	3.9644	17.9719	AK2
chr1	33478816	33479042	1.93881	20.965	AK2
chr1	33502337	33502554	19.5679	44.4126	AK2
chr1	33612594	33612847	4.24252	7.05722	TRIM62
chr1	33764549	33765331	16.5176	435.983	ZNF362
chr1	33790255	33790679	6.90685	570.766	PHC2
chr1	33956832	33957159	6.67587	10.473	ZSCAN20
chr1	35260030	35261273	11.9604	283.19	GJA4
chr1	35320956	35321589	9.95848	651.253	SMIM12
chr1	35653607	35653863	4.3229	268.815	SFPQ
chr1	35658135	35658558	3.04644	28.1963	SFPQ
chr1	35885037	35885453	2.76776	12.1955	ZMYM4
chr1	36025976	36026214	3.24448	13.6984	NCDN
chr1	36106967	36107206	10.7333	50.4255	PSMB2
chr1	36180243	36180490	2.75365	18.7281	C1orf216
chr1	36181428	36181993	10.7765	48.0429	C1orf216
chr1	36321326	36321661	7.41226	19.6678	AGO4
chr1	36558624	36559326	3.78669	92.1315	ADPRHL2
chr1	36602637	36602919	3.62159	199.007	TRAPPC3
chr1	36614719	36615171	42.7255	174.229	TRAPPC3
chr1	36621698	36621916	10.7312	31.6746	MAP7D1
chr1	36636430	36637122	7.48257	59.2387	MAP7D1
chr1	36643355	36643748	4.89266	80.9565	MAP7D1
chr1	36643888	36645541	16.8118	621.18	MAP7D1
chr1	36754543	36755261	3.61423	154.173	THRAP3
chr1	36769224	36769840	7.28877	384.796	THRAP3
chr1	36786020	36786239	3.57249	7.05547	SH3D21
chr1	36786497	36786807	4.70327	13.5966	SH3D21
chr1	36787645	36788122	15.2535	641.892	EVA1B
chr1	36806786	36807028	2.50105	13.359	STK40
chr1	36807171	36807427	3.36679	30.386	STK40
chr1	36851302	36851593	24.4599	60.6759	STK40
chr1	36859254	36859937	10.5408	448.149	LSM10
chr1	36863380	36863589	8.16124	34.9432	LSM10
chr1	36929787	36930047	11.5198	48.9724	MRPS15
chr1	37263112	37263635	6.55531	11.9279	GRIK3
chr1	37266051	37266464	5.87037	6.26204	GRIK3
chr1	38003320	38003674	8.24842	64.4235	SNIP1
chr1	38005841	38006482	7.19989	50.6969	SNIP1
chr1	38019621	38019936	16.6327	35.1675	SNIP1
chr1	38022462	38022661	5.99746	9.6659	DNALI1
chr1	38023063	38023300	11.9456	38.8706	DNALI1
chr1	38265352	38266216	7.46555	39.3824	MANEAL
chr1	38273562	38274356	16.0079	526.105	C1orf122
chr1	38274584	38274811	1.99919	32.6998	C1orf122
chr1	38287914	38288269	7.00966	11.4731	MTF1
chr1	38323102	38323359	5.86525	11.3555	MTF1
chr1	38455578	38455846	10.8609	18.8651	SF3A3
chr1	38462791	38463056	3.8814	10.0979	FHL3
chr1	39304630	39305301	3.02079	38.1955	RRAGC
chr1	39322701	39322922	4.56394	13.1151	RRAGC
chr1	39325087	39325315	6.13657	14.7907	RRAGC
chr1	39494266	39494550	12.5443	545.366	NDUFS5
chr1	39875763	39876004	7.1161	14.3364	KIAA0754
chr1	39875763	39876004	7.1161	14.3364	MACF1
chr1	39876814	39877277	7.15413	15.7877	KIAA0754
chr1	39876814	39877277	7.15413	15.7877	MACF1
chr1	39877583	39877884	6.77459	11.9137	KIAA0754
chr1	39877583	39877884	6.77459	11.9137	MACF1
chr1	40090626	40092237	8.77596	42.5081	HEYL
chr1	40362717	40363388	6.84877	8.42017	MYCL
chr1	40420740	40421015	14.3678	38.3316	MFSD2A
chr1	40435162	40435475	2.99426	46.2285	MFSD2A
chr1	40705811	40706068	3.33956	6.95648	RLF
chr1	40723712	40723996	16.1976	41.6628	ZMPSTE24
chr1	40766623	40766855	5.62791	34.8871	COL9A2
chr1	40775797	40776151	8.19414	17.9031	COL9A2
chr1	40887537	40887782	4.22359	32.3296	SMAP2
chr1	40980105	40980749	10.5339	45.4247	EXO5
chr1	40981021	40981275	2.71964	8.31166	EXO5
chr1	41236303	41236630	6.58717	113.891	NFYC
chr1	41303808	41305131	14.6592	274.743	KCNQ4
chr1	41305525	41305966	3.06719	42.0247	KCNQ4
chr1	41326766	41327364	8.03043	340.028	CITED4
chr1	41483709	41483916	3.37389	11.6874	SLFNL1-AS1
chr1	41483709	41483916	3.37389	11.6874	SLFNL1
chr1	41827538	41827746	5.14894	5.15999	FOXO6
chr1	41847033	41847859	8.01473	39.1026	FOXO6
chr1	41847989	41848973	12.3246	53.9586	FOXO6
chr1	41976365	41976656	11.2515	19.5033	HIVEP3
chr1	41978645	41979076	10.3476	22.4939	HIVEP3
chr1	42925420	42925704	2.06971	26.7086	PPCS
chr1	43148007	43148378	61.3082	1494.33	YBX1
chr1	43166286	43166637	7.09493	842.374	YBX1
chr1	43212103	43212410	9.07431	185.888	P3H1
chr1	43232497	43232717	4.28077	13.877	P3H1
chr1	43240851	43241138	6.11334	76.8767	C1orf50
chr1	43272973	43273343	6.99549	61.2572	SVBP
chr1	43308201	43309017	5.80185	33.9128	ERMAP
chr1	43316541	43316928	6.85553	61.1629	ZNF691
chr1	43317131	43317814	7.53794	82.5162	ZNF691
chr1	43392171	43392887	5.82229	890.796	SLC2A1
chr1	43424303	43424634	126.875	2383.74	SLC2A1
chr1	43738114	43738378	5.886	42.5139	TMEM125
chr1	43739291	43739563	4.85944	73.2359	TMEM125
chr1	43829378	43829628	4.70704	185.98	ELOVL1
chr1	43831251	43831474	5.26252	46.2344	ELOVL1
chr1	43996504	43996731	12.0142	23.5975	PTPRF
chr1	44069123	44069755	4.3131	69.1338	PTPRF
chr1	44087646	44087860	1.72544	14.5582	PTPRF
chr1	44134585	44134861	9.58578	71.8483	KDM4A
chr1	44169839	44170440	4.19554	56.2031	KDM4A-AS1
chr1	44169839	44170440	4.19554	56.2031	KDM4A
chr1	44395801	44396086	8.53206	49.7465	ST3GAL3
chr1	44396391	44396731	3.92216	36.5057	ST3GAL3
chr1	44402297	44402850	12.6842	31.0957	ARTN
chr1	44412560	44413232	9.36612	174.242	IPO13
chr1	44414931	44415553	3.75257	46.9764	IPO13
chr1	44435654	44435893	4.21743	22.3473	DPH2
chr1	44455883	44456330	8.37266	225.241	B4GALT2
chr1	44457423	44457899	5.21665	19.2733	CCDC24
chr1	44820705	44820931	5.79158	32.2533	ERI3
chr1	45110205	45110632	3.83367	22.6682	RNF220
chr1	45190991	45191251	4.3916	5.93878	C1orf228
chr1	45274179	45274378	3.71425	5.28306	BTBD19
chr1	45279269	45279693	5.74442	34.7855	BTBD19
chr1	45468330	45468650	4.20258	121.664	HECTD3
chr1	45483882	45484171	2.4769	16.0374	ZSWIM5
chr1	45808715	45809155	6.89881	66.1388	TOE1
chr1	46016502	46016719	10.5951	64.3719	AKR1A1
chr1	46049648	46049919	11.5851	22.2916	NASP
chr1	46072925	46073466	4.71165	19.1841	NASP
chr1	46073700	46073985	5.18943	17.7263	NASP
chr1	46083008	46083208	1.99036	10.8909	NASP
chr1	46093965	46094183	4.39212	46.9925	GPBP1L1
chr1	46165594	46165808	6.09985	18.0017	IPP
chr1	46500301	46501697	7.34796	97.9992	MAST2
chr1	46509184	46509383	2.5535	10.3983	PIK3R3
chr1	46685278	46685863	15.6969	189.792	LURAP1
chr1	46685278	46685863	15.6969	189.792	POMGNT1
chr1	46744458	46744706	2.25614	23.6705	LRRC41
chr1	46751206	46751626	5.48177	154.531	LRRC41
chr1	46769281	46769492	17.7703	90.7752	UQCRH
chr1	47073824	47074298	2.4915	11.6277	MOB3C
chr1	47074947	47075463	9.3781	50.4468	MOB3C
chr1	47078751	47079146	3.52377	7.59296	MOB3C
chr1	47101387	47101630	3.05543	58.8783	ATPAF1
chr1	47133873	47134209	9.68001	20.1583	ATPAF1
chr1	47184521	47184819	9.4213	24.138	EFCAB14
chr1	47655551	47655822	13.2132	290.827	PDZK1IP1
chr1	47904263	47904482	7.00966	11.4731	FOXD2
chr1	47904837	47905532	11.2515	19.5033	FOXD2
chr1	48231450	48231838	3.35085	14.402	TRABD2B
chr1	48459823	48460292	5.22075	36.3853	TRABD2B
chr1	49224684	49225082	7.01318	37.3793	AGBL4
chr1	49224684	49225082	7.01318	37.3793	BEND5
chr1	51434405	51435726	5.85382	75.557	CDKN2C
chr1	51439488	51439882	6.72449	644.176	CDKN2C
chr1	51702203	51702407	4.71165	19.1841	RNF11
chr1	51736661	51737040	6.63974	132.736	RNF11
chr1	51822409	51822621	3.04605	13.8772	EPS15
chr1	52306016	52306313	4.6851	56.6986	NRDC
chr1	52344010	52344392	4.71506	26.4292	NRDC
chr1	52497977	52498634	10.1315	150.53	KTI12
chr1	52497977	52498634	10.1315	150.53	TXNDC12
chr1	52498902	52499113	2.78161	9.51151	KTI12
chr1	52498902	52499113	2.78161	9.51151	TXNDC12
chr1	52704229	52704464	3.77101	17.3265	ZFYVE9
chr1	52818332	52818692	3.84204	62.3148	CC2D1B
chr1	52827252	52827454	2.41141	8.41781	CC2D1B
chr1	52883373	52883598	5.59215	31.5657	PRPF38A
chr1	52896854	52897220	4.00765	14.1104	ZCCHC11
chr1	52991462	52991661	3.00574	6.68114	ZCCHC11
chr1	53073971	53074466	2.65419	26.7848	GPX7
chr1	53153269	53153911	10.1066	48.9579	COA7
chr1	53362065	53362366	2.32924	37.0691	ECHDC2
chr1	53379546	53379760	2.43799	12.5225	ECHDC2
chr1	53392666	53393532	5.20861	9.9197	SCP2
chr1	53675663	53675955	4.30701	28.5984	CPT2
chr1	53676095	53676371	5.96243	99.5263	CPT2
chr1	53676486	53676707	3.30941	25.3222	CPT2
chr1	53680197	53680527	2.61867	28.3503	C1orf123
chr1	53685874	53686275	10.0184	57.1131	C1orf123
chr1	53704052	53704260	8.37868	17.2434	MAGOH
chr1	53972156	53972566	2.92447	5.81197	GLIS1
chr1	53995487	53995686	6.82588	8.73995	GLIS1
chr1	54060438	54060817	5.00789	7.77831	GLIS1
chr1	54433328	54433532	2.18999	15.7403	LRRC42
chr1	54518709	54519147	33.0277	964.088	TMEM59
chr1	54561994	54562245	4.20765	10.1146	TCEANC2
chr1	54639630	54640046	6.63684	9.99655	CYB5RL
chr1	54665805	54666051	6.36706	64.8299	MRPL37
chr1	54871690	54872111	27.7586	76.0352	SSBP3
chr1	55074665	55075665	3.4004	76.7677	ACOT11
chr1	55074665	55075665	3.4004	76.7677	FAM151A
chr1	55089033	55089274	30.6562	119.88	ACOT11
chr1	55089033	55089274	30.6562	119.88	FAM151A
chr1	55207298	55207864	4.85733	97.3803	MROH7-TTC4
chr1	55207298	55207864	4.85733	97.3803	TTC4
chr1	55223306	55224592	15.7391	57.5291	PARS2
chr1	55266735	55266934	5.77658	7.08079	TTC22
chr1	55316153	55316561	3.68672	48.1496	DHCR24
chr1	55316894	55317395	2.88678	15.4493	DHCR24
chr1	55317604	55318079	9.7633	146.276	DHCR24
chr1	55532226	55532434	4.18782	25.9198	USP24
chr1	55534408	55534800	6.96456	45.5744	USP24
chr1	59041861	59042082	7.66405	14.4482	TACSTD2
chr1	59247329	59248072	13.5099	4104.25	JUN
chr1	59248240	59249742	5.97407	349.344	JUN
chr1	61553766	61554256	3.16983	11.1789	NFIA
chr1	62910495	62910694	4.98084	20.4095	USP1
chr1	64125348	64125547	2.42179	58.2437	PGM1
chr1	65157039	65157777	8.16449	38.1035	CACHD1
chr1	66837969	66838363	6.67587	10.473	PDE4B
chr1	67390417	67390634	7.29433	10.2579	WDR78
chr1	67519646	67520163	5.34069	6.70588	SLC35D1
chr1	67895748	67896053	4.84655	80.5077	SERBP1
chr1	68150823	68151189	27.3122	251.005	GADD45A
chr1	68153407	68153706	11.5434	477.991	GADD45A
chr1	68591707	68592032	2.46033	39.1431	GNG12-AS1
chr1	68591707	68592032	2.46033	39.1431	WLS
chr1	68697974	68698274	20.0545	403.557	WLS
chr1	70687188	70687466	6.63298	29.7859	SRSF11
chr1	70728297	70728508	3.41348	14.5871	ANKRD13C
chr1	70820425	70820669	13.5413	57.3339	HHLA3
chr1	70833372	70833597	4.3516	45.8933	HHLA3
chr1	71544274	71544538	11.186	26.4198	ZRANB2
chr1	75198815	75199020	10.7813	22.0985	CRYZ
chr1	75198815	75199020	10.7813	22.0985	TYW3
chr1	78098514	78098911	6.79482	24.953	ZZZ3
chr1	78408106	78408385	3.86546	10.5631	NEXN
chr1	78429867	78430190	2.85496	28.5984	FUBP1
chr1	78478708	78479113	4.56083	42.0058	DNAJB4
chr1	82456378	82456905	7.41226	19.6678	ADGRL2
chr1	84944864	84945143	28.8192	87.3437	RPF1
chr1	84971699	84971972	15.9891	110.784	GNG5
chr1	86048520	86048931	3.05494	23.3338	CYR61
chr1	86173445	86174131	11.6167	98.2977	ZNHIT6
chr1	87170225	87170494	7.90678	17.3328	SH3GLB1
chr1	87380294	87380515	6.63684	9.99655	HS2ST1
chr1	87794486	87794764	6.01065	18.1498	LMO4
chr1	89298961	89299172	2.80211	8.47906	PKN2
chr1	89449009	89449416	8.85742	15.5588	KYAT3
chr1	89449009	89449416	8.85742	15.5588	RBMXL1
chr1	89573897	89574133	5.85229	15.6739	GBP2
chr1	89578287	89578540	9.33315	15.8468	GBP2
chr1	90048557	90048893	6.00956	11.6589	LRRC8B
chr1	90049702	90050132	9.72007	22.4743	LRRC8B
chr1	90179933	90180536	6.3541	28.2177	LRRC8C
chr1	90399167	90399576	4.02403	13.3606	LRRC8D
chr1	90399953	90400610	6.68692	46.741	LRRC8D
chr1	90400852	90401159	6.56483	85.804	LRRC8D
chr1	90492851	90493244	2.3947	16.8067	ZNF326
chr1	91403229	91403454	10.3092	24.7631	ZNF644
chr1	93602200	93602612	3.90434	29.8864	MTF2
chr1	93811851	93812322	3.67051	28.3112	DR1
chr1	94018608	94018807	3.00604	18.9891	FNBP1L
chr1	94047908	94048452	8.28138	73.6906	BCAR3
chr1	94342245	94342488	2.5535	10.3983	DNTTIP2
chr1	94374865	94375066	4.84348	13.4024	GCLM
chr1	94639448	94640291	10.1373	143.233	ARHGAP29
chr1	94964952	94965151	4.23886	16.0417	ABCD3
chr1	95392448	95392710	15.7247	236.463	CNN3
chr1	95709863	95710168	4.98084	20.4095	RWDD3
chr1	95709863	95710168	4.98084	20.4095	TMEM56-RWDD3
chr1	100154501	100154862	4.44809	11.4833	PALMD
chr1	100155011	100155256	4.81433	11.3182	MIR548AA1
chr1	100155011	100155256	4.81433	11.3182	PALMD
chr1	100547572	100547779	2.4681	9.53459	MFSD14A
chr1	101203840	101204060	5.27546	326.103	VCAM1
chr1	101456085	101456284	2.15909	12.0813	DPH5
chr1	101704527	101705172	5.41023	24.1538	S1PR1
chr1	101705419	101706048	8.88425	61.9034	S1PR1
chr1	107599262	107600674	20.0783	148.17	PRMT6
chr1	108742755	108743035	5.4607	5.63576	SLC25A24
chr1	109477373	109477686	3.44684	19.1208	CLCC1
chr1	109513937	109514212	4.92897	14.3583	WDR47
chr1	109793037	109793576	6.36208	26.0862	CELSR2
chr1	109793745	109794258	3.87414	15.0639	CELSR2
chr1	109794620	109794837	3.31911	7.31281	CELSR2
chr1	109795048	109795963	5.89066	32.3711	CELSR2
chr1	109816051	109816268	3.40286	12.9574	CELSR2
chr1	109816627	109817467	9.87398	273.424	CELSR2
chr1	109822351	109822829	7.72889	47.0862	PSRC1
chr1	109968936	109969137	8.80556	13.1022	PSMA5
chr1	110033512	110034201	5.00941	19.4914	ATXN7L2
chr1	110038621	110038971	3.41961	8.12704	CYB561D1
chr1	110050472	110050984	9.68001	20.1583	AMIGO1
chr1	110091204	110091417	10.2731	16.8783	GNAI3
chr1	110134894	110135134	4.38496	48.432	GNAI3
chr1	110203952	110204156	2.79029	29.3134	GSTM4
chr1	110453409	110453633	8.31636	11.8908	CSF1
chr1	110465685	110466511	12.2623	116.085	CSF1
chr1	110471403	110472660	13.4586	134.324	CSF1
chr1	110527409	110527750	21.6966	68.8961	AHCYL1
chr1	110753478	110753909	5.1019	6.96021	KCNC4
chr1	110882871	110883070	5.67449	7.60881	RBM15
chr1	110884570	110884827	7.26406	19.7853	RBM15
chr1	110921681	110921908	2.88917	42.7362	SLC16A4
chr1	111147144	111147404	5.31615	9.09023	KCNA2
chr1	111441794	111442268	4.10702	53.9556	CD53
chr1	111490754	111490953	5.15199	13.3136	LRIF1
chr1	111690160	111690359	4.78734	12.2299	CEPT1
chr1	111729921	111730401	2.27347	54.2451	DENND2D
chr1	111957387	111958008	4.94269	152.184	OVGP1
chr1	112020855	112021087	7.19989	50.6969	C1orf162
chr1	112026125	112026326	6.28753	9.01282	TMIGD3
chr1	112042109	112043254	10.9965	189.006	ADORA3
chr1	112042109	112043254	10.9965	189.006	TMIGD3
chr1	112045980	112046304	8.30042	32.7649	ADORA3
chr1	112045980	112046304	8.30042	32.7649	TMIGD3
chr1	112162355	112162661	7.33796	9.54747	RAP1A
chr1	112266752	112267108	9.63274	46.7203	FAM212B
chr1	112269265	112270268	10.2241	43.2572	FAM212B
chr1	112308507	112309334	5.07474	27.9008	DDX20
chr1	112998636	112999219	10.7614	36.0862	CTTNBP2NL
chr1	112999480	113000068	4.45263	12.4179	CTTNBP2NL
chr1	113161635	113161960	6.34207	9.49531	ST7L
chr1	113246326	113246570	5.23749	139.879	RHOC
chr1	113456405	113456864	6.92151	128.925	SLC16A1
chr1	113459988	113460564	5.92549	28.8766	SLC16A1
chr1	113666484	113666748	3.58597	15.9173	LRIG2
chr1	114184681	114184903	6.35957	7.32359	MAGI3
chr1	114226249	114226633	6.71732	18.4038	MAGI3
chr1	114454099	114454951	5.8512	18.4672	DCLRE1B
chr1	114483326	114483691	5.74947	18.1438	HIPK1
chr1	114522862	114523116	1.83848	43.6037	OLFML3
chr1	114523465	114524319	6.04206	596.334	OLFML3
chr1	114680339	114680634	4.14561	11.3326	SYT6
chr1	114940099	114940495	3.89027	64.0903	TRIM33
chr1	115110735	115110934	3.8345	48.5515	BCAS2
chr1	115123939	115124324	43.5386	131.338	BCAS2
chr1	115292726	115292926	5.49834	29.1337	CSDE1
chr1	115828789	115829113	8.58157	13.6477	NGF
chr1	116206169	116206587	4.24926	11.9941	VANGL1
chr1	116227800	116227999	3.67342	7.85636	VANGL1
chr1	116233657	116234423	6.30245	40.0658	VANGL1
chr1	117119802	117120229	5.00956	22.9802	IGSF3
chr1	117122257	117122529	7.45356	31.9589	IGSF3
chr1	117146284	117146707	4.41929	7.76575	IGSF3
chr1	117209107	117209498	6.00828	8.53858	IGSF3
chr1	117452284	117452863	15.4468	34.5688	PTGFRN
chr1	117484248	117484555	4.44277	10.5505	PTGFRN
chr1	117503858	117504182	10.2368	235.474	PTGFRN
chr1	117529416	117529817	6.14389	257.83	PTGFRN
chr1	117617628	117617842	6.87501	13.8553	TTF2
chr1	117660852	117661478	8.24487	34.6998	TRIM45
chr1	117664038	117664389	10.6814	23.6835	TRIM45
chr1	117944709	117945033	13.4474	188.586	MAN1A2
chr1	118165915	118166982	12.5564	44.3267	FAM46C
chr1	119575542	119575860	12.3662	102.886	WARS2
chr1	120165065	120165347	5.49103	22.2365	ZNF697
chr1	120166260	120166902	8.84529	59.4723	ZNF697
chr1	120168519	120168834	17.3791	115.981	ZNF697
chr1	120457334	120458140	9.9941	98.1931	NOTCH2
chr1	120612099	120612342	21.5247	50.7992	NOTCH2
chr1	143912566	143912765	7.33796	9.54747	FAM72C
chr1	143912566	143912765	7.33796	9.54747	FAM72D
chr1	144882700	144882945	4.85387	7.47002	LOC100996724
chr1	144882700	144882945	4.85387	7.47002	NBPF20
chr1	144882700	144882945	4.85387	7.47002	NBPF9
chr1	144882700	144882945	4.85387	7.47002	PDE4DIP
chr1	144902918	144903275	4.74648	89.7466	LOC100996724
chr1	144902918	144903275	4.74648	89.7466	NBPF20
chr1	144902918	144903275	4.74648	89.7466	NBPF9
chr1	144902918	144903275	4.74648	89.7466	PDE4DIP
chr1	145096333	145096605	32.6099	98.8959	NBPF20
chr1	145096333	145096605	32.6099	98.8959	NBPF9
chr1	145096333	145096605	32.6099	98.8959	SEC22B
chr1	145209062	145209357	30.6815	115.811	NBPF20
chr1	145209062	145209357	30.6815	115.811	NBPF9
chr1	145209062	145209357	30.6815	115.811	NOTCH2NL
chr1	145368418	145368779	3.20866	19.0161	NBPF10
chr1	145368418	145368779	3.20866	19.0161	NBPF20
chr1	145368418	145368779	3.20866	19.0161	NBPF9
chr1	145416462	145416661	5.12637	10.7786	HFE2
chr1	145416462	145416661	5.12637	10.7786	NBPF10
chr1	145416462	145416661	5.12637	10.7786	NBPF20
chr1	145456632	145457270	7.85307	174.728	NBPF10
chr1	145456632	145457270	7.85307	174.728	NBPF20
chr1	145456632	145457270	7.85307	174.728	POLR3GL
chr1	145460156	145460384	6.07701	19.175	NBPF10
chr1	145460156	145460384	6.07701	19.175	NBPF20
chr1	145460156	145460384	6.07701	19.175	POLR3GL
chr1	145473838	145474346	9.78395	15.5977	ANKRD34A
chr1	145473838	145474346	9.78395	15.5977	NBPF10
chr1	145473838	145474346	9.78395	15.5977	NBPF20
chr1	145507855	145508251	9.25135	100.619	NBPF10
chr1	145507855	145508251	9.25135	100.619	NBPF20
chr1	145507855	145508251	9.25135	100.619	RBM8A
chr1	145688011	145688233	3.83755	46.7674	NBPF10
chr1	145688011	145688233	3.83755	46.7674	NBPF20
chr1	145688011	145688233	3.83755	46.7674	RNF115
chr1	145764690	145764893	5.67797	60.8233	GPR89A
chr1	145764690	145764893	5.67797	60.8233	NBPF10
chr1	145764690	145764893	5.67797	60.8233	NBPF20
chr1	146756927	146757134	2.12854	10.0906	CHD1L
chr1	147090528	147091407	4.11242	7.30103	BCL9
chr1	147092225	147092460	4.43643	9.61793	BCL9
chr1	147096115	147096913	8.56154	53.1461	BCL9
chr1	147229109	147229507	3.00583	8.53686	GJA5
chr1	147229761	147230632	4.97474	16.9234	GJA5
chr1	149763004	149763226	8.83858	30.009	FCGR1A
chr1	149763004	149763226	8.83858	30.009	HIST2H2BF
chr1	149832611	149832812	5.0787	8.93889	HIST2H4A
chr1	149832611	149832812	5.0787	8.93889	HIST2H4B
chr1	149857326	149857552	4.14889	12.7652	HIST2H2BE
chr1	149858024	149858279	7.23441	20.1849	HIST2H2BE
chr1	149871439	149872249	11.95	287.113	BOLA1
chr1	149884957	149885324	2.75	6.2445	SV2A
chr1	149895381	149895611	4.02406	69.8445	SF3B4
chr1	149898428	149898883	1.78302	11.3095	SF3B4
chr1	149915577	149916992	11.4863	135.944	OTUD7B
chr1	149982553	149982752	7.33796	9.54747	OTUD7B
chr1	150039406	150039645	10.4792	22.1507	VPS45
chr1	150122083	150122367	10.7647	32.3663	PLEKHO1
chr1	150130967	150131797	24.3872	425.267	PLEKHO1
chr1	150238427	150238664	1.78305	18.5757	APH1A
chr1	150238829	150239045	2.59938	37.6574	APH1A
chr1	150266231	150266504	4.90766	38.5863	MRPS21
chr1	150280362	150280674	1.38996	6.88328	MRPS21
chr1	150443084	150443744	5.43605	32.5858	RPRD2
chr1	150443937	150444920	6.51901	80.8461	RPRD2
chr1	150445275	150445764	6.13112	61.4414	RPRD2
chr1	150479313	150479974	5.14605	109.355	TARS2
chr1	150549478	150550013	7.0947	157.738	MCL1
chr1	150550859	150551072	3.96553	44.3623	MCL1
chr1	150551361	150551691	4.42495	56.3369	MCL1
chr1	150551831	150552072	3.86881	41.96	MCL1
chr1	150601892	150602139	13.1837	182.858	ENSA
chr1	150620790	150621193	3.82578	25.2104	GOLPH3L
chr1	150933110	150933403	3.15708	35.4637	SETDB1
chr1	150938571	150938828	2.28157	160.812	CERS2
chr1	150947095	150947353	10.3524	60.2777	CERS2
chr1	150967956	150968155	2.14721	9.43575	ANXA9
chr1	150969557	150969946	2.19957	9.72942	FAM63A
chr1	150974827	150975141	4.49624	54.8372	FAM63A
chr1	150978869	150979312	4.84	32.2704	FAM63A
chr1	151006187	151007057	9.01775	109.034	PRUNE1
chr1	151020294	151020529	2.248	8.51857	C1orf56
chr1	151021018	151021284	5.62156	56.7335	C1orf56
chr1	151025372	151025813	9.48063	218.555	CDC42SE1
chr1	151043042	151043445	4.00663	5.42822	GABPB2
chr1	151090256	151090743	4.80875	13.6225	GABPB2
chr1	151104202	151104432	5.83346	14.0359	SEMA6C
chr1	151104667	151104948	6.20372	19.9858	SEMA6C
chr1	151131612	151132132	4.45123	26.3072	TNFAIP8L2
chr1	151131612	151132132	4.45123	26.3072	TNFAIP8L2-SCNM1
chr1	151133284	151133516	4.31029	22.6432	LYSMD1
chr1	151133284	151133516	4.31029	22.6432	TNFAIP8L2-SCNM1
chr1	151138048	151138270	2.15168	5.81266	LYSMD1
chr1	151138048	151138270	2.15168	5.81266	TNFAIP8L2-SCNM1
chr1	151149090	151149406	4.02194	53.4467	VPS72
chr1	151162481	151162731	27.6662	84.3501	VPS72
chr1	151171149	151171414	3.3223	13.1347	PIP5K1A
chr1	151220538	151220742	5.68814	49.0653	PIP5K1A
chr1	151258701	151260546	8.58834	100.367	ZNF687
chr1	151264934	151265584	4.81939	170.63	PI4KB
chr1	151288154	151289047	6.41862	140.887	PI4KB
chr1	151299919	151300118	4.7451	10.1442	PI4KB
chr1	151314827	151315424	4.62878	56.2873	RFX5
chr1	151315567	151315784	4.12567	19.762	RFX5
chr1	151371974	151372184	4.07109	80.9481	PSMB4
chr1	151377397	151377845	2.01612	8.83915	POGZ
chr1	151378058	151378653	3.68647	34.449	POGZ
chr1	151400493	151400852	3.98053	13.1691	POGZ
chr1	151554171	151554605	3.93496	19.1422	TUFT1
chr1	151778792	151779225	3.38984	34.9214	RORC
chr1	151779440	151780181	6.5426	116.37	RORC
chr1	151787483	151787708	3.54796	16.6215	RORC
chr1	151966104	151966511	9.43972	16.021	S100A10
chr1	153507711	153507964	13.2601	1798.97	S100A6
chr1	153536256	153536458	9.28669	22.1886	S100A2
chr1	153579891	153580269	2.13913	32.2685	S100A16
chr1	153598916	153599172	5.86655	344.593	S100A13
chr1	153617362	153617932	10.7978	288.954	CHTOP
chr1	153633625	153633893	4.34378	91.1812	SNAPIN
chr1	153634875	153635086	1.91885	45.977	ILF2
chr1	153651689	153652115	5.60601	10.4235	NPR1
chr1	153665842	153666413	7.27741	68.1169	NPR1
chr1	153745312	153745766	5.55091	110.248	INTS3
chr1	153747817	153748016	2.66893	9.9924	SLC27A3
chr1	153748168	153748489	9.43824	172.811	SLC27A3
chr1	153752267	153752526	2.69192	39.3768	SLC27A3
chr1	153781885	153782125	3.85978	12.1078	GATAD2B
chr1	153800499	153800867	8.41391	24.6065	GATAD2B
chr1	153902771	153902970	3.60017	14.805	DENND4B
chr1	153920378	153920685	2.6423	20.0583	CRTC2
chr1	153923806	153924279	5.81977	37.2328	CRTC2
chr1	153924553	153924812	7.95666	71.4945	CRTC2
chr1	153932290	153932489	2.07523	28.3584	SLC39A1
chr1	153949935	153950224	5.19285	165.655	JTB
chr1	153954279	153954703	6.51545	1201.86	RAB13
chr1	154145406	154145867	3.84467	112.825	TPM3
chr1	154179794	154180124	4.10555	307.545	C1orf43
chr1	154206946	154207226	5.09417	101.121	UBAP2L
chr1	154321600	154321927	12.1023	149.94	ATP8B2
chr1	154377765	154378012	12.7993	26.134	IL6R
chr1	154437637	154438473	14.067	307.965	IL6R
chr1	154456539	154456751	8.90389	29.0784	SHE
chr1	154461636	154461849	3.60656	6.92268	SHE
chr1	154474119	154474466	6.34207	9.49531	SHE
chr1	154522587	154523015	8.09956	545.702	UBE2Q1
chr1	154530732	154531444	36.6887	418.062	UBE2Q1
chr1	154557198	154557511	7.43386	249.178	ADAR
chr1	154573695	154574227	6.67761	132.91	ADAR
chr1	154574463	154574924	3.41023	29.8268	ADAR
chr1	154909099	154909340	3.48972	22.9374	PMVK
chr1	154917180	154917648	2.24617	50.0565	PBXIP1
chr1	154918302	154919422	8.75478	1073.81	PBXIP1
chr1	154930760	154931424	3.66142	24.5188	PYGO2
chr1	154931822	154932174	4.14898	35.3758	PYGO2
chr1	154942554	154942866	3.70366	55.4572	SHC1
chr1	154955830	154956077	5.88808	12.5841	FLAD1
chr1	154956200	154956446	9.9309	48.3532	FLAD1
chr1	154960961	154961251	2.86674	24.2833	FLAD1
chr1	154975070	154975383	16.1435	33.6701	ZBTB7B
chr1	154987062	154988177	9.04906	167.888	ZBTB7B
chr1	154988606	154989372	16.8903	643.929	ZBTB7B
chr1	154989481	154989709	2.37215	13.3856	ZBTB7B
chr1	155041394	155041903	4.25205	16.9846	EFNA4
chr1	155106740	155107039	7.42958	65.8021	EFNA1
chr1	155179970	155180318	7.65074	43.6915	MTX1
chr1	155204615	155204856	9.14283	296.375	GBA
chr1	155207964	155208163	4.46611	48.508	GBA
chr1	155220310	155220526	3.16818	7.3466	FAM189B
chr1	155230184	155230604	5.85147	148.227	SCAMP3
chr1	155231893	155232177	11.7752	150.811	SCAMP3
chr1	155243028	155243295	6.22567	13.759	CLK2
chr1	155259230	155259546	1.95215	22.6349	HCN3
chr1	155259230	155259546	1.95215	22.6349	PKLR
chr1	155260146	155260470	6.89712	284.383	PKLR
chr1	155264177	155264553	1.99485	10.8799	PKLR
chr1	155296477	155296763	2.49642	5.8441	RUSC1
chr1	155307994	155308299	4.85542	21.5348	ASH1L
chr1	155408231	155408597	5.46413	14.2065	ASH1L
chr1	155451452	155451844	7.85865	19.2173	ASH1L
chr1	155491065	155491264	3.57777	5.66231	ASH1L
chr1	155629514	155629850	3.28839	49.2411	YY1AP1
chr1	155630203	155630756	4.56336	34.7051	YY1AP1
chr1	155707923	155708188	2.76403	75.8318	DAP3
chr1	155719595	155719841	9.43858	46.615	GON4L
chr1	155719595	155719841	9.43858	46.615	MSTO2P
chr1	155720134	155720454	3.78674	24.617	GON4L
chr1	155720134	155720454	3.78674	24.617	MSTO2P
chr1	155721616	155722053	9.22399	53.2795	GON4L
chr1	155723024	155723260	6.68991	32.2715	GON4L
chr1	155734848	155735591	9.85616	87.059	GON4L
chr1	155735828	155736569	3.52377	7.59296	GON4L
chr1	155792156	155792386	7.11765	22.7027	GON4L
chr1	155829257	155829495	14.0978	61.0077	SYT11
chr1	155837798	155838378	6.2435	197.771	SYT11
chr1	155851172	155851402	2.13624	18.0272	SYT11
chr1	155870068	155870399	3.47643	38.7237	RIT1
chr1	155903554	155903764	11.7407	20.8453	KIAA0907
chr1	155917540	155917977	7.65577	179.997	ARHGEF2
chr1	155978868	155979492	7.1216	2187.36	SSR2
chr1	155989839	155990050	17.6138	112.678	SSR2
chr1	156005907	156006280	2.60839	58.3291	UBQLN4
chr1	156046802	156047044	6.35957	7.32359	MEX3A
chr1	156084432	156084763	12.1553	1049.12	LMNA
chr1	156124253	156124619	6.71705	148.623	SEMA4A
chr1	156146105	156147413	5.2659	1603.54	SEMA4A
chr1	156169917	156170216	4.71699	33.6878	SLC25A44
chr1	156180169	156180464	6.85977	51.9333	SLC25A44
chr1	156209161	156209723	2.4686	45.6838	PMF1-BGLAP
chr1	156209161	156209723	2.4686	45.6838	PMF1
chr1	156213673	156213903	4.31029	22.6432	PAQR6
chr1	156235840	156236054	2.2186	23.7288	SMG5
chr1	156252417	156252706	29.772	127.33	SMG5
chr1	156262568	156262884	3.44745	142.257	GLMP
chr1	156437978	156438194	3.80735	14.4549	MEF2D
chr1	156564786	156565592	5.7038	88.4526	GPATCH4
chr1	156595232	156595511	14.4763	45.0399	HAPLN2
chr1	156639840	156640657	8.62575	110.584	NES
chr1	156640832	156641438	4.84422	85.9003	NES
chr1	156642087	156642605	4.48149	25.577	NES
chr1	156646980	156647182	6.85254	13.3682	NES
chr1	156698287	156698959	8.77134	100.79	RRNAD1
chr1	156713181	156713845	7.60213	773.429	HDGF
chr1	156721183	156721616	27.9053	184.037	HDGF
chr1	156905766	156905978	2.97223	15.5124	ARHGEF11
chr1	156907202	156907485	3.69269	10.3865	ARHGEF11
chr1	156909346	156909673	3.96018	22.283	ARHGEF11
chr1	156946794	156947008	5.77842	10.7835	ARHGEF11
chr1	157095493	157095692	5.11526	7.31792	ETV3
chr1	157963069	157963268	5.87037	6.26204	KIRREL
chr1	158064501	158064951	9.42893	39.05	KIRREL
chr1	159170470	159171790	5.08648	309.76	CADM3-AS1
chr1	159170470	159171790	5.08648	309.76	CADM3
chr1	159805355	159805695	4.90327	10.8936	C1orf204
chr1	159805355	159805695	4.90327	10.8936	SLAMF8
chr1	159805830	159806134	4.58693	9.41098	C1orf204
chr1	159805830	159806134	4.58693	9.41098	SLAMF8
chr1	159890218	159890460	14.6383	627.937	TAGLN2
chr1	160000713	160001266	7.46211	36.9057	PIGM
chr1	160001525	160001775	6.35355	18.3022	PIGM
chr1	160062178	160062487	2.86096	23.1611	IGSF8
chr1	160062846	160063150	4.95496	52.154	IGSF8
chr1	160063632	160063962	1.85611	5.16456	IGSF8
chr1	160068261	160068479	7.19717	16.8082	IGSF8
chr1	160175051	160175311	14.1867	27.8164	LOC729867
chr1	160175051	160175311	14.1867	27.8164	PEA15
chr1	160183554	160183753	2.31127	34.5813	PEA15
chr1	160312927	160313240	12.5147	25.0387	COPA
chr1	160312927	160313240	12.5147	25.0387	NCSTN
chr1	160327946	160328375	2.08088	43.9647	NCSTN
chr1	160394875	160395105	5.00956	22.9802	VANGL2
chr1	160516950	160517297	5.79912	9.29962	CD84
chr1	161009247	161009843	5.78939	127.891	USF1
chr1	161018198	161019198	14.228	123.781	ARHGAP30
chr1	161042512	161042716	4.06575	6.3621	NECTIN4
chr1	161068343	161068555	5.41388	22.2916	KLHDC9
chr1	161071919	161072334	21.0576	219.67	PFDN2
chr1	161091858	161092354	8.09508	181.343	DEDD
chr1	161091858	161092354	8.09508	181.343	NIT1
chr1	161094189	161094464	4.01853	19.1157	DEDD
chr1	161094189	161094464	4.01853	19.1157	NIT1
chr1	161128187	161128515	3.52491	132.211	UFC1
chr1	161141486	161141956	2.86177	19.8831	B4GALT3
chr1	161198878	161199147	4.66861	23.8606	TOMM40L
chr1	161200025	161200375	11.4432	302.171	NR1I3
chr1	161200025	161200375	11.4432	302.171	TOMM40L
chr1	161275366	161275722	5.00637	5.22662	MPZ
chr1	161487828	161488034	2.20958	8.15334	FCGR2A
chr1	161495115	161495468	13.188	30.6769	HSPA6
chr1	161495628	161496489	12.5575	42.9644	HSPA6
chr1	161512658	161513095	9.27773	146.499	FCGR3A
chr1	161518269	161518511	10.727	19.7301	FCGR3A
chr1	161594138	161594370	6.35957	7.32359	FCGR3B
chr1	161647314	161647539	2.80007	10.6311	FCGR2B
chr1	161928235	161928613	7.05351	171.25	ATF6
chr1	161953464	161954041	15.144	105.138	OLFML2B
chr1	161967735	161968035	3.67342	7.85636	OLFML2B
chr1	164528944	164529203	6.0113	28.0325	PBX1
chr1	165667634	165667838	8.60048	18.6937	ALDH9A1
chr1	165737953	165738191	20.2859	73.9649	TMCO1
chr1	165796801	165797069	13.2546	36.9037	UCK2
chr1	166818449	166819650	4.31841	30.4868	POGK
chr1	166821634	166822157	7.18359	68.8487	POGK
chr1	167384746	167385197	6.18312	31.3245	POU2F1
chr1	167400105	167400401	6.82792	11.5821	CD247
chr1	167522844	167523051	3.96436	24.4869	CREG1
chr1	167666340	167667000	11.2968	74.3549	RCSD1
chr1	167673736	167674244	6.56762	27.3006	RCSD1
chr1	167691159	167691412	22.7306	62.8843	MPZL1
chr1	167757035	167757288	4.94408	112.338	MPZL1
chr1	167905882	167906086	6.98	19.076	DCAF6
chr1	167905882	167906086	6.98	19.076	MPC2
chr1	168053935	168055156	13.5685	118.964	GPR161
chr1	168195160	168195377	16.6327	35.1675	SFT2D2
chr1	169100487	169100797	4.98181	1629.26	ATP1B1
chr1	169677809	169678016	5.51812	7.69525	SELL
chr1	169762507	169762756	6.92549	25.844	METTL18
chr1	169823579	169823799	6.36377	16.6205	SCYL3
chr1	170521131	170521466	5.22679	14.9711	GORAB
chr1	171227024	171227240	10.1574	32.1866	FMO1
chr1	171501464	171502060	6.95038	442.556	PRRC2C
chr1	171509521	171509749	3.49618	22.0697	PRRC2C
chr1	171510242	171510462	4.80742	32.0367	PRRC2C
chr1	171510999	171511221	2.71772	9.72198	PRRC2C
chr1	171526501	171527099	6.97553	52.6666	PRRC2C
chr1	171560726	171561005	4.84448	66.2118	PRRC2C
chr1	171750753	171751098	9.41045	38.4161	METTL13
chr1	171752736	171753241	4.32426	24.5314	METTL13
chr1	171765542	171765987	6.70774	123.831	METTL13
chr1	172411529	172412052	5.68302	102.791	C1orf105
chr1	172411529	172412052	5.68302	102.791	PIGC
chr1	172579126	172579388	6.52127	57.7338	SUCO
chr1	173839890	173840158	5.77842	10.7835	ZBTB37
chr1	173855235	173855434	6.00903	10.0772	ZBTB37
chr1	174978972	174979236	5.0514	130.383	CACYBP
chr1	175128679	175129224	4.32787	10.7917	KIAA0040
chr1	175129600	175130173	10.7707	27.4617	KIAA0040
chr1	176833359	176833667	9.25198	110.431	ASTN1
chr1	177133808	177134021	4.16368	6.5916	ASTN1
chr1	177140537	177140786	4.66382	14.753	BRINP2
chr1	177249653	177251002	7.24609	111.935	BRINP2
chr1	178427117	178427412	4.24252	7.05722	RASAL2
chr1	178820233	178820436	6.43617	8.12657	ANGPTL1
chr1	178820233	178820436	6.43617	8.12657	RALGPS2
chr1	178834551	178834935	4.40729	6.84725	ANGPTL1
chr1	178834551	178834935	4.40729	6.84725	RALGPS2
chr1	178885412	178885735	6.34207	9.49531	RALGPS2
chr1	179041078	179041638	5.31784	25.9506	FAM20B
chr1	179064089	179064556	11.6828	350.858	TOR3A
chr1	179076761	179078167	9.01242	17.8834	ABL2
chr1	179198529	179198773	5.80961	12.4055	ABL2
chr1	179815205	179815757	6.14519	39.5831	TOR1AIP2
chr1	179834490	179835027	11.2968	74.3549	TOR1AIP2
chr1	179851384	179851591	4.56831	12.1847	TOR1AIP1
chr1	179886820	179887406	7.10774	121.684	TOR1AIP1
chr1	179983249	179983448	5.08501	8.27084	CEP350
chr1	180165313	180166158	7.33765	556.826	QSOX1
chr1	180166470	180166829	1.70973	14.6484	QSOX1
chr1	180471335	180471796	4.16223	46.4566	ACBD6
chr1	180601107	180601325	10.7623	18.1814	XPR1
chr1	180853179	180853561	2.64702	8.16742	XPR1
chr1	180904429	180905749	14.3185	65.3007	KIAA1614
chr1	180945265	180945789	9.31931	84.3305	STX6
chr1	180991835	180992064	9.01064	14.8246	STX6
chr1	181024416	181024971	3.4538	36.5431	MR1
chr1	181058232	181059707	23.5267	499.567	IER5
chr1	181701767	181702110	8.87286	36.7445	CACNA1E
chr1	181705300	181705499	3.96722	8.79682	CACNA1E
chr1	181763724	181764309	9.86446	205.73	CACNA1E
chr1	181767660	181768132	6.82377	39.7308	CACNA1E
chr1	182353463	182353937	3.82564	828.867	GLUL
chr1	182357828	182358048	3.06943	140.288	GLUL
chr1	182555037	182555603	8.61425	25.6264	RNASEL
chr1	182568221	182568471	4.42036	23.0229	RGS16
chr1	182569050	182569737	6.53668	61.8615	RGS16
chr1	182992770	182993158	4.97474	16.9234	LAMC1
chr1	183106615	183106887	5.98505	182.748	LAMC1
chr1	183111553	183112053	4.87611	256.899	LAMC1
chr1	183441570	183441769	6.84877	8.42017	SMG7
chr1	183515096	183515295	2.72229	6.90309	SMG7
chr1	183522106	183522362	4.17171	58.7205	SMG7
chr1	183604669	183605000	46.5599	331.38	ARPC5
chr1	183885496	183885701	3.82566	17.9255	RGL1
chr1	183895101	183896223	11.9347	256.389	RGL1
chr1	184356213	184356412	6.35957	7.32359	C1orf21
chr1	184764255	184764816	5.67449	7.60881	FAM129A
chr1	185067074	185067292	5.28962	16.6295	RNF2
chr1	192548325	192548783	3.86493	40.0583	RGS1
chr1	193091173	193091403	13.0179	32.3732	CDC73
chr1	200376139	200376571	8.34867	41.9801	ZNF281
chr1	200377419	200377618	4.32217	6.37203	ZNF281
chr1	200378147	200378346	6.04675	11.7372	ZNF281
chr1	201123021	201123562	8.67863	16.7703	TMEM9
chr1	201350504	201350756	3.90117	16.0021	LAD1
chr1	201352466	201352688	6.73941	16.6751	LAD1
chr1	201355971	201356337	11.0479	185.679	LAD1
chr1	201434771	201435375	3.17154	65.5742	PHLDA3
chr1	201437565	201437764	2.49077	18.8002	PHLDA3
chr1	201437924	201438446	23.2159	516.511	PHLDA3
chr1	201453616	201453908	3.59252	53.2769	CSRP1
chr1	201752516	201752825	7.00966	11.4731	IPO9-AS1
chr1	201752516	201752825	7.00966	11.4731	NAV1
chr1	201789054	201789758	4.89789	15.2728	IPO9-AS1
chr1	201789054	201789758	4.89789	15.2728	NAV1
chr1	201791581	201791780	6.00956	11.6589	IPO9-AS1
chr1	201791581	201791780	6.00956	11.6589	NAV1
chr1	201798252	201798451	7.95278	15.9456	IPO9-AS1
chr1	201798252	201798451	7.95278	15.9456	IPO9
chr1	201845221	201845499	6.2933	126.424	IPO9
chr1	201857767	201858080	6.29318	14.7515	SHISA4
chr1	201860431	201860646	6.15295	22.7617	SHISA4
chr1	201860776	201861220	2.55113	21.4311	SHISA4
chr1	201868471	201868887	12.6536	59.7418	LMOD1
chr1	201869193	201870036	8.10862	62.5428	LMOD1
chr1	201915414	201915613	6.00828	8.53858	LMOD1
chr1	201926289	201926664	26.1474	143.91	TIMM17A
chr1	201938591	201938845	2.31433	31.9844	TIMM17A
chr1	201984270	201984950	8.14906	65.9447	ELF3
chr1	202103263	202103468	2.15965	19.0266	ARL8A
chr1	202113647	202113924	16.8656	132.806	ARL8A
chr1	202116996	202117251	5.31615	9.09023	PTPN7
chr1	202555176	202555502	5.94109	21.598	PPP1R12B
chr1	202698016	202698366	5.05002	44.6995	KDM5B
chr1	202698915	202699202	5.43169	39.3686	KDM5B
chr1	202850044	202850350	5.30634	75.5485	RABIF
chr1	202910389	202910642	2.44548	57.2951	ADIPOR1
chr1	202917453	202917715	4.29196	73.5256	ADIPOR1
chr1	202920240	202920476	6.19346	29.6764	ADIPOR1
chr1	203134297	203134567	4.70411	11.9748	ADORA1
chr1	203134736	203135039	6.25137	23.1077	ADORA1
chr1	203135304	203135690	3.23272	11.3364	ADORA1
chr1	203135817	203136531	7.29865	26.0955	ADORA1
chr1	203274585	203274824	4.49813	137.557	BTG2
chr1	203276060	203276983	8.24865	1140.33	BTG2
chr1	203316534	203317452	4.48502	29.3479	FMOD
chr1	203452342	203452564	5.38117	5.23683	PRELP
chr1	203652058	203652447	7.34683	33.5158	ATP2B4
chr1	203708718	203709173	2.96318	8.5004	ATP2B4
chr1	203766650	203766871	4.7338	7.86219	ZBED6
chr1	203766650	203766871	4.7338	7.86219	ZC3H11A
chr1	203821287	203821541	2.4468	12.8831	ZC3H11A
chr1	203822717	203822985	3.54469	79.35	ZC3H11A
chr1	204042237	204042684	17.4288	78.317	SOX13
chr1	204095018	204095480	11.2493	240.124	SOX13
chr1	204167327	204167674	11.0153	341.05	GOLT1A
chr1	204375267	204375538	3.34843	18.7582	PPP1R15B
chr1	204378749	204379261	5.76771	28.9349	PPP1R15B
chr1	204379723	204380202	11.0456	58.4796	PPP1R15B
chr1	204380649	204381002	7.41494	20.155	PPP1R15B
chr1	204408062	204408281	6.00828	8.53858	PIK3C2B
chr1	204438704	204438985	7.00966	11.4731	PIK3C2B
chr1	204518142	204518741	9.95254	92.4746	MDM4
chr1	204586439	204587085	8.8731	139.216	LRRN2
chr1	204587310	204589016	14.695	171.654	LRRN2
chr1	204589249	204589480	5.59658	21.5086	LRRN2
chr1	204985431	204985927	10.2731	16.8783	NFASC
chr1	204986349	204986873	7.39638	17.2416	NFASC
chr1	204987670	204987973	6.29062	8.26091	NFASC
chr1	205052531	205053086	5.87212	14.5308	TMEM81
chr1	205116504	205116843	5.19907	23.5418	DSTYK
chr1	205138473	205138960	7.9085	27.4227	DSTYK
chr1	205156609	205156808	4.16046	5.20661	DSTYK
chr1	205180561	205180760	7.82716	10.7057	DSTYK
chr1	205197258	205197491	6.28753	9.01282	TMCC2
chr1	205238116	205238914	13.9454	89.9303	TMCC2
chr1	205241372	205241602	4.27212	16.4943	TMCC2
chr1	205272172	205272413	8.05935	13.7242	NUAK2
chr1	205272597	205273110	8.31636	11.8908	NUAK2
chr1	205589204	205589896	5.7705	19.7951	ELK4
chr1	205601403	205601711	6.21027	14.1385	ELK4
chr1	205687459	205687742	2.94551	96.2755	NUCKS1
chr1	205719181	205719400	19.0787	42.8428	NUCKS1
chr1	205738540	205738863	10.2944	157.063	RAB29
chr1	205779272	205780259	4.04427	20.3832	SLC41A1
chr1	205882456	205882992	6.67718	13.89	SLC26A9
chr1	205883818	205884035	6.86525	9.17801	SLC26A9
chr1	206224186	206224431	6.18167	9.60846	AVPR1B
chr1	206239023	206239679	6.40743	199.986	C1orf186
chr1	206288104	206288323	1.80061	20.4352	C1orf186
chr1	206636827	206637521	5.72491	22.7928	SRGAP2
chr1	206760075	206760652	11.0729	66.2991	RASSF5
chr1	206820770	206821353	8.12742	19.2889	DYRK3
chr1	206821682	206822010	7.15554	25.1752	DYRK3
chr1	206905891	206906275	4.16095	191.008	MAPKAPK2
chr1	207119686	207119896	12.2299	22.2058	PIGR
chr1	207131432	207132063	7.20717	187.234	FCAMR
chr1	207133870	207134545	5.64969	147.506	FCAMR
chr1	207195194	207195463	11.32	39.349	C1orf116
chr1	207195603	207195802	4.80795	8.34707	C1orf116
chr1	207222740	207222952	4.80558	18.6135	YOD1
chr1	208060736	208061365	6.67489	128.778	CD34
chr1	208196236	208196680	8.88381	76.4678	PLXNA2
chr1	208197814	208198116	3.00586	9.28216	PLXNA2
chr1	208198573	208199325	5.66261	20.9826	PLXNA2
chr1	208200238	208200757	15.488	242.366	PLXNA2
chr1	208390082	208390467	10.6995	59.1246	PLXNA2
chr1	208390899	208391495	6.05758	22.4233	PLXNA2
chr1	208416988	208417628	5.04167	18.5763	PLXNA2
chr1	209788297	209788571	5.41044	30.9263	LAMB3
chr1	209848935	209849645	7.90422	2018.95	G0S2
chr1	209848935	209849645	7.90422	2018.95	LOC101930114
chr1	209878145	209878362	8.67686	21.4835	HSD11B1
chr1	209878145	209878362	8.67686	21.4835	LOC101930114
chr1	209907696	209907896	2.56367	27.368	HSD11B1
chr1	209907696	209907896	2.56367	27.368	LOC101930114
chr1	209956162	209956902	5.23184	17.5192	C1orf74
chr1	210273338	210273574	5.31615	9.09023	SYT14
chr1	210334140	210334339	7.00966	11.4731	SYT14
chr1	210847585	210847858	4.82916	33.2052	HHAT
chr1	210849154	210849403	3.2725	54.2082	HHAT
chr1	211486800	211487188	7.4817	57.7475	RCOR3
chr1	211545731	211546026	3.7122	5.04099	TRAF5
chr1	211748763	211749091	7.74744	43.6265	SLC30A1
chr1	212458774	212458973	7.30628	10.6907	PPP2R5A
chr1	212538369	212538636	4.08344	20.0702	TMEM206
chr1	212619101	212619336	2.30577	42.3156	NENF
chr1	212860080	212860410	4.91648	6.62456	BATF3
chr1	212899790	212900415	10.2979	18.4748	NSL1
chr1	212911775	212912038	5.2686	60.2817	NSL1
chr1	213031694	213031968	8.67612	24.6984	FLVCR1
chr1	213415255	213415461	4.82725	18.0371	RPS6KC1
chr1	214556708	214556992	9.34621	19.0128	PTPN14
chr1	215740641	215741305	2.88797	7.93157	KCTD3
chr1	215793328	215793917	4.51909	71.5659	KCTD3
chr1	217604460	217604709	5.53595	14.0293	GPATCH2
chr1	217793243	217793614	6.63298	29.7859	GPATCH2
chr1	218475502	218475701	4.3121	9.85614	RRP15
chr1	220263007	220263206	5.38117	5.23683	BPNT1
chr1	220263007	220263206	5.38117	5.23683	RNU5F-1
chr1	220835077	220835451	8.86307	66.268	MARK1
chr1	220863657	220864032	28.0768	331.039	C1orf115
chr1	220869773	220870460	5.39948	106.647	C1orf115
chr1	220870574	220871259	6.24089	235.102	C1orf115
chr1	220871451	220872034	2.35431	44.248	C1orf115
chr1	220921553	220921801	3.79179	6.71972	2020-03-02
chr1	221053055	221053255	4.77283	9.23947	HLX-AS1
chr1	221053055	221053255	4.77283	9.23947	HLX
chr1	221057461	221058344	10.6251	98.4818	HLX
chr1	221912311	221912620	9.68776	15.4422	DUSP10
chr1	222802846	222803323	4.06177	13.8043	MIA3
chr1	222838670	222838942	4.7852	78.4396	MIA3
chr1	222885675	222886006	5.57802	6.11526	AIDA
chr1	223175740	223176199	11.3683	60.2669	DISP1
chr1	223177073	223177471	11.6612	67.9212	DISP1
chr1	223178252	223178662	4.19844	19.9048	DISP1
chr1	223178830	223179232	12.6886	193.541	DISP1
chr1	223284138	223284466	4.89087	18.984	TLR5
chr1	223285630	223285845	6.54618	20.5933	TLR5
chr1	223394767	223395619	6.74947	483.64	SUSD4
chr1	223536687	223536961	19.3391	135.798	SUSD4
chr1	223568114	223568702	9.15835	17.0912	CCDC185
chr1	223968344	223968671	3.23272	11.3364	TP53BP2
chr1	223983678	223984215	5.5559	24.0415	TP53BP2
chr1	224301771	224301975	9.29475	14.338	FBXO28
chr1	224345076	224345474	5.16802	35.6504	FBXO28
chr1	224377093	224377500	6.4286	155.607	DEGS1
chr1	224379968	224380284	2.5784	95.2416	DEGS1
chr1	224577271	224577655	6.45825	147.812	WDR26
chr1	224621411	224622164	3.66556	11.9902	WDR26
chr1	224926996	224927245	10.7623	18.1814	CNIH3
chr1	225685350	225685652	7.39873	48.4008	ENAH
chr1	225706927	225707383	11.5939	128.753	ENAH
chr1	225997833	225998049	4.5569	14.9819	EPHX1
chr1	226016300	226016599	18.7437	466.27	EPHX1
chr1	226107730	226108359	3.42415	144.117	PYCR2
chr1	226111805	226112060	6.67077	67.4733	PYCR2
chr1	226175634	226176186	19.6216	104.542	SDE2
chr1	226340043	226340466	5.09703	41.9172	ACBD3
chr1	226349271	226349546	6.70303	89.1413	ACBD3
chr1	226576385	226576632	4.19391	82.9455	PARP1
chr1	226578117	226578497	7.15644	178.032	PARP1
chr1	226595580	226595869	49.4633	292.989	PARP1
chr1	226789659	226789862	3.73887	12.5856	STUM
chr1	226923332	226924726	19.5187	117.282	ITPKB
chr1	227083353	227083663	8.06753	166.183	PSEN2
chr1	227174261	227174571	4.84184	71.603	COQ8A
chr1	227181756	227182077	6.74901	55.3354	CDC42BPA
chr1	227920056	227920546	10.3827	156.694	JMJD4
chr1	227920056	227920546	10.3827	156.694	SNAP47
chr1	227935649	227935880	4.31449	36.4477	SNAP47
chr1	227946520	227946910	3.94809	23.5482	SNAP47
chr1	228270748	228270950	6.84877	8.42017	ARF1
chr1	228285466	228285703	2.24897	97.3689	ARF1
chr1	228296389	228296901	4.27623	12.3879	MRPL55
chr1	228333065	228333267	3.41462	25.8309	GUK1
chr1	228362898	228363349	12.5508	53.2263	IBA57
chr1	228559246	228559498	7.29433	10.2579	OBSCN
chr1	228582160	228582911	4.47367	27.7054	TRIM11
chr1	228644909	228645254	4.70128	20.1176	HIST3H2A
chr1	228680570	228680942	24.372	913.766	RNF187
chr1	228681420	228682094	2.29177	64.6358	RNF187
chr1	228879125	228879531	7.13152	58.8909	RHOU
chr1	229738095	229738464	3.52808	5.99136	TAF5L
chr1	229772440	229772703	4.81846	6.13381	URB2
chr1	229794867	229795123	7.23552	32.607	URB2
chr1	230414891	230415809	9.91579	460.573	GALNT2
chr1	230829007	230829237	2.12854	10.0906	COG2
chr1	230845841	230846650	4.09324	104.119	AGT
chr1	230979238	230979437	3.26163	10.2395	C1orf198
chr1	231004058	231004302	7.67725	13.5339	C1orf198
chr1	231135920	231136186	3.68847	49.4258	ARV1
chr1	231155481	231155924	12.3825	74.7095	FAM89A
chr1	231155481	231155924	12.3825	74.7095	MIR1182
chr1	231298520	231299054	8.42568	14.8279	TRIM67
chr1	231299500	231299699	6.37082	7.67116	TRIM67
chr1	231353575	231353948	4.18257	7.75946	TRIM67
chr1	231471476	231471901	6.21842	26.3868	EXOC8
chr1	231472326	231472765	4.51695	9.5354	EXOC8
chr1	231473431	231473630	4.29323	8.33702	EXOC8
chr1	231556852	231557612	4.83854	22.4636	EGLN1
chr1	232941588	232942064	7.26703	10.6269	MAP10
chr1	233393916	233394535	7.39638	17.2416	PCNX2
chr1	233514957	233515320	4.29248	5.45879	MAP3K21
chr1	233518119	233518461	7.23552	32.607	MAP3K21
chr1	234742849	234743770	14.9054	2010.15	IRF2BP2
chr1	234744253	234744577	6.6874	189.943	IRF2BP2
chr1	234744788	234745173	2.36407	15.3626	IRF2BP2
chr1	236140863	236141197	3.89011	28.9505	NID1
chr1	236205427	236205686	5.62612	29.0216	NID1
chr1	236305816	236306166	3.85351	12.8651	GPR137B
chr1	237061162	237061569	3.96072	9.04599	MTR
chr1	237064236	237064563	3.77644	12.2544	MTR
chr1	241682898	241683097	7.23712	9.76869	FH
chr1	241803460	241803689	8.05935	13.7242	OPN3
chr1	243329109	243329308	6.07238	9.0308	CEP170
chr1	244216953	244218659	26.6217	321.404	ZBTB18
chr1	244868942	244869161	5.49007	19.9524	DESI2
chr1	244998730	244999049	4.92897	14.3583	COX20
chr1	245006216	245006454	3.40963	80.4349	COX20
chr1	245019305	245019558	2.99388	90.0275	HNRNPU
chr1	245025823	245026214	6.21684	169.631	HNRNPU
chr1	245026932	245027825	6.60334	292.507	HNRNPU
chr1	245318242	245318565	11.4873	29.4862	KIF26B
chr1	245848840	245849161	8.10152	34.2173	KIF26B
chr1	245850153	245850808	8.21585	66.8839	KIF26B
chr1	245851006	245851547	7.77795	24.0266	KIF26B
chr1	245865812	245866317	17.7791	238.709	KIF26B
chr1	246754936	246755135	7.00966	11.4731	CNST
chr1	246810497	246811111	8.10382	26.9452	CNST
chr1	246829034	246829360	5.53006	18.193	CNST
chr1	247274297	247274610	6.59401	9.52311	C1orf229
chr1	247274775	247274983	7.32668	11.5794	C1orf229
chr1	247463235	247463481	4.88647	18.2844	ZNF496
chr1	247463633	247464636	12.1771	111.487	ZNF496
chr1	247588464	247588681	5.46276	8.3068	NLRP3
chr1	249105438	249105781	6.49135	41.5734	SH3BP5L
chr1	249106128	249106573	13.1744	151.265	SH3BP5L
chr1	249110769	249111277	5.23558	20.0746	SH3BP5L
chr1	249119318	249119556	3.69937	11.654	SH3BP5L
chr1	249132433	249132774	11.7407	20.8453	ZNF672
chr1	249141306	249142935	10.8639	126.129	ZNF672
chr1	249150533	249150757	6.12515	46.2051	ZNF692
chr1	249211502	249212578	7.17569	16.7614	PGBD2
chr10	294138	294403	3.17601	10.8095	ZMYND11
chr10	294709	294978	7.98145	121.627	ZMYND11
chr10	323017	323430	8.94355	541.179	DIP2C
chr10	735328	735648	7.35116	17.1437	DIP2C
chr10	858846	859243	5.40025	76.8427	LARP4B
chr10	977478	977677	8.71898	12.9633	LARP4B
chr10	1062951	1063198	3.77751	36.0813	GTPBP4
chr10	3110674	3110905	7.12799	9.21646	PFKP
chr10	3111347	3111717	15.6816	32.9001	PFKP
chr10	3821208	3821622	1.82648	21.7302	KLF6
chr10	3822395	3822607	2.74523	38.3487	KLF6
chr10	3823885	3824492	8.74728	414.355	KLF6
chr10	5498682	5499008	12.303	276.943	NET1
chr10	5790717	5791300	3.92039	11.0376	FAM208B
chr10	5855194	5855463	5.70022	22.3014	GDI2
chr10	5904110	5904487	7.05616	26.7429	ANKRD16
chr10	5931457	5931810	3.09156	6.45523	ANKRD16
chr10	5947905	5948435	4.37971	15.489	FBXO18
chr10	5994483	5994940	5.74947	18.1438	IL15RA
chr10	6274842	6276066	7.5494	55.173	PFKFB3
chr10	7202212	7202552	7.97062	15.4913	SFMBT2
chr10	7604907	7605380	7.01318	37.3793	ITIH5
chr10	7820876	7821095	5.60928	11.561	KIN
chr10	7860401	7860646	7.33796	9.54747	TAF3
chr10	8006093	8006637	7.07894	28.2312	TAF3
chr10	8006906	8007767	4.5707	35.4051	TAF3
chr10	8056497	8056982	9.36889	33.1212	TAF3
chr10	11504276	11505855	10.0732	78.0021	USP6NL
chr10	11805321	11805943	6.27831	837.305	ECHDC3
chr10	11912415	11912688	10.2731	16.8783	PROSER2-AS1
chr10	11912415	11912688	10.2731	16.8783	PROSER2
chr10	11962784	11963128	8.12604	40.0559	UPF2
chr10	12077097	12077517	13.3729	161.256	UPF2
chr10	12163197	12163470	6.0113	28.0325	DHTKD1
chr10	12237940	12238283	8.34483	15.6739	CDC123
chr10	12237940	12238283	8.34483	15.6739	NUDT5
chr10	12870852	12871076	7.7502	10.5842	CAMK1D
chr10	13142066	13142298	23.4815	57.3465	OPTN
chr10	13150944	13151252	12.3181	147.413	OPTN
chr10	13359499	13359758	5.28905	44.6191	SEPHS1
chr10	13386869	13387137	8.91988	53.6691	SEPHS1
chr10	13534770	13534969	6.34207	9.49531	BEND7
chr10	13541848	13542181	6.14147	20.6282	BEND7
chr10	13628885	13629150	9.29475	14.338	PRPF18
chr10	13672215	13672421	2.34099	9.64094	PRPF18
chr10	13688010	13688968	5.6606	57.4987	FRMD4A
chr10	13699068	13699553	7.3175	28.5661	FRMD4A
chr10	14562840	14563457	11.2169	557.983	FAM107B
chr10	15145762	15146114	7.68617	103.519	RPP38
chr10	15210414	15210720	9.78395	15.5977	NMT2
chr10	15254507	15255962	9.01797	143.077	FAM171A1
chr10	15256084	15256558	5.82914	26.4159	FAM171A1
chr10	16526421	16526721	4.20795	14.1573	PTER
chr10	17271225	17271522	4.34687	453.471	VIM-AS1
chr10	17271225	17271522	4.34687	453.471	VIM
chr10	17756462	17756978	5.37121	41.1835	STAM
chr10	18828214	18828616	10.9301	23.5361	CACNB2
chr10	20290618	20290823	3.60682	9.79154	PLXDC2
chr10	20568558	20568973	7.0923	124.808	PLXDC2
chr10	20576938	20577193	4.33933	33.0716	PLXDC2
chr10	21783784	21784069	6.23036	49.4841	CASC10
chr10	21784245	21784940	8.55479	62.3843	CASC10
chr10	21785793	21786085	10.44	25.6084	CASC10
chr10	21804254	21804729	7.05093	12.4187	SKIDA1
chr10	22048207	22048619	4.17774	133.015	DNAJC1
chr10	22610234	22610446	3.3694	27.1045	BMI1
chr10	22610234	22610446	3.3694	27.1045	COMMD3-BMI1
chr10	22618065	22618403	5.197	111.512	BMI1
chr10	22618065	22618403	5.197	111.512	COMMD3-BMI1
chr10	22826048	22826293	4.77799	50.5374	PIP4K2A
chr10	22830884	22831083	2.56693	10.0823	PIP4K2A
chr10	23003226	23003543	14.1867	27.8164	PIP4K2A
chr10	23384405	23384749	95.1311	488.432	MSRB2
chr10	23410458	23410673	2.82645	13.6937	MSRB2
chr10	23607207	23607596	4.67943	6.49601	C10orf67
chr10	23633471	23633786	10.9214	19.5018	C10orf67
chr10	23728402	23728638	4.69695	58.1674	OTUD1
chr10	23728846	23729857	9.71903	656.534	OTUD1
chr10	24762265	24762814	4.63042	18.4834	KIAA1217
chr10	24832378	24833272	3.84886	35.645	KIAA1217
chr10	24873373	24874102	10.8683	144.717	ARHGAP21
chr10	24874267	24875028	5.37234	29.9599	ARHGAP21
chr10	25312248	25312462	6.4106	15.0267	ENKUR
chr10	25312248	25312462	6.4106	15.0267	THNSL1
chr10	25312680	25313108	8.25289	22.6504	ENKUR
chr10	25312680	25313108	8.25289	22.6504	THNSL1
chr10	26855829	26856473	6.25396	29.5162	APBB1IP
chr10	27149700	27149965	12.7191	23.5836	ABI1
chr10	27337867	27338082	3.77644	12.2544	ANKRD26
chr10	27443122	27443370	9.93888	28.7123	YME1L1
chr10	27443882	27444240	5.7359	9.18077	MASTL
chr10	27459006	27459232	6.71732	18.4038	MASTL
chr10	27793153	27793353	10.7623	18.1814	RAB18
chr10	27826749	27826963	2.56078	28.7383	RAB18
chr10	28884542	28884872	4.16605	22.5902	WAC
chr10	28966398	28966631	9.65167	49.1429	BAMBI
chr10	28970145	28970432	6.55025	65.9891	BAMBI
chr10	28970832	28971475	8.80611	442.02	BAMBI
chr10	29747064	29747317	3.22602	26.8642	SVIL-AS1
chr10	29747064	29747317	3.22602	26.8642	SVIL
chr10	29759339	29759580	5.72443	16.4933	SVIL-AS1
chr10	29759339	29759580	5.72443	16.4933	SVIL
chr10	29788123	29788353	3.68061	14.5321	SVIL
chr10	29812519	29812864	7.10426	38.2642	SVIL
chr10	30301873	30302072	4.39867	18.311	KIAA1462
chr10	30316013	30316792	5.15753	8.76132	KIAA1462
chr10	30317139	30317608	6.00956	11.6589	KIAA1462
chr10	30318123	30318668	8.67863	16.7703	KIAA1462
chr10	30336603	30336802	6.0071	7.10448	KIAA1462
chr10	31133861	31134513	19.8611	76.5157	ZNF438
chr10	31137754	31138423	6.55531	11.9279	ZNF438
chr10	31138675	31138874	5.82468	8.59475	ZNF438
chr10	31815712	31816121	4.45994	14.2908	ZEB1
chr10	32557877	32558161	2.50006	10.6233	EPC1
chr10	32560581	32560812	5.6234	23.1672	EPC1
chr10	33200932	33201193	4.48733	160.422	ITGB1
chr10	33246979	33247228	8.80556	13.1022	ITGB1
chr10	33468501	33469287	12.1	220.248	NRP1
chr10	34400028	34400666	7.48417	62.2216	PARD3
chr10	34606065	34606429	7.97386	132.47	PARD3
chr10	35103814	35104308	12.5161	27.5475	PARD3
chr10	35500225	35500466	3.87625	14.8123	CREM
chr10	35857895	35858533	4.84604	163.777	CCNY
chr10	35928087	35928286	2.25297	7.13527	FZD8
chr10	35928421	35929110	10.762	73.2883	FZD8
chr10	38117995	38118362	7.29071	56.5586	ZNF248
chr10	38120636	38121406	3.10257	5.72324	ZNF248
chr10	38411545	38411744	4.6903	16.1521	ZNF37A
chr10	43134065	43134353	7.82716	10.7057	ZNF33B
chr10	43291897	43292294	5.08695	39.3424	BMS1
chr10	43326228	43326742	6.66761	134.56	BMS1
chr10	43882119	43883362	6.77875	578.829	HNRNPF
chr10	44052843	44053569	5.04167	18.5763	ZNF239
chr10	44111734	44112036	8.15249	12.4939	ZNF485
chr10	44112456	44112704	6.98615	11.0034	ZNF485
chr10	44139510	44140126	3.26985	65.1861	ZNF32-AS1
chr10	44139510	44140126	3.26985	65.1861	ZNF32-AS3
chr10	44139510	44140126	3.26985	65.1861	ZNF32
chr10	45471921	45472126	2.3906	49.1964	C10orf10
chr10	45471921	45472126	2.3906	49.1964	RASSF4
chr10	45472700	45473343	16.9566	777.25	C10orf10
chr10	45472700	45473343	16.9566	777.25	RASSF4
chr10	45473456	45473675	3.08586	21.9611	C10orf10
chr10	45473456	45473675	3.08586	21.9611	RASSF4
chr10	45498717	45499004	5.72815	40.6469	ZNF22
chr10	45953100	45954071	4.19602	35.2739	2020-03-08
chr10	46321282	46321513	10.2169	34.1365	AGAP4
chr10	50190473	50190852	2.8516	5.69444	WDFY4
chr10	50222787	50223095	6.77688	57.8215	VSTM4
chr10	50226583	50227577	6.39432	51.9467	VSTM4
chr10	50362904	50363183	6.13113	35.2882	C10orf128
chr10	50363289	50364004	7.77303	39.6783	C10orf128
chr10	50666941	50667146	4.9496	10.0016	ERCC6
chr10	50732235	50732567	8.38301	30.3609	ERCC6
chr10	50943018	50943419	3.53181	190.43	OGDHL
chr10	51584909	51585440	3.30264	119.359	NCOA4
chr10	51584909	51585440	3.30264	119.359	TIMM23B
chr10	51768909	51769133	4.79652	25.2585	AGAP6
chr10	51769282	51769752	4.84342	23.1644	AGAP6
chr10	52066768	52067063	4.27491	18.8708	SGMS1
chr10	52103370	52104203	9.46183	51.937	SGMS1
chr10	53457587	53458626	10.7185	226.62	CSTF2T
chr10	53457587	53458626	10.7185	226.62	PRKG1
chr10	53458776	53459407	10.4869	100.764	CSTF2T
chr10	53458776	53459407	10.4869	100.764	PRKG1
chr10	54076387	54076586	5.38117	5.23683	DKK1
chr10	60028851	60029058	9.78395	15.5977	CISD1
chr10	60094693	60094959	10.9255	28.9975	UBE2D1
chr10	60588504	60588815	9.66943	171.492	BICC1
chr10	61413926	61414206	5.59665	89.6368	SLC16A9
chr10	61469370	61469609	8.9299	15.1818	SLC16A9
chr10	61548757	61548982	5.00295	81.4179	CCDC6
chr10	61552666	61552879	5.04424	20.6921	CCDC6
chr10	61815574	61815869	2.53575	16.5485	ANK3
chr10	62648040	62648518	5.23184	17.5192	RHOBTB1
chr10	63850453	63851053	7.75642	42.1447	ARID5B
chr10	63851165	63853237	9.28133	103.736	ARID5B
chr10	64564896	64565775	8.25135	76.153	ADO
chr10	64573120	64573319	4.53502	5.33041	EGR2
chr10	64573576	64574150	8.32092	21.2455	EGR2
chr10	64913395	64914230	4.97998	38.8341	NRBF2
chr10	65225394	65225839	12.6078	54.7643	JMJD1C-AS1
chr10	65225394	65225839	12.6078	54.7643	JMJD1C
chr10	65281096	65281316	10.2731	16.8783	JMJD1C
chr10	65281096	65281316	10.2731	16.8783	REEP3
chr10	69565438	69565637	3.17601	10.8095	DNAJC12
chr10	69644403	69644765	6.43617	8.12657	SIRT1
chr10	69675876	69676321	5.86754	17.3158	SIRT1
chr10	70742232	70742543	3.13814	18.3625	DDX21
chr10	70748476	70748795	9.65551	40.3295	KIF1BP
chr10	70775285	70775601	2.1018	7.11918	KIF1BP
chr10	70930838	70931064	2.48849	16.0581	VPS26A
chr10	70968515	70968722	5.50711	88.2871	SUPV3L1
chr10	71026781	71027101	7.59973	68.4956	HKDC1
chr10	71812555	71812754	6.86525	9.17801	H2AFY2
chr10	71883797	71883996	6.34207	9.49531	AIFM2
chr10	71899096	71899808	5.1986	53.6693	TYSND1
chr10	72326178	72326666	7.75033	26.4602	PALD1
chr10	72357371	72358820	8.23219	35.1843	PRF1
chr10	72575616	72575879	17.1219	36.6779	SGPL1
chr10	72636902	72637134	4.0556	23.5232	SGPL1
chr10	73058827	73059110	11.4189	40.8846	UNC5B
chr10	73121842	73122041	4.18143	9.17639	SLC29A3
chr10	73122254	73122606	12.1771	111.487	SLC29A3
chr10	73122738	73123025	6.62853	46.3888	SLC29A3
chr10	73510183	73511045	13.727	645.176	CDH23
chr10	73510183	73511045	13.727	645.176	VSIR
chr10	73533120	73533368	15.0177	33.1504	CDH23
chr10	73533120	73533368	15.0177	33.1504	VSIR
chr10	73767576	73768584	6.96562	217.029	CHST3
chr10	73768896	73769190	3.69928	60.6295	CHST3
chr10	73769833	73770282	2.67944	34.5485	CHST3
chr10	73770500	73771257	7.062	471.013	CHST3
chr10	73771540	73771758	2.89742	65.2377	CHST3
chr10	73772143	73772814	2.04007	40.4792	CHST3
chr10	73822348	73822829	14.6242	60.1655	SPOCK2
chr10	73848081	73848321	11.2515	19.5033	SPOCK2
chr10	74034480	74035211	14.6057	4178.5	DDIT4
chr10	74094077	74094518	3.95322	149.367	DNAJB12
chr10	74095204	74095442	3.05217	12.0136	DNAJB12
chr10	74100860	74101063	3.20644	22.4955	DNAJB12
chr10	74127623	74128177	6.85666	177.143	MICU1
chr10	74695054	74695323	5.60928	11.561	PLA2G12B
chr10	74927818	74928128	10.7623	18.1814	FAM149B1
chr10	74994827	74995026	4.45263	12.4179	FAM149B1
chr10	75003196	75003444	4.4793	23.692	DNAJC9
chr10	75158093	75158313	7.29184	41.045	ANXA7
chr10	75197772	75198185	9.09836	65.8276	PPP3CB
chr10	75434546	75434764	3.17743	6.98396	AGAP5
chr10	75435078	75435340	4.41929	7.76575	AGAP5
chr10	75530610	75530916	3.3285	109.569	SEC24C
chr10	75531587	75531828	2.85748	75.707	SEC24C
chr10	75533156	75533460	2.88024	16.4356	FUT11
chr10	75535201	75535521	2.97145	15.1379	FUT11
chr10	75551810	75552069	3.08878	21.2141	ZSWIM8
chr10	75552289	75552554	3.76333	41.5266	ZSWIM8
chr10	75559925	75560430	5.14278	51.2921	ZSWIM8-AS1
chr10	75559925	75560430	5.14278	51.2921	ZSWIM8
chr10	75567342	75568616	7.1628	54.7908	NDST2
chr10	75573553	75574097	11.7624	184.279	CAMK2G
chr10	75757779	75758037	20.1667	50.9046	VCL
chr10	75877736	75878318	3.92929	38.2043	VCL
chr10	76602768	76603004	3.79608	5.97824	KAT6B
chr10	76735125	76735328	7.82716	10.7057	KAT6B
chr10	76781624	76781825	2.9198	5.43706	KAT6B
chr10	76784542	76784897	7.61259	20.6332	KAT6B
chr10	76788223	76789316	4.46795	17.1063	KAT6B
chr10	76789881	76790817	11.6669	47.4161	KAT6B
chr10	76910094	76910661	9.72007	22.4743	SAMD8
chr10	76970356	76970584	7.67725	13.5339	VDAC2
chr10	77158086	77159016	12.3161	1024.7	ZNF503
chr10	77159300	77160223	29.7662	1606.34	ZNF503
chr10	77161267	77161550	5.0485	46.4515	ZNF503-AS2
chr10	77161267	77161550	5.0485	46.4515	ZNF503
chr10	78630693	78631102	3.83067	9.91203	KCNMA1
chr10	78637478	78637737	4.85387	7.47002	KCNMA1
chr10	79397145	79397419	3.47176	37.9605	KCNMA1
chr10	79551414	79552325	5.45167	108.39	DLG5
chr10	79581086	79581944	7.17424	87.025	DLG5
chr10	79601753	79602032	3.61727	16.8422	DLG5
chr10	79737013	79737419	3.5814	13.0233	POLR3A
chr10	80828694	80828893	9.4181	26.9617	ZMIZ1
chr10	81056088	81056379	10.6063	40.664	ZMIZ1
chr10	81070631	81070861	4.20812	18.2183	ZMIZ1
chr10	81072275	81073583	7.89322	233.312	ZMIZ1
chr10	81074943	81075547	5.78093	110.843	ZMIZ1
chr10	81113622	81113969	2.82732	55.6618	PPIF
chr10	81142238	81142700	4.83658	53.5641	ZCCHC24
chr10	81145417	81145802	4.1297	10.1457	ZCCHC24
chr10	81915467	81915735	4.07018	110.46	ANXA11
chr10	82191682	82191965	1.86297	13.9972	FAM213A
chr10	82277642	82278831	8.22815	256.534	TSPAN14
chr10	82280252	82280507	2.71772	9.72198	TSPAN14
chr10	82281926	82282279	4.86054	66.4406	TSPAN14
chr10	86273199	86273954	4.06674	19.1283	CCSER2
chr10	87361944	87362541	5.79468	64.8012	GRID1-AS1
chr10	87361944	87362541	5.79468	64.8012	GRID1
chr10	88259940	88260209	5.84933	26.9078	WAPL
chr10	88277658	88277940	8.12742	19.2889	WAPL
chr10	88446752	88447194	7.10159	13.8541	LDB3
chr10	88492973	88493294	6.35957	7.32359	LDB3
chr10	88696202	88697044	9.11713	159.61	MMRN2
chr10	88702122	88702406	7.48927	74.1584	MMRN2
chr10	88702631	88703765	13.4209	233.279	MMRN2
chr10	88717181	88717380	8.77554	13.0548	MMRN2
chr10	88717181	88717380	8.77554	13.0548	SNCG
chr10	88718294	88718560	4.07212	11.6217	SNCG
chr10	88719575	88719840	8.34867	41.9801	SNCG
chr10	88722536	88722866	4.11775	28.2323	SNCG
chr10	88728145	88728456	15.4677	76.1485	ADIRF
chr10	88729759	88730311	4.71006	112.126	ADIRF
chr10	88992468	88992675	7.82716	10.7057	NUTM2A
chr10	89311850	89312224	2.52447	20.293	MINPP1
chr10	89623372	89623574	6.76886	23.9592	PTEN
chr10	90750723	90751064	3.09063	13.6325	ACTA2
chr10	90750723	90751064	3.09063	13.6325	FAS
chr10	91011408	91011693	5.87037	6.26204	LIPA
chr10	91065965	91066182	6.34838	14.0362	IFIT2
chr10	91066452	91066652	5.80961	12.4055	IFIT2
chr10	91066755	91067302	4.83478	12.7066	IFIT2
chr10	91099162	91099414	5.25344	16.1434	IFIT3
chr10	91099773	91100257	4.00765	14.1104	IFIT3
chr10	91162214	91162572	8.90136	173.288	IFIT1
chr10	91163246	91163469	3.17719	36.4186	IFIT1
chr10	91174154	91174895	7.90341	38.1562	IFIT5
chr10	91177051	91177493	4.54529	19.6678	IFIT5
chr10	91177640	91178314	6.78962	41.8512	IFIT5
chr10	91344101	91344308	3.65283	23.2116	PANK1
chr10	91371483	91371906	4.5569	14.9819	PANK1
chr10	91404722	91405053	7.97062	15.4913	PANK1
chr10	92982336	92982643	7.37472	14.8422	PCGF5
chr10	93389696	93389976	8.16449	38.1035	PPP1R3C
chr10	93390102	93390394	3.41189	8.98839	PPP1R3C
chr10	93667573	93668279	12.9084	47.2392	FGFBP3
chr10	95360699	95360898	2.24863	9.51422	RBP4
chr10	96087773	96087982	2.93588	6.9261	PLCE1
chr10	96162956	96163248	9.29475	14.338	TBC1D12
chr10	97050658	97050860	6.82845	12.8831	PDLIM1
chr10	97366599	97366808	2.58241	17.7415	ALDH18A1
chr10	97416258	97416557	10.7623	18.1814	ALDH18A1
chr10	97423328	97423569	4.46601	144.917	TCTN3
chr10	97423758	97424108	3.51204	83.9914	TCTN3
chr10	97453544	97453755	3.68958	9.87946	TCTN3
chr10	97633809	97634451	9.09059	72.6155	ENTPD1-AS1
chr10	97633809	97634451	9.09059	72.6155	ENTPD1
chr10	97635047	97635498	7.89775	38.6473	ENTPD1-AS1
chr10	97635047	97635498	7.89775	38.6473	ENTPD1
chr10	97817677	97818099	6.25788	8.20797	CCNJ
chr10	97817677	97818099	6.25788	8.20797	ENTPD1-AS1
chr10	98031161	98031387	8.31636	11.8908	BLNK
chr10	98281925	98282124	2.07542	16.7344	TM9SF3
chr10	98346491	98347153	20.6952	64.4051	TM9SF3
chr10	98355238	98355467	4.25659	14.3644	PIK3AP1
chr10	98742434	98742633	7.29433	10.2579	LCOR
chr10	98744446	98744908	8.62917	17.1941	LCOR
chr10	99092985	99093905	17.4791	142.004	FRAT2
chr10	99094127	99094475	6.82845	12.8831	FRAT2
chr10	99116566	99117082	6.89728	45.2029	RRP12
chr10	99205861	99206106	10.907	20.5892	ZDHHC16
chr10	99216531	99216967	3.5237	41.097	ZDHHC16
chr10	99258767	99258991	7.85865	19.2173	UBTD1
chr10	99329841	99330497	19.6424	253.577	UBTD1
chr10	99344370	99344637	12.0825	285.594	HOGA1
chr10	99350437	99350669	8.44353	33.749	C10orf62
chr10	99350437	99350669	8.44353	33.749	HOGA1
chr10	99371126	99371330	1.63299	12.4853	HOGA1
chr10	99392858	99393349	17.1219	36.6779	MORN4
chr10	99433355	99433632	3.04894	53.8927	PI4K2A
chr10	99474323	99474663	10.0851	32.6114	MARVELD1
chr10	99477550	99477795	2.82491	12.4962	MARVELD1
chr10	99496803	99497029	11.2515	19.5033	ZFYVE27
chr10	99519199	99519865	7.25578	89.2693	ZFYVE27
chr10	99790143	99790430	16.734	38.8939	CRTAC1
chr10	100007663	100008117	5.04128	95.477	LOXL4
chr10	100008230	100008461	2.85421	15.4869	LOXL4
chr10	100022648	100022847	4.00663	5.42822	LOXL4
chr10	101157114	101157400	6.09934	473.41	GOT1
chr10	101190244	101190443	5.09612	14.2051	GOT1
chr10	101370757	101371185	9.51147	174.307	SLC25A28
chr10	101379900	101380253	20.1347	64.1969	SLC25A28
chr10	101636431	101636839	7.13152	58.8909	DNMBP
chr10	101639673	101640068	6.01156	36.3073	DNMBP
chr10	101715895	101716267	7.62751	18.2225	DNMBP-AS1
chr10	101715895	101716267	7.62751	18.2225	DNMBP
chr10	101716384	101716773	8.32092	21.2455	DNMBP-AS1
chr10	101716384	101716773	8.32092	21.2455	DNMBP
chr10	101841451	101841670	13.4787	30.5202	CPN1
chr10	101911450	101912209	7.18676	101.1	ERLIN1
chr10	102045863	102046149	61.6389	205.572	BLOC1S2
chr10	102106880	102107134	3.29648	6.80408	SCD
chr10	102307804	102308060	3.49095	41.2688	HIF1AN
chr10	102505446	102505675	3.38954	11.3286	PAX2
chr10	102587308	102588727	12.7508	381.42	PAX2
chr10	102588934	102589198	2.0266	10.3518	PAX2
chr10	102672615	102672945	5.13385	20.0156	SLF2
chr10	102684187	102684447	4.05191	6.60285	SLF2
chr10	102732353	102732561	4.29332	8.92103	SEMA4G
chr10	102753008	102753317	7.23552	32.607	TWNK
chr10	102753580	102753822	4.24355	21.0481	TWNK
chr10	102756752	102757057	12.567	34.197	LZTS2
chr10	102762103	102762619	5.63266	76.0518	LZTS2
chr10	102763107	102763645	3.56463	51.2916	LZTS2
chr10	102765072	102765439	7.0261	187.758	LZTS2
chr10	102766086	102767216	7.83386	361.652	LZTS2
chr10	103312770	103313139	3.73887	12.5856	BTRC
chr10	103338957	103339632	9.62674	152.01	POLL
chr10	103454281	103454990	59.9758	1182.6	FBXW4
chr10	103558782	103559224	4.78175	102.848	MGEA5
chr10	103577642	103578276	7.58636	80.9255	MGEA5
chr10	103607114	103607389	2.87535	18.4775	C10orf76
chr10	103825627	103827748	19.3838	410.982	HPS6
chr10	103867438	103868192	9.10461	727.521	LDB1
chr10	103879848	103880284	8.79394	45.8969	LDB1
chr10	103892735	103892934	6.84877	8.42017	PPRC1
chr10	103899304	103900051	8.90525	46.8901	PPRC1
chr10	103900477	103900754	3.27889	7.1631	PPRC1
chr10	103901275	103901624	3.31649	6.44771	PPRC1
chr10	103906551	103906978	13.6938	57.0203	PPRC1
chr10	103920251	103920588	2.78869	12.0366	NOLC1
chr10	104005246	104005475	7.82716	10.7057	GBF1
chr10	104141816	104142616	3.56534	36.0346	GBF1
chr10	104161886	104162107	3.19861	18.513	NFKB2
chr10	104182606	104182889	7.11874	185.419	FBXL15
chr10	104183240	104183649	3.14324	63.6953	CUEDC2
chr10	104240142	104240765	3.53704	134.947	ACTR1A
chr10	104263699	104263929	7.26582	9.43526	SUFU
chr10	104389799	104390365	8.72285	83.7677	SUFU
chr10	104391307	104392093	5.20441	39.1772	SUFU
chr10	104402785	104404599	10.1469	379.658	TRIM8
chr10	104414662	104415007	6.69892	200.694	TRIM8
chr10	104416717	104417132	9.05441	489.33	TRIM8
chr10	104417645	104417844	1.5186	19.7564	TRIM8
chr10	104572504	104573562	8.34024	297.807	WBP1L
chr10	104574352	104575893	5.26446	400.024	WBP1L
chr10	104596987	104597212	3.31685	598.181	CYP17A1
chr10	104613829	104614177	15.0226	47.6416	BORCS7-ASMT
chr10	104613829	104614177	15.0226	47.6416	BORCS7
chr10	104678057	104678789	5.14993	79.8481	CNNM2
chr10	104679286	104679846	5.69817	151.445	CNNM2
chr10	104836633	104837190	11.519	834.816	CNNM2
chr10	104837302	104837636	4.4465	151.682	CNNM2
chr10	104837757	104838147	5.04402	158.5	CNNM2
chr10	104849370	104849643	4.62694	108.086	NT5C2
chr10	105184784	105185226	4.91113	39.989	PDCD11
chr10	105201797	105202063	5.64189	48.2954	PDCD11
chr10	105205125	105205435	8.83449	93.4821	PDCD11
chr10	105206695	105206992	3.80735	14.4549	CALHM2
chr10	105209280	105209573	6.01105	23.0809	CALHM2
chr10	105355136	105355407	3.53386	35.8356	SH3PXD2A
chr10	105360079	105360563	3.51537	15.7015	SH3PXD2A
chr10	105360786	105360985	4.19411	17.2755	SH3PXD2A
chr10	105361216	105363527	8.6896	48.7851	SH3PXD2A
chr10	105614988	105615319	13.2083	24.9781	SH3PXD2A
chr10	105762438	105762919	3.81704	20.4643	SLK
chr10	106072279	106072488	2.26617	6.68476	ITPRIP
chr10	106073002	106074066	9.41459	98.9315	ITPRIP
chr10	106074204	106074843	3.82537	10.6675	ITPRIP
chr10	106075088	106075742	14.4754	83.6811	ITPRIP
chr10	112270077	112270488	9.37903	53.3464	DUSP5
chr10	112343423	112343622	3.847	8.15923	SMC3
chr10	112343822	112344024	4.54918	17.7913	SMC3
chr10	112724031	112724477	4.84079	42.0927	SHOC2
chr10	114206486	114206685	5.60311	11.1687	ZDHHC6
chr10	114576728	114577050	3.69415	10.6403	VTI1A
chr10	114925303	114925644	7.21312	30.1282	TCF7L2
chr10	115347900	115348578	9.45114	7274.83	HABP2
chr10	115348732	115349190	2.09516	375.663	HABP2
chr10	115348732	115349190	2.09516	375.663	NRAP
chr10	115489903	115490265	5.66704	63.8669	CASP7
chr10	116055652	116055914	6.79482	24.953	AFAP1L2
chr10	116056999	116057301	7.39638	17.2416	AFAP1L2
chr10	116251565	116251767	3.83469	9.41079	ABLIM1
chr10	116581188	116581698	8.15249	12.4939	FAM160B1
chr10	118431774	118432125	3.69746	87.8751	HSPA12A
chr10	118432312	118432866	2.38495	25.8784	HSPA12A
chr10	118434010	118434567	7.64742	190.959	HSPA12A
chr10	119042745	119042944	3.82021	19.4484	PDZD8
chr10	119043116	119044394	2.85107	15.1122	PDZD8
chr10	119044573	119044899	3.51692	9.19109	PDZD8
chr10	119301641	119302335	11.6303	105.691	EMX2
chr10	119301641	119302335	11.6303	105.691	EMX2OS
chr10	119302635	119303170	6.48486	85.8017	EMX2
chr10	119302635	119303170	6.48486	85.8017	EMX2OS
chr10	119307466	119308212	10.207	992.312	EMX2
chr10	120445486	120445713	4.17874	16.3331	CACUL1
chr10	120789977	120790481	8.84073	85.7011	NANOS1
chr10	120795523	120795938	7.50871	283.498	EIF3A
chr10	120797756	120798123	13.9624	681.656	EIF3A
chr10	120801578	120802475	12.9681	687.512	EIF3A
chr10	120809341	120809684	16.2421	563.779	EIF3A
chr10	120809909	120810280	3.15559	37.6547	EIF3A
chr10	120816496	120816695	2.54024	7.61926	EIF3A
chr10	120817522	120817829	3.80867	72.2814	EIF3A
chr10	121259608	121259808	2.89366	17.4494	RGS10
chr10	121410904	121411209	6.67955	46.244	BAG3
chr10	121435858	121436940	6.09349	170.915	BAG3
chr10	121657844	121658205	2.514	5.52821	SEC23IP
chr10	122668075	122668319	3.36186	41.1236	WDR11
chr10	123239114	123239673	5.00844	9.80382	FGFR2
chr10	123734522	123734755	4.44809	11.4833	NSMCE4A
chr10	123842154	123842562	5.94714	31.0248	TACC2
chr10	123843254	123844101	6.33966	51.1222	TACC2
chr10	123845881	123846578	6.40962	113.925	TACC2
chr10	123846705	123847135	5.06556	54.0573	TACC2
chr10	123969949	123971144	14.1271	458.562	TACC2
chr10	124189190	124189534	6.71896	52.8492	PLEKHA1
chr10	124273627	124274298	6.95251	247.228	HTRA1
chr10	124691916	124692115	4.42876	8.6896	C10orf88
chr10	124697466	124697670	4.90327	10.8936	C10orf88
chr10	125506006	125506623	3.12998	19.4796	CPXM2
chr10	125650944	125651347	6.00994	13.2638	CPXM2
chr10	125767910	125768664	7.98031	41.5559	CHST15
chr10	125769439	125769666	6.43998	20.7121	CHST15
chr10	126150317	126150527	13.2083	24.9781	LHPP
chr10	126302310	126302551	2.44328	24.077	LHPP
chr10	126310858	126311271	2.68279	12.108	FAM53B
chr10	126311552	126312183	14.4003	382.781	FAM53B
chr10	126370317	126370972	6.0581	55.352	FAM53B
chr10	126432780	126432992	8.31636	11.8908	FAM53B
chr10	126480295	126480494	6.35957	7.32359	METTL10
chr10	126495234	126495465	7.33796	9.54747	FAM175B
chr10	126523031	126523738	15.3492	78.8866	FAM175B
chr10	126631218	126631801	8.12354	54.2161	ZRANB1
chr10	126673360	126673761	6.13861	82.659	ZRANB1
chr10	126677498	126677704	2.5767	32.9883	CTBP2
chr10	126677871	126678316	8.30976	391.53	CTBP2
chr10	127511639	127511866	13.938	28.6733	UROS
chr10	127512032	127512291	44.6094	255.528	BCCIP
chr10	127530474	127531269	8.04969	84.167	BCCIP
chr10	127530474	127531269	8.04969	84.167	DHX32
chr10	127569285	127569691	2.81396	6.70756	DHX32
chr10	131564930	131565307	4.57166	152.151	MGMT
chr10	132891284	132891573	4.41929	7.76575	TCERG1L
chr10	133769145	133769727	8.37512	366.734	PPP2R2D
chr10	133795319	133795568	10.2731	16.8783	BNIP3
chr10	134021219	134021547	7.68921	56.9918	STK32C
chr10	134144904	134145401	3.25121	10.6047	STK32C
chr10	134161436	134161788	8.86307	66.268	LRRC27
chr10	134188411	134188617	4.5494	10.5586	LRRC27
chr10	134218209	134219751	16.1151	52.9398	PWWP2B
chr10	134230529	134230875	5.24636	8.5942	PWWP2B
chr10	135054672	135055248	11.7227	25.537	VENTX
chr10	135126163	135126542	4.06837	50.2604	ZNF511
chr10	135192756	135192985	9.03998	17.4073	PAOX
chr10	135193737	135193975	3.08831	14.0054	PAOX
chr10	135233656	135233876	3.21671	34.203	MTG1
chr10	135235323	135235541	3.80735	14.4549	SPRN
chr11	203868	204157	4.95938	79.3066	BET1L
chr11	204534	204865	4.90611	129.701	BET1L
chr11	205358	205593	3.11093	15.7473	BET1L
chr11	207676	208543	8.53749	139.817	RIC8A
chr11	214055	214710	4.68756	150.99	RIC8A
chr11	216275	216756	7.76277	121.145	SIRT3
chr11	236928	237141	8.87782	24.0748	PSMD13
chr11	252640	252863	2.57266	51.3611	PSMD13
chr11	294795	295643	4.28489	19.8136	PGGHG
chr11	308054	308355	29.0211	419.065	IFITM2
chr11	313985	314258	8.55158	60.7305	IFITM1
chr11	320624	320950	20.4335	1094.89	IFITM3
chr11	405886	406121	3.55213	8.86327	SIGIRR
chr11	418038	418266	5.19158	20.9776	ANO9
chr11	450277	450505	6.86931	23.3623	PTDSS2
chr11	490302	490583	3.25277	43.8312	PTDSS2
chr11	491093	491364	5.44459	160.778	PTDSS2
chr11	506613	506837	9.20726	27.603	RNH1
chr11	532309	532643	7.72757	232.694	HRAS
chr11	563678	563934	7.81528	74.6122	RASSF7
chr11	581324	581541	9.29475	14.338	PHRF1
chr11	607113	607791	10.3863	84.5957	PHRF1
chr11	607914	609497	5.5173	56.1155	PHRF1
chr11	610479	610710	5.09151	29.7746	PHRF1
chr11	611501	611912	3.69411	25.0635	PHRF1
chr11	617359	617703	2.80266	20.0015	CDHR5
chr11	618657	619232	7.32538	123.649	CDHR5
chr11	624700	624915	6.12236	23.9089	CDHR5
chr11	644335	644636	8.53694	117.954	DEAF1
chr11	694901	695100	2.9198	5.43706	DEAF1
chr11	695320	696185	9.47661	26.5236	DEAF1
chr11	703552	703810	3.79093	36.2472	TMEM80
chr11	709172	709592	6.8028	60.3086	EPS8L2
chr11	721464	721865	2.33352	19.3277	EPS8L2
chr11	726822	727038	3.31289	57.7732	EPS8L2
chr11	747368	747569	7.29433	10.2579	TALDO1
chr11	797941	798140	4.5245	10.4856	PANO1
chr11	797941	798140	4.5245	10.4856	SLC25A22
chr11	799229	799505	4.67075	32.9996	PIDD1
chr11	819498	819812	12.4664	128.355	PNPLA2
chr11	824751	825136	5.11774	125.265	PNPLA2
chr11	835896	836289	4.17836	128.107	CD151
chr11	840382	840661	6.81602	1305.6	POLR2L
chr11	842415	842614	3.3627	68.9527	POLR2L
chr11	868496	869533	10.0674	130.99	CHID1
chr11	914776	915003	8.34483	15.6739	CHID1
chr11	925781	926043	8.32092	21.2455	AP2A2
chr11	1010646	1010910	11.523	1711.78	AP2A2
chr11	1017218	1017944	6.98322	16.7912	MUC6
chr11	1297050	1297362	2.64658	23.3044	TOLLIP
chr11	1298125	1298566	6.25345	263.933	TOLLIP
chr11	1490802	1491777	11.9823	390.203	MOB2
chr11	1577797	1578614	17.9789	68.1393	DUSP8
chr11	1756350	1756617	3.35948	12.0471	IFITM10
chr11	1774632	1774956	1.76001	300.195	CTSD
chr11	1785026	1785239	6.31906	248.475	CTSD
chr11	1977496	1977721	2.10498	29.3047	MRPL23
chr11	2016812	2017095	3.22141	92.6889	H19
chr11	2016812	2017095	3.22141	92.6889	HOTS
chr11	2152622	2153465	17.8514	202.27	IGF2
chr11	2152622	2153465	17.8514	202.27	INS-IGF2
chr11	2153933	2154353	3.69937	11.654	IGF2
chr11	2153933	2154353	3.69937	11.654	INS-IGF2
chr11	2159760	2160147	5.20861	9.9197	IGF2
chr11	2159760	2160147	5.20861	9.9197	INS-IGF2
chr11	2318596	2318872	5.31615	9.09023	C11orf21
chr11	2398451	2398839	12.7664	2954.15	CD81-AS1
chr11	2398451	2398839	12.7664	2954.15	CD81
chr11	2411473	2411690	1.69114	108.06	CD81
chr11	2423738	2425007	5.37731	1129.79	TSSC4
chr11	2432537	2433150	5.05689	63.8789	TRPM5
chr11	2869268	2869476	7.12964	14.8191	KCNQ1-AS1
chr11	2869268	2869476	7.12964	14.8191	KCNQ1
chr11	2966744	2967054	7.05456	222.562	NAP1L4
chr11	3114782	3115069	8.30826	26.9761	OSBPL5
chr11	3686970	3687480	6.00828	8.53858	CHRNA10
chr11	3697338	3697621	5.32386	54.9499	NUP98
chr11	3848310	3849537	11.2783	339.49	RHOG
chr11	4112699	4112935	2.95637	21.0181	STIM1
chr11	4159409	4159696	4.58345	49.2804	RRM1
chr11	4406347	4407041	8.6773	86.2096	TRIM21
chr11	4409589	4409931	15.0256	70.2853	TRIM21
[truncated: 12,372 more rows]

## Sheet: Patient 2-N
Statistics of m6A-modified genes in Patient 2-N
Chrom	Start	End	Enrichment	-Log10(q.value)	Refseq
chr1	14510	14895	5.79824	219.607	ISG15
chr1	957406	957675	4.00704	30.0901	AGRN
chr1	990366	990990	2.98321	114.029	AGRN
chr1	1152356	1152562	2.42466	84.001	SDF4
chr1	1169035	1169500	3.82941	17.248	B3GALT6
chr1	1169644	1170315	4.66017	55.7538	B3GALT6
chr1	1190393	1190721	3.29412	53.1521	UBE2J2
chr1	1248078	1248477	3.91742	96.2901	INTS11
chr1	1263004	1264091	5.82113	154.04	CPTP
chr1	1354449	1354711	9.04034	26.9784	ANKRD65
chr1	1374487	1374825	3.31313	47.9859	VWA1
chr1	1375258	1375789	5.32253	228.171	VWA1
chr1	1479345	1479544	1.68022	9.83693	SSU72
chr1	1500185	1500423	3.40301	29.5026	SSU72
chr1	1533495	1533895	5.85989	31.1621	FNDC10
chr1	1550805	1551402	8.72594	42.0575	MIB2
chr1	1558726	1558941	3.72318	15.1014	MIB2
chr1	1565561	1565983	5.44974	61.236	MIB2
chr1	1573154	1573371	5.23833	14.4814	CDK11B
chr1	1594870	1595179	3.73733	18.6943	CDK11B
chr1	1594870	1595179	3.73733	18.6943	SLC35E2B
chr1	1596641	1597314	7.06411	38.2959	CDK11B
chr1	1596641	1597314	7.06411	38.2959	SLC35E2B
chr1	1654230	1654434	7.39238	13.3301	CDK11A
chr1	1654230	1654434	7.39238	13.3301	CDK11B
chr1	1822264	1822608	85.6748	351.534	GNB1
chr1	2116177	2116709	2.81933	43.7846	FAAP20
chr1	2116177	2116709	2.81933	43.7846	PRKCZ
chr1	2125364	2125723	2.89987	13.8227	FAAP20
chr1	2238416	2238733	5.39774	26.8737	SKI
chr1	2239169	2239439	4.68718	29.619	SKI
chr1	2241345	2241550	4.54026	29.5246	SKI
chr1	2334409	2334608	2.84157	75.2024	RER1
chr1	2334758	2335004	2.47524	51.0143	RER1
chr1	2435313	2436885	7.26375	167.126	PLCH2
chr1	2439992	2440500	5.78725	55.996	PANK4
chr1	2494961	2495160	2.57977	54.675	TNFRSF14
chr1	3347363	3347568	4.18367	9.9062	PRDM16
chr1	3350316	3350756	5.65225	16.1031	PRDM16
chr1	3354783	3355064	6.86511	50.7566	PRDM16
chr1	3379861	3380105	5.39947	28.3786	ARHGEF16
chr1	3405948	3406237	4.35244	8.96152	MEGF6
chr1	3406697	3407022	3.78878	22.8813	MEGF6
chr1	3703455	3703854	6.19442	78.3067	LRRC47
chr1	3806398	3806721	2.50182	8.20506	C1orf174
chr1	3807292	3807502	3.96968	26.483	C1orf174
chr1	4842475	4843022	7.5064	63.0566	AJAP1
chr1	6158638	6158874	3.22955	14.6782	KCNAB2
chr1	6253034	6253268	2.44435	151.611	RPL22
chr1	6309022	6309228	7.39055	11.9789	GPR153
chr1	6478677	6478877	5.6309	7.08518	HES2
chr1	6519957	6520400	6.30264	83.3947	ESPN
chr1	6529120	6529410	6.96471	16.5707	PLEKHG5
chr1	6309022	6309228	7.39055	11.9789	PLEKHG5
chr1	6584603	6585040	5.97757	16.6503	NOL9
chr1	6640831	6641309	12.8339	95.7445	ZBTB48
chr1	6648958	6649198	2.43894	11.8652	ZBTB48
chr1	6652851	6653172	5.83509	56.0223	KLHL21
chr1	6653324	6653822	5.34732	34.4141	KLHL21
chr1	6659255	6659533	3.88762	13.9163	KLHL21
chr1	6679996	6680278	4.78134	13.3734	PHF13
chr1	6681516	6681923	5.92252	22.9479	PHF13
chr1	6727797	6728043	3.07236	28.7349	DNAJC11
chr1	1617353	1617665	6.22628	7.34022	CAMTA1
chr1	1455757	1455980	6.64505	12.3757	CAMTA1
chr1	8025218	8025471	5.30662	54.4833	PARK7
chr1	8073195	8073551	3.43712	37.4033	ERRFI1
chr1	8073680	8073891	2.76218	16.2118	ERRFI1
chr1	8074030	8074328	2.75245	20.462	ERRFI1
chr1	8415069	8415268	3.07602	20.2946	RERE
chr1	8418311	8419120	4.76708	51.1307	RERE
chr1	8419845	8420087	3.72348	33.1486	RERE
chr1	8420551	8420806	3.08347	11.1117	RERE
chr1	8421314	8421678	3.09073	18.1236	RERE
chr1	8716134	8716490	9.57506	80.3046	RERE
chr1	9325177	9325378	5.07159	14.3136	H6PD
chr1	9329014	9329383	3.31545	21.0863	H6PD
chr1	9330000	9330210	2.35888	6.44153	H6PD
chr1	9330642	9330924	3.86781	40.8894	H6PD
chr1	9415796	9416132	8.85688	28.7254	SPSB1
chr1	9416360	9416568	5.94833	17.3746	SPSB1
chr1	9790543	9790917	4.43518	296.913	CLSTN1
chr1	10042571	10042847	3.93403	21.0868	NMNAT1
chr1	10093248	10093453	3.40283	8.60643	UBE4B
chr1	10357048	10357265	7.95544	15.7783	KIF1B
chr1	10439043	10439256	3.89317	18.688	KIF1B
chr1	10502208	10502484	3.84391	98.7891	APITD1-CORT
chr1	10502208	10502484	3.84391	98.7891	CENPS
chr1	10521400	10521893	3.16425	14.606	DFFA
chr1	10689663	10690101	6.80602	124.965	PEX14
chr1	10697174	10697433	4.77511	25.2497	CASZ1
chr1	10698491	10699340	10.722	35.1185	CASZ1
chr1	10725299	10725600	3.31984	8.05721	CASZ1
chr1	11083347	11083663	5.79387	350.46	TARDBP
chr1	11083772	11083996	3.66359	132.768	TARDBP
chr1	11167121	11167323	2.29769	13.3241	MTOR
chr1	11190620	11190930	10.3405	23.4356	MTOR
chr1	11345877	11346093	3.24186	10.004	UBIAD1
chr1	11709866	11710262	4.82353	22.5155	FBXO2
chr1	11710760	11711028	5.40929	41.5826	FBXO2
chr1	11850303	11850953	4.24298	21.1369	MTHFR
chr1	11980193	11980439	2.62802	83.4341	KIAA2013
chr1	11985325	11985557	5.78779	62.4175	KIAA2013
chr1	11985682	11986167	5.03951	24.6675	KIAA2013
chr1	12034725	12035446	2.23219	46.4755	PLOD1
chr1	12071665	12071878	2.37842	20.0785	MFN2
chr1	12072122	12072630	2.82339	24.6208	MFN2
chr1	1252761	1253046	2.88442	9.00855	TNFRSF1B
chr1	12268542	12269245	8.27674	148.103	TNFRSF1B
chr1	12568901	12569182	5.18709	72.8376	VPS13D
chr1	12569959	12570170	2.33092	17.7876	VPS13D
chr1	12628075	12628499	2.83838	118.377	DHRS3
chr1	14104892	14105215	7.15173	35.8436	PRDM2
chr1	14106561	14106784	3.586	6.76107	PRDM2
chr1	14108937	14109177	3.50251	15.2162	PRDM2
chr1	15442498	15442779	6.43738	19.2102	KAZN
chr1	15442498	15442779	6.43738	19.2102	TMEM51-AS1
chr1	15443605	15443996	3.23836	8.13668	KAZN
chr1	15443605	15443996	3.23836	8.13668	TMEM51-AS1
chr1	15541330	15541734	2.16714	6.43744	TMEM51
chr1	15545687	15546825	8.4986	242.001	TMEM51
chr1	15736384	15736628	4.58301	16.1806	EFHD2
chr1	15754951	15755335	2.28103	19.8701	EFHD2
chr1	15899932	15900146	2.10059	104.399	AGMAT
chr1	15986635	15986902	4.0633	8.42718	DDI2
chr1	15986635	15986902	4.0633	8.42718	RSC1A1
chr1	15987445	15987930	4.1638	8.71824	DDI2
chr1	15987445	15987930	4.1638	8.71824	RSC1A1
chr1	16053351	16053787	4.18215	31.9989	PLEKHM2
chr1	16053915	16054265	5.67754	41.6157	PLEKHM2
chr1	16112116	16112318	2.52443	8.642	FBLIM1
chr1	16133964	16134247	43.9819	967.801	UQCRHL
chr1	16202635	16203006	4.27083	5.89373	SPEN
chr1	16254630	16254894	3.90081	12.1354	SPEN
chr1	16255069	16255350	4.48178	16.6801	SPEN
chr1	16258535	16259126	4.17559	16.4272	SPEN
chr1	16265837	16266477	3.41984	28.5878	SPEN
chr1	16271529	16271844	9.50312	99.8176	ZBTB17
chr1	16344730	16345157	3.29582	5.8713	HSPB7
chr1	16360225	16360454	5.11693	312.623	CLCNKA
chr1	16383513	16383774	3.19165	355.685	CLCNKB
chr1	16451147	16451653	3.67186	29.5763	EPHA2
chr1	16475225	16475466	4.90467	11.0921	EPHA2
chr1	14854582	14854781	7.11574	9.44758	EPHA2
chr1	16563342	16563585	10.2289	17.6459	RSG1
chr1	16577167	16577556	3.62174	27.8193	FBXO42
chr1	16577697	16577924	3.3931	14.7349	FBXO42
chr1	16785489	16785715	2.19972	14.1754	NECAP2
chr1	16786221	16786432	2.48177	23.5679	NECAP2
chr1	16890387	16890712	3.30048	11.7837	NBPF1
chr1	17270466	17270679	7.04687	16.7566	CROCC
chr1	17273167	17273388	7.81682	27.4354	CROCC
chr1	17277300	17277499	6.05848	8.88294	CROCC
chr1	17292748	17293029	13.891	98.9299	CROCC
chr1	17294519	17294734	5.4014	30.2622	CROCC
chr1	17295472	17295712	5.69248	48.0314	CROCC
chr1	17296597	17296837	6.17587	30.6297	CROCC
chr1	17395257	17395596	4.75783	31.4379	PADI2
chr1	17734343	17734619	2.35357	9.39433	RCC2
chr1	17735506	17735717	4.53416	22.8714	RCC2
chr1	18807743	18808129	3.12194	9.97749	KLHDC7A
chr1	18809111	18809338	3.65938	23.5488	KLHDC7A
chr1	18810228	18810536	5.01831	44.4896	KLHDC7A
chr1	18810847	18811952	5.41056	146.971	KLHDC7A
chr1	19229091	19229305	8.78368	30.1734	ALDH4A1
chr1	19545669	19545951	9.87951	128.393	EMC1
chr1	19545669	19545951	9.87951	128.393	LOC101927895
chr1	19585079	19585583	3.73503	46.4165	MRTO4
chr1	19666049	19666272	2.75243	86.5079	CAPZB
chr1	19923394	19923603	7.97406	17.2862	MINOS1
chr1	19923394	19923603	7.97406	17.2862	MINOS1-NBL1
chr1	19983574	19983834	4.40268	84.2478	MINOS1-NBL1
chr1	19983574	19983834	4.40268	84.2478	NBL1
chr1	20008767	20009006	5.14686	55.0022	TMCO4
chr1	20009274	20009680	6.85672	79.8442	TMCO4
chr1	20140663	20141032	5.76273	87.3595	RNF186
chr1	20809950	20810365	5.31994	437.957	CAMK2N1
chr1	20812409	20812691	4.62658	69.5414	CAMK2N1
chr1	20826427	20827261	3.90545	71.5813	MUL1
chr1	20827641	20827850	2.70837	12.4952	MUL1
chr1	20945039	20945255	3.91457	19.8872	CDA
chr1	20959997	20960223	6.01957	45.2063	PINK1
chr1	20977060	20977630	3.29293	299.788	PINK1-AS
chr1	20977060	20977630	3.29293	299.788	PINK1
chr1	21071438	21071686	1.63191	8.35646	HP1BP3
chr1	21226370	21226574	6.35325	26.2614	EIF4G3
chr1	21268141	21268370	3.17829	9.48031	EIF4G3
chr1	21543750	21543962	4.65104	93.6879	ECE1
chr1	21546174	21546609	2.08453	10.2317	ECE1
chr1	6309022	6309228	7.39055	11.9789	ECE1
chr1	21923254	21923617	2.67217	115.975	RAP1GAP
chr1	21928273	21928482	2.06165	24.2426	RAP1GAP
chr1	22055100	22055299	3.39257	9.22435	USP48
chr1	22148800	22149123	6.01465	366.858	HSPG2
chr1	22148800	22149123	6.01465	366.858	LDLRAD2
chr1	22854558	22854841	3.0957	7.71797	ZBTB40
chr1	22856477	22856676	2.74741	9.95882	ZBTB40
chr1	22974182	22974453	2.70848	44.2845	C1QC
chr1	22987260	22987929	3.76943	120.495	C1QB
chr1	23345950	23346217	10.9172	20.9735	KDM1A
chr1	23410800	23410999	2.85217	9.16146	LUZP1
chr1	23419796	23420662	3.78503	17.4881	LUZP1
chr1	23636945	23637632	5.92111	230.751	HNRNPR
chr1	23707705	23708084	1.79439	60.1181	TCEA3
chr1	892923	893714	3.1452	6.36504	TCEA3
chr1	23884758	23884957	2.48612	46.8633	ID3
chr1	23885786	23885988	3.99043	46.8977	ID3
chr1	24077286	24077485	2.67453	6.40252	ELOA
chr1	24077679	24078401	4.02807	32.4979	ELOA
chr1	24104863	24105079	11.8239	31.182	PITHD1
chr1	24128681	24129068	2.25243	82.071	HMGCL
chr1	24171879	24172379	2.17126	40.1224	FUCA1
chr1	24287779	24288112	3.77976	125.543	PNRC2
chr1	24382824	24383827	4.3593	128.579	MYOM3
chr1	24483652	24483881	4.1337	12.8324	IFNLR1
chr1	24684640	24685051	7.53061	32.4856	GRHL3
chr1	24684640	24685051	7.53061	32.4856	STPG1
chr1	24797544	24797743	2.69309	12.6698	NIPAL3
chr1	24798027	24798241	3.51808	36.5341	NIPAL3
chr1	24995613	24995930	3.1303	39.3235	SRRM1
chr1	24997722	24997960	3.10774	61.1215	SRRM1
chr1	25071831	25072092	20.8355	107.576	CLIC4
chr1	25824643	25825014	2.99969	21.3301	TMEM57
chr1	25893473	25893782	3.07392	12.9686	LDLRAP1
chr1	25943737	25944433	6.68478	23.9246	MAN1C1
chr1	26111298	26111533	4.19859	15.9675	MAN1C1
chr1	26188045	26188315	6.08493	471.625	PAQR7
chr1	26188971	26190232	2.21839	25.6433	PAQR7
chr1	26228030	26228302	9.00951	420.805	STMN1
chr1	26288086	26288445	7.16939	92.8836	PAFAH2
chr1	26365465	26365846	3.39659	30.7588	SLC30A2
chr1	26372455	26372681	8.77147	20.4142	SLC30A2
chr1	26378195	26378529	3.87656	9.17029	TRIM63
chr1	24413235	24413436	7.4951	22.0892	PDIK1L
chr1	26488256	26489102	7.80756	20.8969	FAM110D
chr1	26497056	26497347	9.3719	198.994	ZNF593
chr1	26515678	26515881	3.35245	12.9459	CNKSR1
chr1	26607195	26607845	3.29125	126.138	SH3BGRL3
chr1	26795308	26795598	2.65521	13.988	DHDDS
chr1	26797388	26797587	3.06395	31.6846	DHDDS
chr1	26800896	26801141	2.65059	143.888	HMGN2
chr1	26801442	26801673	3.84278	235.407	HMGN2
chr1	26900569	26901039	3.60278	46.6706	RPS6KA1
chr1	27022601	27023251	11.778	47.4431	ARID1A
chr1	27057615	27057930	4.41497	12.4389	ARID1A
chr1	27105530	27107522	6.95021	130.404	ARID1A
chr1	27180378	27180660	3.23507	6.89767	ZDHHC18
chr1	15850674	15851307	7.56048	10.5443	SFN
chr1	16255069	16255350	4.48178	16.6801	GPATCH3
chr1	27248158	27248417	29.2103	99.5078	NUDC
chr1	27267803	27268285	6.31553	457.35	NUDC
chr1	27268970	27269496	4.10111	130.107	NUDC
chr1	27277927	27278621	4.31958	17.7296	KDF1
chr1	27320224	27320478	5.02041	14.842	TRNP1
chr1	27326236	27326538	3.64694	12.241	TRNP1
chr1	26201447	26201931	6.93979	21.5284	FAM46B
chr1	27425888	27426277	3.12496	12.5441	SLC9A1
chr1	26012776	26012992	12.8973	25.4571	WDTC1
chr1	27632616	27632838	2.08348	7.93557	WDTC1
chr1	27681697	27681965	4.57984	34.9148	MAP3K6
chr1	27736344	27736559	3.3814	15.3168	WASF2
chr1	14854582	14854781	7.11574	9.44758	WASF2
chr1	27861084	27861446	2.52423	17.74	AHDC1
chr1	27873946	27874292	4.2764	21.0452	AHDC1
chr1	27874703	27875402	3.84999	20.2377	AHDC1
chr1	27875659	27875888	2.35226	5.09839	AHDC1
chr1	27876136	27876642	3.93981	24.0797	AHDC1
chr1	27877739	27878267	2.92403	7.47373	AHDC1
chr1	27992589	27992847	6.68028	339.498	IFI6
chr1	28176465	28176889	2.94544	18.3454	PPP1R8
chr1	28208761	28209429	5.81484	22.1397	THEMIS2
chr1	28212418	28213020	4.1036	15.7882	THEMIS2
chr1	28285346	28285557	5.59947	20.5472	SMPDL3B
chr1	1594870	1595179	3.73733	18.6943	XKR8
chr1	21945556	21945755	4.63033	13.8259	PTAFR
chr1	28527800	28528039	4.54452	148.585	DNAJC8
chr1	28562549	28562951	13.6553	435.704	ATPIF1
chr1	28564186	28564446	2.88818	286.734	ATPIF1
chr1	28608687	28608889	3.07014	47.2292	SESN2
chr1	28660950	28661475	4.75157	33.3789	MED18
chr1	28662159	28662422	9.21255	65.5373	MED18
chr1	28792794	28793160	7.05046	22.77	PHACTR4
chr1	28799999	28800432	4.2176	22.4332	PHACTR4
chr1	28929853	28930200	2.66757	13.8095	TAF12
chr1	16563342	16563585	10.2289	17.6459	TAF12
chr1	6681516	6681923	5.92252	22.9479	GMEB1
chr1	29069085	29069384	2.59232	15.0792	YTHDF2
chr1	29069764	29070373	5.33884	161.549	YTHDF2
chr1	29095272	29095482	3.0262	39.1799	YTHDF2
chr1	29313886	29314280	9.04299	35.3446	EPB41
chr1	29446928	29447638	4.89676	20.1757	TMEM200B
chr1	29475128	29475840	9.11996	525.72	SRSF4
chr1	31342588	31342903	2.31749	8.01273	SDC3
chr1	31345082	31345397	2.95052	10.1092	SDC3
chr1	31347229	31347536	6.75985	32.3253	SDC3
chr1	31532154	31532413	3.70099	11.516	PUM1
chr1	31836738	31837162	7.85483	183.653	ZCCHC17
chr1	32051267	32051476	2.64855	33.4238	TINAGL1
chr1	32052141	32052819	4.30813	261.394	TINAGL1
chr1	32095931	32096320	5.91496	268.301	PEF1
chr1	32157081	32157311	3.86411	10.9389	COL16A1
chr1	32403708	32403978	5.94154	36.4796	PTP4A2
chr1	32636521	32636800	6.45274	53.8333	KPNA6
chr1	32641450	32641876	2.33067	19.2028	KPNA6
chr1	32646798	32647056	4.24676	29.6553	TXLNA
chr1	9329014	9329383	3.31545	21.0863	TXLNA
chr1	14661204	14661411	3.62653	6.17876	IQCC
chr1	6679996	6680278	4.78134	13.3734	IQCC
chr1	32712821	32713217	4.37275	30.3932	FAM167B
chr1	32800110	32800403	3.38532	33.2745	MARCKSL1
chr1	32800532	32800817	5.59542	60.4675	MARCKSL1
chr1	32832197	32832407	3.00187	16.3448	BSDC1
chr1	33117356	33117555	10.206	20.8939	RBBP4
chr1	33161196	33161496	12.4526	24.1132	SYNC
chr1	33236842	33237081	2.65803	12.6532	KIAA1522
chr1	33237605	33237845	2.99479	17.7566	KIAA1522
chr1	33238341	33238550	3.89951	34.3921	KIAA1522
chr1	33282810	33283023	11.5631	21.4741	YARS
chr1	10596134	10596334	9.78415	16.4084	TMEM54
chr1	33402414	33402933	6.55675	108.626	RNF19B
chr1	2086630	2086942	5.98283	8.01229	RNF19B
chr1	33476221	33476439	3.70621	75.5185	AK2
chr1	33478813	33479074	1.51152	14.4114	AK2
chr1	33490112	33490336	5.13252	45.8874	AK2
chr1	33502091	33502575	15.5657	33.8268	AK2
chr1	33764967	33765752	7.62336	185.592	ZNF362
chr1	33790347	33790672	3.29699	104.1	PHC2
chr1	35260045	35260840	3.80929	24.0776	GJA4
chr1	35260987	35261270	5.16273	44.7208	GJA4
chr1	35320982	35321565	5.5418	126.352	SMIM12
chr1	35654727	35655055	1.54285	5.74002	SFPQ
chr1	35885053	35885580	3.83301	37.2928	ZMYM4
chr1	36321343	36321712	4.11188	12.4646	AGO4
chr1	14106561	14106784	3.586	6.76107	AGO1
chr1	36558623	36559278	2.00859	13.4655	ADPRHL2
chr1	36602586	36602903	1.68066	14.5413	TRAPPC3
chr1	36614943	36615160	13.7867	28.1903	TRAPPC3
chr1	36636456	36636698	3.51467	14.5983	MAP7D1
chr1	36643322	36643702	2.98141	23.5057	MAP7D1
chr1	36754547	36755165	3.77577	105.589	THRAP3
chr1	36769223	36769820	7.60824	272.371	THRAP3
chr1	36785247	36785523	4.684	25.3635	SH3D21
chr1	36785822	36786797	4.33003	30.9454	SH3D21
chr1	36787646	36788115	8.35638	264.955	EVA1B
chr1	36859314	36859789	6.31585	116.481	LSM10
chr1	36929781	36929987	7.84168	19.9815	MRPS15
chr1	38003319	38003671	4.60755	20.423	SNIP1
chr1	38006041	38006492	7.83751	42.2295	SNIP1
chr1	38027508	38027810	12.0264	214.3	DNALI1
chr1	38265419	38265838	6.08911	14.5082	MANEAL
chr1	38274007	38274358	17.4749	247.023	C1orf122
chr1	38453352	38453679	5.08089	38.3256	SF3A3
chr1	38455561	38455819	9.50214	18.5604	SF3A3
chr1	39305022	39305299	3.41091	38.1213	RRAGC
chr1	39494278	39494564	16.3396	470.168	NDUFS5
chr1	3347363	3347568	4.18367	9.9062	KIAA0754
chr1	3347363	3347568	4.18367	9.9062	MACF1
chr1	39877157	39877356	6.04719	15.2163	KIAA0754
chr1	39877157	39877356	6.04719	15.2163	MACF1
chr1	39988059	39988351	3.32331	18.5756	BMP8A
chr1	39988059	39988351	3.32331	18.5756	PPIEL
chr1	40090279	40090757	2.95608	12.1265	HEYL
chr1	40090886	40091335	4.71541	16.078	HEYL
chr1	40362482	40362723	4.95768	5.66495	MYCL
chr1	40363123	40363375	6.39743	8.68756	MYCL
chr1	40723755	40723966	10.3271	25.17	ZMPSTE24
chr1	40758151	40758350	3.05011	22.3025	ZMPSTE24
chr1	40766606	40766908	6.43713	125.883	COL9A2
chr1	40980130	40980683	3.55351	7.35515	EXO5
chr1	40981062	40981287	2.7007	5.46335	EXO5
chr1	41236332	41236565	3.6529	46.5549	NFYC
chr1	41326836	41327315	5.37978	96.906	CITED4
chr1	41944977	41945226	9.30308	22.5681	EDN2
chr1	42744067	42744266	4.92704	5.31986	FOXJ3
chr1	42925350	42925725	1.78111	27.3289	PPCS
chr1	43148023	43148319	40.5757	558.654	YBX1
chr1	43162138	43162404	5.73545	687.825	YBX1
chr1	43166290	43166627	5.6648	1065.63	YBX1
chr1	43167488	43167699	1.88286	138.491	YBX1
chr1	43240851	43241146	7.33481	67.7487	C1orf50
chr1	43272930	43273349	6.07789	49.7866	SVBP
chr1	43282115	43282335	4.81376	19.4608	SVBP
chr1	43308220	43308715	3.90333	16.8984	ERMAP
chr1	43316541	43316928	6.21274	32.9197	ZNF691
chr1	43317179	43317684	4.94007	32.7387	ZNF691
chr1	43392243	43392480	3.96234	41.6035	SLC2A1
chr1	43424305	43424624	21.4678	64.6693	SLC2A1
chr1	15850674	15851307	7.56048	10.5443	CFAP57
chr1	43739277	43739603	3.08442	34.5456	TMEM125
chr1	43748401	43748603	2.72357	13.8955	C1orf210
chr1	43751119	43751318	5.44693	9.23028	C1orf210
chr1	44069252	44069712	3.15446	19.1273	PTPRF
chr1	44169839	44170171	2.85493	17.7198	KDM4A-AS1
chr1	44169839	44170171	2.85493	17.7198	KDM4A
chr1	44395765	44396024	5.70715	21.3394	ST3GAL3
chr1	44396452	44396693	2.78596	14.0016	ST3GAL3
chr1	44412655	44412937	3.84029	14.9799	IPO13
chr1	9095372	9095688	3.29475	13.6599	IPO13
chr1	44435659	44435858	3.93354	14.4039	DPH2
chr1	44455878	44456263	3.54893	41.9444	B4GALT2
chr1	44457446	44457645	4.11451	15.842	CCDC24
chr1	45468330	45468602	3.39206	54.3123	HECTD3
chr1	45808786	45809030	4.78413	18.3329	TOE1
chr1	45976728	45976927	2.71161	202.835	PRDX1
chr1	46017997	46018200	3.00705	6.58942	AKR1A1
chr1	46072887	46073466	4.77001	32.1902	NASP
chr1	46073699	46073983	4.70796	26.4903	NASP
chr1	46080843	46081074	4.10863	70.4309	NASP
chr1	46083006	46083216	3.37833	53.7795	NASP
chr1	46093965	46094192	4.6427	100.006	GPBP1L1
chr1	46500507	46500999	3.96037	31.2759	MAST2
chr1	46501407	46501665	2.22246	12.3005	MAST2
chr1	46685278	46685852	10.1276	93.8411	LURAP1
chr1	46685278	46685852	10.1276	93.8411	POMGNT1
chr1	46751229	46751588	3.48648	23.1589	LRRC41
chr1	46769282	46769558	10.7341	27.7699	UQCRH
chr1	47075077	47075505	6.619	32.1741	MOB3C
chr1	47101395	47101614	2.22238	26.501	ATPAF1
chr1	15850674	15851307	7.56048	10.5443	ATPAF1
chr1	47395635	47395862	3.1492	203.857	CYP4A11
chr1	47655572	47655804	5.4381	99.8111	PDZK1IP1
chr1	47905339	47905602	4.982	9.61246	FOXD2
chr1	48227453	48227676	2.74024	12.9373	TRABD2B
chr1	48459892	48460165	3.29648	13.0331	TRABD2B
chr1	49224730	49225097	8.92712	71.3596	AGBL4
chr1	49224730	49225097	8.92712	71.3596	BEND5
chr1	51439509	51439844	6.29597	80.7267	CDKN2C
chr1	51736681	51737069	4.27507	79.1161	RNF11
chr1	52305956	52306313	6.9859	137.065	NRDC
chr1	52344015	52344389	5.97475	52.721	NRDC
chr1	2238416	2238733	5.39774	26.8737	KTI12
chr1	2238416	2238733	5.39774	26.8737	TXNDC12
chr1	52704190	52704610	4.14353	19.39	ZFYVE9
chr1	52818335	52818631	2.6105	18.2291	CC2D1B
chr1	52819234	52819469	3.31377	21.7138	CC2D1B
chr1	52883129	52883632	5.03714	60.502	PRPF38A
chr1	52896933	52897148	3.9446	8.60533	ZCCHC11
chr1	52940746	52941252	4.89844	17.133	ZCCHC11
chr1	53153385	53153892	4.44379	22.6485	COA7
chr1	53362038	53362389	1.64512	19.1582	ECHDC2
chr1	53379474	53379808	3.52921	41.3905	ECHDC2
chr1	3186742	3187459	8.44995	12.8205	PODN
chr1	53676099	53676303	2.76542	28.624	CPT2
chr1	53680268	53680566	2.99859	23.3585	C1orf123
chr1	53685851	53686222	10.9747	36.3478	C1orf123
chr1	54359830	54360037	6.60009	24.9762	DIO1
chr1	54433326	54433525	2.28134	8.044	LRRC42
chr1	54518724	54519123	26.1437	323.423	TMEM59
chr1	23769030	23769261	6.33527	23.6174	TCEANC2
chr1	54665808	54666045	5.92207	18.1007	MRPL37
chr1	54691350	54691624	1.91711	6.2158	SSBP3
chr1	54871639	54872115	19.6694	72.3464	SSBP3
chr1	55074871	55075129	6.64885	1218.93	ACOT11
chr1	55074871	55075129	6.64885	1218.93	FAM151A
chr1	55088997	55089267	19.9212	170.13	ACOT11
chr1	55088997	55089267	19.9212	170.13	FAM151A
chr1	55207357	55207880	4.0332	43.908	MROH7-TTC4
chr1	55207357	55207880	4.0332	43.908	TTC4
chr1	55223373	55223718	6.02082	28.2581	PARS2
chr1	55223899	55224115	5.51094	15.3004	PARS2
chr1	55224328	55224584	8.56583	27.9643	PARS2
chr1	55316323	55316522	2.62791	24.7256	DHCR24
chr1	33245733	33246035	4.26967	39.3023	DHCR24
chr1	55464562	55464789	6.42437	16.5968	BSND
chr1	55473790	55474360	6.7245	110.947	BSND
chr1	55532889	55533124	2.22297	7.52857	USP24
chr1	55534455	55534790	3.37575	35.7921	USP24
chr1	59041233	59041654	1.3035	7.84961	TACSTD2
chr1	59041764	59042524	3.70574	221.177	TACSTD2
chr1	59247438	59248029	5.81745	648.046	JUN
chr1	59248603	59249233	4.35034	100.091	JUN
chr1	59249352	59249569	1.83454	14.4621	JUN
chr1	61553844	61554058	3.0237	7.21333	NFIA
chr1	62910438	62910694	3.46292	29.3318	USP1
chr1	63070192	63070391	2.80767	46.3257	ANGPTL3
chr1	63070192	63070391	2.80767	46.3257	DOCK7
chr1	21623762	21624016	8.00521	11.6697	ROR1
chr1	64644274	64644837	7.31665	21.1458	ROR1
chr1	65157135	65157407	5.06106	16.7193	CACHD1
chr1	21623762	21624016	8.00521	11.6697	JAK1
chr1	65897968	65898174	2.62996	62.3717	LEPR
chr1	65897968	65898174	2.62996	62.3717	LEPROT
chr1	66837967	66838342	5.99346	16.2915	PDE4B
chr1	67450139	67450512	3.9831	24.6898	MIER1
chr1	67878806	67879019	2.65028	56.1031	SERBP1
chr1	67895771	67896000	3.60509	53.9618	SERBP1
chr1	68150850	68151207	18.3516	290.705	GADD45A
chr1	68153378	68153693	7.5729	588.577	GADD45A
chr1	68591705	68592032	2.27499	33.3749	GNG12-AS1
chr1	68591705	68592032	2.27499	33.3749	WLS
chr1	68697977	68698258	15.789	235.014	WLS
chr1	70687220	70687432	5.61807	18.6896	SRSF11
chr1	70833337	70833573	3.37243	17.2319	HHLA3
chr1	71512585	71512806	3.79237	43.2183	PTGER3
chr1	71512585	71512806	3.79237	43.2183	ZRANB2-AS1
chr1	71544199	71544538	18.6788	44.1655	ZRANB2
chr1	72748169	72748428	3.16772	15.2338	NEGR1
chr1	75198813	75199049	14.2315	29.5788	CRYZ
chr1	75198813	75199049	14.2315	29.5788	TYW3
chr1	76198198	76198549	2.6064	10.4162	ACADM
chr1	78097664	78097995	3.11473	8.96608	ZZZ3
chr1	78098483	78099015	4.67099	18.8056	ZZZ3
chr1	78383657	78383894	4.70106	11.498	NEXN
chr1	78394828	78395160	5.5113	41.2032	NEXN
chr1	78401341	78401564	4.25036	30.8606	NEXN
chr1	78408026	78408228	3.24613	13.7586	NEXN
chr1	78429831	78430192	6.63446	88.9464	FUBP1
chr1	78478871	78479112	6.41924	73.3182	DNAJB4
chr1	10596134	10596334	9.78415	16.4084	GIPC2
chr1	79108098	79108329	5.24453	97.4759	IFI44L
chr1	82408760	82408959	3.17332	8.85697	ADGRL2
chr1	82409064	82409290	4.52265	13.1262	ADGRL2
chr1	82456002	82456623	4.0547	35.2709	ADGRL2
chr1	84944882	84945132	16.8927	45.6713	RPF1
chr1	47080713	47081110	5.25641	5.53184	SYDE2
chr1	86048435	86048905	1.90913	33.4926	CYR61
chr1	86173371	86174070	16.3608	139.088	ZNHIT6
chr1	86816121	86816375	4.32912	12.1345	ODF2L
chr1	86817373	86817589	3.03704	5.23361	ODF2L
chr1	87369081	87369298	14.2375	83.2765	SELENOF
chr1	87380324	87380533	8.89468	13.9951	HS2ST1
chr1	87794332	87794819	5.39727	26.4973	LMO4
chr1	87810501	87810709	1.60972	7.86138	LMO4
chr1	32852455	32852657	9.85407	19.7193	PKN2
chr1	89298803	89299209	5.31094	40.0918	PKN2
chr1	89448284	89448519	4.13178	18.1893	KYAT3
chr1	89448284	89448519	4.13178	18.1893	RBMXL1
chr1	24483652	24483881	4.1337	12.8324	KYAT3
chr1	24483652	24483881	4.1337	12.8324	RBMXL1
chr1	26758885	26759484	7.74249	13.0277	GBP3
chr1	89573903	89574127	2.88326	20.9929	GBP2
chr1	89591582	89591824	17.6494	43.1769	GBP2
chr1	89651077	89651294	5.74601	26.2235	GBP4
chr1	89652085	89652360	7.80162	49.1958	GBP4
chr1	3833303	3833560	4.78444	6.29037	LRRC8B
chr1	90399304	90399531	2.09404	6.85127	LRRC8D
chr1	90399918	90400471	2.99296	22.7314	LRRC8D
chr1	90400776	90401110	3.54129	51.736	LRRC8D
chr1	32051267	32051476	2.64855	33.4238	ZNF326
chr1	93298949	93299167	7.46071	355.139	FAM69A
chr1	93298949	93299167	7.46071	355.139	RPL5
chr1	93301595	93301797	2.48966	144.5	FAM69A
chr1	93301595	93301797	2.48966	144.5	RPL5
chr1	93307154	93307382	6.8033	2625.7	FAM69A
chr1	93307154	93307382	6.8033	2625.7	RPL5
chr1	93602187	93602651	4.61044	31.3233	MTF2
chr1	93811953	93812284	4.32477	22.527	DR1
chr1	94047981	94048415	5.61432	42.728	BCAR3
chr1	94341932	94342533	2.65569	27.6543	DNTTIP2
chr1	94639438	94640224	4.49469	62.0462	ARHGAP29
chr1	95709830	95710199	5.33953	31.395	RWDD3
chr1	95709830	95710199	5.33953	31.395	TMEM56-RWDD3
chr1	100154479	100154756	5.09829	24.266	MIR548AA1
chr1	100154479	100154756	5.09829	24.266	PALMD
chr1	100154986	100155240	3.30282	11.1608	MIR548AA1
chr1	100154986	100155240	3.30282	11.1608	PALMD
chr1	101203839	101204059	4.36103	115.26	VCAM1
chr1	101704581	101704810	2.92995	6.09945	S1PR1
chr1	101705449	101706022	4.67166	30.8107	S1PR1
chr1	107599270	107599702	6.97041	35.9977	PRMT6
chr1	107600255	107600568	6.27233	50.3576	PRMT6
chr1	107690631	107690854	3.12278	5.13448	NTNG1
chr1	108023449	108023731	3.98424	9.79918	NTNG1
chr1	109617626	109617843	20.013	48.7607	TAF13
chr1	109816762	109817435	3.46632	19.7706	CELSR2
chr1	109822553	109822787	6.06746	14.862	PSRC1
chr1	94041638	94041848	4.66181	12.6576	AMIGO1
chr1	110051247	110051610	4.17303	6.5148	AMIGO1
chr1	3186742	3187459	8.44995	12.8205	GNAI3
chr1	110134924	110135146	2.92885	33.0288	GNAI3
chr1	110276985	110277241	3.14676	96.8307	GSTM3
chr1	110279257	110279512	3.12213	116.75	GSTM3
chr1	110465736	110466419	5.73099	19.8583	CSF1
chr1	110471449	110472598	3.95181	22.2873	CSF1
chr1	110527437	110527750	19.9352	73.7705	AHCYL1
chr1	110921698	110921957	3.44194	66.3592	SLC16A4
chr1	111690217	111690487	3.3995	14.1109	CEPT1
chr1	111729912	111730337	4.17326	52.6738	DENND2D
chr1	111957707	111957994	6.53676	13.0116	OVGP1
chr1	60065156	60065562	4.48437	6.61653	ADORA3
chr1	60065156	60065562	4.48437	6.61653	TMIGD3
chr1	10596134	10596334	9.78415	16.4084	RAP1A
chr1	112266794	112267178	6.2519	22.0534	FAM212B
chr1	112269276	112269564	8.5598	33.8671	FAM212B
chr1	112308502	112308901	3.84328	16.2935	DDX20
chr1	112998538	112998930	7.91922	58.0221	CTTNBP2NL
chr1	112999548	113000004	3.46967	9.78106	CTTNBP2NL
chr1	113009568	113009791	5.94921	8.32341	WNT2B
chr1	113244252	113244491	2.34982	126.626	RHOC
chr1	113456405	113456822	4.32817	27.3343	SLC16A1
chr1	114226029	114226249	3.33621	13.7125	MAGI3
chr1	114454705	114454904	4.24392	6.67589	DCLRE1B
chr1	24403237	24403436	3.74755	5.0459	HIPK1
chr1	114522904	114523129	3.95572	39.0793	OLFML3
chr1	114523475	114524107	3.64608	35.6593	OLFML3
chr1	114940075	114940616	6.89922	144.077	TRIM33
chr1	115110735	115110946	3.94063	48.3342	BCAS2
chr1	115123937	115124210	17.7894	41.1555	BCAS2
chr1	115292707	115292926	4.71666	44.294	CSDE1
chr1	6309022	6309228	7.39055	11.9789	VANGL1
chr1	116947046	116947283	1.48431	113.233	ATP1A1-AS1
chr1	116947046	116947283	1.48431	113.233	ATP1A1
chr1	117122200	117122505	10.3424	52.5488	IGSF3
chr1	117529430	117529648	3.73482	10.9191	PTGFRN
chr1	94041638	94041848	4.66181	12.6576	TRIM45
chr1	55644758	55645116	5.58185	8.76878	TRIM45
chr1	117944709	117945031	14.34	192.956	MAN1A2
chr1	118165943	118166713	3.30542	10.5384	FAM46C
chr1	119575538	119575867	5.75944	32.2375	WARS2
chr1	119923071	119923318	9.25104	186.841	HAO2
chr1	120165033	120165347	7.42643	25.2961	ZNF697
chr1	75212368	75212886	3.42891	7.38252	ZNF697
chr1	120168535	120168811	18.4875	57.3862	ZNF697
chr1	120269442	120269687	7.72529	109.673	PHGDH
chr1	120306953	120307207	4.3942	44.2966	HMGCS2
chr1	120311385	120311584	6.56722	8.58236	HMGCS2
chr1	120457323	120458067	5.59838	34.8492	NOTCH2
chr1	17263966	17264186	6.37925	11.4465	SRGAP2-AS1
chr1	17263966	17264186	6.37925	11.4465	SRGAP2B
chr1	17263966	17264186	6.37925	11.4465	SRGAP2C
chr1	144902874	144903298	2.51219	28.2778	LOC100996724
chr1	144902874	144903298	2.51219	28.2778	NBPF20
chr1	144902874	144903298	2.51219	28.2778	NBPF9
chr1	144902874	144903298	2.51219	28.2778	PDE4DIP
chr1	145096349	145096585	17.3446	39.6667	NBPF20
chr1	145096349	145096585	17.3446	39.6667	NBPF9
chr1	145096349	145096585	17.3446	39.6667	SEC22B
chr1	109617626	109617843	20.013	48.7607	NBPF20
chr1	109617626	109617843	20.013	48.7607	NBPF9
chr1	109617626	109617843	20.013	48.7607	NOTCH2NL
chr1	145507856	145508235	4.64008	28.9652	NBPF10
chr1	145507856	145508235	4.64008	28.9652	NBPF20
chr1	145507856	145508235	4.64008	28.9652	RBM8A
chr1	145688011	145688220	2.82914	15.076	NBPF10
chr1	145688011	145688220	2.82914	15.076	NBPF20
chr1	145688011	145688220	2.82914	15.076	RNF115
chr1	145746896	145747152	6.6117	64.4106	NBPF10
chr1	145746896	145747152	6.6117	64.4106	NBPF20
chr1	145746896	145747152	6.6117	64.4106	PDZK1
chr1	145748172	145748423	4.17718	306.089	NBPF10
chr1	145748172	145748423	4.17718	306.089	NBPF20
chr1	145748172	145748423	4.17718	306.089	PDZK1
chr1	145764644	145764884	4.8368	92.5486	GPR89A
chr1	145764644	145764884	4.8368	92.5486	NBPF10
chr1	145764644	145764884	4.8368	92.5486	NBPF20
chr1	146756906	146757126	4.53105	35.443	CHD1L
chr1	147090969	147091549	3.54929	6.87996	BCL9
chr1	147096204	147096879	4.37814	25.5843	BCL9
chr1	147228519	147228727	2.72896	23.9657	GJA5
chr1	147229777	147230615	2.34839	9.94244	GJA5
chr1	147230872	147231120	3.02802	9.83644	GJA5
chr1	43056007	43056415	8.44635	15.1865	FCGR1A
chr1	43056007	43056415	8.44635	15.1865	HIST2H2BF
chr1	149871525	149872238	9.60809	123.633	BOLA1
chr1	149915596	149916992	4.00465	16.9306	OTUD7B
chr1	150039506	150039801	8.79828	16.2936	VPS45
chr1	150122081	150122456	14.0937	53.3884	PLEKHO1
chr1	150131016	150131796	6.99733	189.127	PLEKHO1
chr1	150280361	150280674	2.29537	49.9204	MRPS21
chr1	150307349	150307567	2.00675	6.19811	PRPF3
chr1	150325156	150325479	3.3244	35.6555	PRPF3
chr1	150443013	150443699	2.95436	15.5454	RPRD2
chr1	150443937	150444896	3.50605	34.7322	RPRD2
chr1	150445389	150445803	2.84589	20.6919	RPRD2
chr1	150479313	150479837	3.41176	57.9037	TARS2
chr1	150547217	150547534	1.98227	43.9244	MCL1
chr1	150549562	150550036	4.55296	120.85	MCL1
chr1	150550859	150551134	5.36845	111.344	MCL1
chr1	150551361	150551692	3.51771	52.4377	MCL1
chr1	150551831	150552065	2.99214	29.3867	MCL1
chr1	150596694	150596896	2.71137	22.8959	ENSA
chr1	150598234	150598439	2.2171	34.7718	ENSA
chr1	150601890	150602127	6.3138	48.9273	ENSA
chr1	150620872	150621247	2.76895	14.1677	GOLPH3L
chr1	150933020	150933413	2.86451	18.3429	SETDB1
chr1	150938592	150938821	1.83494	49.7702	CERS2
chr1	150947039	150947357	32.0209	93.544	CERS2
chr1	150978931	150979352	9.26781	41.718	FAM63A
chr1	151006405	151006865	2.92406	13.6707	PRUNE1
chr1	151025466	151025820	5.36919	79.8452	CDC42SE1
chr1	151043229	151043749	10.4135	24.1569	GABPB2
chr1	151090275	151090809	8.20892	25.9665	GABPB2
chr1	151104682	151104929	2.39755	6.82691	SEMA6C
chr1	151131658	151131992	3.9838	12.7581	TNFAIP8L2
chr1	151131658	151131992	3.9838	12.7581	TNFAIP8L2-SCNM1
chr1	151133309	151133508	2.31512	6.26593	LYSMD1
chr1	151133309	151133508	2.31512	6.26593	TNFAIP8L2-SCNM1
chr1	151137915	151138246	5.30192	21.9783	LYSMD1
chr1	151137915	151138246	5.30192	21.9783	TNFAIP8L2-SCNM1
chr1	151149093	151149317	3.45572	32.6665	VPS72
chr1	151158332	151158602	7.31876	96.3755	VPS72
chr1	151162481	151162729	25.1759	81.4161	VPS72
chr1	151171193	151171447	9.13349	40.6994	PIP5K1A
chr1	151258800	151259226	5.13994	15.5909	ZNF687
chr1	62613362	62613703	4.05105	16.3562	ZNF687
chr1	1594870	1595179	3.73733	18.6943	ZNF687
chr1	151265045	151265337	2.00245	13.7654	PI4KB
chr1	151288157	151288464	3.22041	21.408	PI4KB
chr1	151288589	151288986	3.99098	43.8926	PI4KB
chr1	32852455	32852657	9.85407	19.7193	PI4KB
chr1	151314850	151315350	3.50089	35.3575	RFX5
chr1	151377303	151377624	3.95792	56.4663	POGZ
chr1	151378182	151378623	2.59042	17.8101	POGZ
chr1	151400618	151400826	2.56072	5.54349	POGZ
chr1	89520460	89520666	6.21161	39.7098	CGN
chr1	151502269	151502471	5.22874	23.1075	CGN
chr1	151502827	151503179	6.78579	52.5483	CGN
chr1	26515678	26515881	3.35245	12.9459	CGN
chr1	151509059	151509319	5.04098	47.5135	CGN
chr1	151509763	151510034	1.92992	5.60675	CGN
chr1	90760765	90761001	5.39178	22.7387	TUFT1
chr1	26012776	26012992	12.8973	25.4571	SNX27
chr1	151779467	151780060	2.8596	29.137	RORC
chr1	11867012	11867211	6.67101	8.37776	S100A10
chr1	153330650	153330863	10.2812	23.3249	S100A9
chr1	153517150	153517409	10.3525	98.9478	S100A4
chr1	153533978	153534233	4.25481	215.106	S100A2
chr1	153536255	153536457	4.14481	31.3687	S100A2
chr1	153587058	153587266	3.92652	30.6706	S100A14
chr1	153591380	153591600	3.18503	143.601	S100A13
chr1	153598916	153599123	5.61899	65.0063	S100A13
chr1	153602870	153603097	8.96356	62.5644	S100A13
chr1	153602870	153603097	8.96356	62.5644	S100A1
chr1	153617360	153617921	6.23608	148.244	CHTOP
chr1	153634875	153635090	2.23127	75.8042	ILF2
chr1	78383657	78383894	4.70106	11.498	NPR1
chr1	153651715	153651975	3.46438	7.73339	NPR1
chr1	153665723	153666443	5.37045	115.138	NPR1
chr1	153745337	153745749	4.86336	109.093	INTS3
chr1	153748189	153748461	4.9354	34.0821	SLC27A3
chr1	6909322	6909673	4.64031	23.4864	GATAD2B
chr1	21183955	21184161	5.85714	20.2958	GATAD2B
chr1	153902722	153902970	3.20782	15.7482	DENND4B
chr1	153920349	153920574	2.18821	10.5998	CRTC2
chr1	100154986	100155240	3.30282	11.1608	CRTC2
chr1	153932290	153932542	2.67253	58.9671	SLC39A1
chr1	153954282	153954703	5.52949	789.008	RAB13
chr1	154145409	154145866	2.9079	107.142	TPM3
chr1	154179813	154180097	3.16414	146.469	C1orf43
chr1	154206910	154207185	5.68838	74.851	UBAP2L
chr1	154321537	154321919	7.3627	43.0568	ATP8B2
chr1	154437984	154438246	3.07286	9.71004	IL6R
chr1	44745192	44745496	5.55208	10.5435	SHE
chr1	154522588	154522936	3.41835	113.589	UBE2Q1
chr1	154530799	154531230	46.103	183.779	UBE2Q1
chr1	154557225	154557511	4.99609	106.178	ADAR
chr1	154573737	154574171	2.88238	19.588	ADAR
chr1	154574552	154574753	3.17958	12.9053	ADAR
chr1	22386714	22386942	8.09442	14.0968	KCNN3
chr1	11867012	11867211	6.67101	8.37776	KCNN3
chr1	154917156	154917646	2.28763	30.1392	PBXIP1
chr1	154918322	154919416	6.28213	457.894	PBXIP1
chr1	154930943	154931455	2.83149	12.7362	PYGO2
chr1	154942556	154942826	4.92877	25.111	SHC1
chr1	14854582	14854781	7.11574	9.44758	ZBTB7B
chr1	154987184	154987912	6.31644	48.5134	ZBTB7B
chr1	154988666	154989320	6.765	106.455	ZBTB7B
chr1	155106755	155107000	4.25062	97.7867	EFNA1
chr1	155111091	155111295	3.00821	21.8033	SLC50A1
chr1	155112485	155112752	3.19143	29.0602	DPM3
chr1	155158332	155158543	4.69664	375.629	MUC1
chr1	155160682	155161036	7.50754	417.666	MUC1
chr1	155204620	155204842	4.4981	69.9446	GBA
chr1	155230178	155230564	2.24765	11.4462	SCAMP3
chr1	155243054	155243253	4.22596	5.25703	CLK2
chr1	155279700	155279924	8.53698	53.2865	FDPS
chr1	155307995	155308236	3.19031	20.8952	ASH1L
chr1	155490957	155491262	3.62485	8.53932	ASH1L
chr1	155629494	155629829	3.74706	74.8099	YY1AP1
chr1	155630437	155630703	2.00496	5.11304	YY1AP1
chr1	155707958	155708191	3.727	79.0961	DAP3
chr1	155719619	155719818	5.2952	20.8516	GON4L
chr1	155719619	155719818	5.2952	20.8516	MSTO2P
chr1	155720248	155720449	2.65118	9.87912	GON4L
chr1	155720248	155720449	2.65118	9.87912	MSTO2P
chr1	155721726	155722039	3.19347	11.983	GON4L
chr1	155733194	155733447	3.76362	19.8878	GON4L
chr1	155734856	155735572	6.30538	45.8512	GON4L
chr1	155823350	155823690	6.30328	15.0278	GON4L
chr1	155870054	155870444	2.72775	26.3356	RIT1
chr1	155917531	155917958	3.88255	33.6729	ARHGEF2
chr1	155920786	155921147	2.70552	8.57462	ARHGEF2
chr1	155978870	155979129	3.72651	336.948	SSR2
chr1	156028038	156028250	6.10186	124.823	LAMTOR2
chr1	156030962	156031163	7.73492	33.2151	RAB25
chr1	156084472	156084751	5.78419	128.633	LMNA
chr1	156106651	156106862	1.7647	6.62622	LMNA
chr1	156146803	156147239	2.21182	9.73704	SEMA4A
chr1	89474738	89474937	3.24829	16.895	SLC25A44
chr1	156180074	156180414	3.34393	14.1927	SLC25A44
chr1	156209184	156209391	1.82042	16.0064	PMF1-BGLAP
chr1	156209184	156209391	1.82042	16.0064	PMF1
chr1	156220088	156220348	1.75252	5.94911	SMG5
chr1	156235831	156236039	2.21421	14.724	SMG5
chr1	38455561	38455819	9.50214	18.5604	SMG5
chr1	156564432	156564631	2.38567	14.0155	GPATCH4
chr1	156564784	156565594	4.92907	86.0815	GPATCH4
chr1	156639144	156640726	7.45886	273.238	NES
chr1	156640838	156641542	3.9988	178.908	NES
chr1	156642196	156642565	1.89862	8.93998	NES
chr1	16255069	16255350	4.48178	16.6801	NES
chr1	156698448	156698887	5.13133	27.2833	RRNAD1
chr1	156713513	156713842	4.69798	558.453	HDGF
chr1	156721186	156721545	13.7002	78.468	HDGF
chr1	157015021	157015610	8.21849	22.8797	ARHGEF11
chr1	157094697	157095120	6.52866	20.7806	ETV3
chr1	158064555	158064892	3.36219	7.14916	KIRREL
chr1	159021470	159021671	3.427	16.5257	IFI16
chr1	159806598	159806846	3.83177	6.22926	C1orf204
chr1	159806598	159806846	3.83177	6.22926	SLAMF8
chr1	159824110	159824493	10.5579	22.0837	C1orf204
chr1	159824110	159824493	10.5579	22.0837	VSIG8
chr1	159890219	159890442	5.1783	88.6547	TAGLN2
chr1	160008154	160008365	1.87941	24.5255	KCNJ10
chr1	160008482	160008740	2.01259	21.3803	KCNJ10
chr1	160062901	160063140	2.59902	19.3861	IGSF8
chr1	160063599	160063909	1.79328	8.36905	IGSF8
chr1	14524135	14524402	5.51775	14.1926	SLAMF7
chr1	161009212	161009835	2.90157	41.1802	USF1
chr1	161018257	161018993	6.48862	53.6523	ARHGAP30
chr1	161070580	161070804	4.1516	100.621	PFDN2
chr1	161071933	161072319	9.76272	86.1629	PFDN2
chr1	161091885	161092326	2.5698	21.1073	DEDD
chr1	161091885	161092326	2.5698	21.1073	NIT1
chr1	161126567	161127053	1.69612	5.69263	UFC1
chr1	161128230	161128500	1.73694	38.5256	UFC1
chr1	161200059	161200327	7.34481	176.422	NR1I3
chr1	161200059	161200327	7.34481	176.422	TOMM40L
chr1	44745192	44745496	5.55208	10.5435	MPZ
chr1	161487828	161488027	2.26229	6.88783	FCGR2A
chr1	161496203	161496403	5.34524	10.4506	HSPA6
chr1	161511894	161512104	3.11414	17.3662	FCGR3A
chr1	161512254	161512464	4.40839	34.6589	FCGR3A
chr1	161512620	161513014	4.17991	24.2005	FCGR3A
chr1	161789335	161789551	3.91601	15.1139	ATF6
chr1	161928223	161928587	6.19354	102.584	ATF6
chr1	39518259	39518469	3.98504	6.87288	OLFML2B
chr1	146674937	146675417	2.95171	6.71805	C1orf226
chr1	25893473	25893782	3.07392	12.9686	PBX1
chr1	164761564	164761917	17.8087	62.5479	PBX1
chr1	165737964	165738192	12.4185	27.1514	TMCO1
chr1	166818418	166819650	5.26177	39.3522	POGK
chr1	166821651	166822101	5.2783	43.8894	POGK
chr1	167384979	167385178	4.08577	15.4204	POU2F1
chr1	112196321	112196520	5.36257	13.0277	CD247
chr1	167666356	167667011	4.37982	24.3839	RCSD1
chr1	167757089	167757296	3.03453	20.4168	MPZL1
chr1	168664854	168665288	5.70487	37.8586	DPT
chr1	169075501	169076115	4.6003	414.631	ATP1B1
chr1	169100389	169100793	2.54696	806.607	ATP1B1
chr1	169390959	169391717	5.16874	17.4679	CCDC181
chr1	169558435	169558818	4.03635	24.8307	SELP
chr1	149670518	149670751	6.78128	18.3818	SELP
chr1	169677686	169677917	3.52688	7.95665	SELL
chr1	169822671	169822992	2.7299	7.62689	SCYL3
chr1	169823925	169824167	5.01153	18.6149	SCYL3
chr1	15836631	15836847	12.0078	22.7848	FMO3
chr1	171177948	171178183	4.04025	19.3324	FMO2
chr1	171227055	171227286	10.7734	69.8556	FMO1
chr1	171501483	171501977	5.41759	387.51	PRRC2C
chr1	171509981	171510461	2.72458	12.3226	PRRC2C
chr1	171510968	171511220	5.64177	48.0158	PRRC2C
chr1	171560724	171560972	2.17011	17.1406	PRRC2C
chr1	171750784	171751098	9.83468	24.7731	METTL13
chr1	171752770	171753139	2.9776	13.3767	METTL13
chr1	171765587	171765985	4.22365	44.0633	METTL13
chr1	172410728	172410950	4.45753	44.4013	C1orf105
chr1	172410728	172410950	4.45753	44.4013	PIGC
chr1	172411393	172411952	3.6744	33.8049	C1orf105
chr1	172411393	172411952	3.6744	33.8049	PIGC
chr1	25666786	25667025	4.70453	32.6893	SUCO
chr1	39571022	39571287	10.6736	18.9037	ANKRD45
chr1	174973647	174973874	7.29202	76.1714	CACYBP
chr1	174978941	174979210	3.43524	148.03	CACYBP
chr1	175128681	175129045	4.45085	34.1139	KIAA0040
chr1	175129552	175129980	4.45615	20.2558	KIAA0040
chr1	176524830	176525117	6.32334	75.832	PAPPA2
chr1	86817373	86817589	3.03704	5.23361	PAPPA2
chr1	176811517	176811749	3.60658	38.7617	PAPPA2
chr1	26758885	26759484	7.74249	13.0277	RASAL2
chr1	178834544	178835010	7.11195	42.3084	ANGPTL1
chr1	178834544	178835010	7.11195	42.3084	RALGPS2
chr1	179012684	179012964	4.9848	6.02058	FAM20B
chr1	179064255	179064508	5.49236	87.3475	TOR3A
chr1	179070512	179070726	4.99951	22.0283	ABL2
chr1	3186742	3187459	8.44995	12.8205	ABL2
chr1	179520223	179520422	2.00743	31.7266	AXDND1
chr1	179520223	179520422	2.00743	31.7266	NPHS2
chr1	179544741	179545107	13.4043	289.928	NPHS2
chr1	179815298	179815558	3.82507	7.97755	TOR1AIP2
chr1	161577335	161577875	7.65014	33.4128	TOR1AIP2
chr1	179886839	179887403	4.82029	64.8838	TOR1AIP1
chr1	180165353	180166049	4.48041	99.0388	QSOX1
chr1	161126567	161127053	1.69612	5.69263	QSOX1
chr1	167757089	167757296	3.03453	20.4168	ACBD6
chr1	14854582	14854781	7.11574	9.44758	XPR1
chr1	180904481	180905132	9.30468	29.3	KIAA1614
chr1	180945376	180945774	3.54037	12.8848	STX6
chr1	3186742	3187459	8.44995	12.8205	STX6
chr1	181024616	181024879	2.88127	9.16442	MR1
chr1	181058305	181059705	6.22021	42.7399	IER5
chr1	182353512	182353857	2.99128	62.0414	GLUL
chr1	182554573	182554838	8.27663	30.3406	RNASEL
chr1	47563461	47563725	4.42274	11.2573	RNASEL
chr1	182569062	182569520	2.08404	5.85045	RGS16
chr1	183111626	183112080	3.22604	46.1461	LAMC1
chr1	183209040	183209444	4.05283	31.9095	LAMC2
chr1	183212595	183212876	3.62325	13.3278	LAMC2
chr1	1603173	1603372	6.11345	10.534	SMG7
chr1	100154986	100155240	3.30282	11.1608	SMG7
chr1	183522099	183522330	2.57315	25.6119	SMG7
chr1	183604677	183604985	23.8502	161.955	ARPC5
chr1	183895158	183896144	2.7432	19.3734	RGL1
chr1	184764255	184765037	7.51028	25.5417	FAM129A
chr1	186283117	186283316	2.07863	19.5485	PRG4
chr1	186283117	186283316	2.07863	19.5485	TPR
chr1	186296660	186296918	4.84171	31.7031	TPR
chr1	186310433	186310649	2.38257	7.21428	TPR
chr1	186388542	186388761	3.45569	16.731	C1orf27
chr1	192548396	192548661	4.62395	24.6755	RGS1
chr1	192780542	192780990	3.24031	46.6584	RGS2
chr1	15850674	15851307	7.56048	10.5443	UCHL5
chr1	193091173	193091378	13.106	26.4244	CDC73
chr1	200376171	200376745	5.6374	27.6794	ZNF281
chr1	151597886	151598371	4.29159	8.21568	CAMSAP2
chr1	200818974	200819203	3.47937	8.68965	CAMSAP2
chr1	169677686	169677917	3.52688	7.95665	CAMSAP2
chr1	200882594	200882844	5.96491	21.4794	C1orf106
chr1	21623762	21624016	8.00521	11.6697	TMEM9
chr1	201333438	201333679	7.19929	48.9714	TNNT2
chr1	201350476	201350715	2.62976	32.2354	LAD1
chr1	201352451	201352697	2.65515	17.3183	LAD1
chr1	201355563	201355767	3.02423	41.2152	LAD1
chr1	201355926	201356379	8.91943	334.976	LAD1
chr1	201435173	201435373	2.65806	14.7749	PHLDA3
chr1	201437571	201438387	19.4241	107.961	PHLDA3
chr1	201845208	201845554	5.27567	55.641	IPO9
chr1	201848055	201848255	2.87972	6.23629	IPO9
chr1	201860901	201861192	1.93755	5.31136	SHISA4
chr1	201866874	201867175	3.03894	10.4629	LMOD1
chr1	201868487	201868838	3.83283	21.6758	LMOD1
chr1	201869150	201870036	6.61995	72.127	LMOD1
chr1	201915247	201915614	10.4925	35.789	LMOD1
chr1	201926307	201926660	10.6695	33.1422	TIMM17A
chr1	201938616	201938867	2.12736	18.0413	TIMM17A
chr1	201984225	201984983	5.00424	256.98	ELF3
chr1	202555290	202555508	2.93165	20.5245	PPP1R12B
chr1	78584913	78585112	3.07456	16.2395	KDM5B
chr1	202850131	202850355	2.90135	9.63126	RABIF
chr1	202917456	202917703	3.25071	22.5546	ADIPOR1
chr1	203134338	203135022	5.08118	28.0636	ADORA1
chr1	203135275	203135580	7.52447	68.1473	ADORA1
chr1	203135813	203136529	6.22487	52.5772	ADORA1
chr1	203276346	203276971	5.35498	277.125	BTG2
chr1	203452200	203452645	2.39632	8.17981	PRELP
chr1	203455673	203456230	1.94725	9.68347	PRELP
chr1	160864851	160865050	4.39878	16.0054	ZBED6
chr1	160864851	160865050	4.39878	16.0054	ZC3H11A
chr1	203818707	203819075	3.09632	33.7778	ZC3H11A
chr1	203822720	203822981	3.17893	86.076	ZC3H11A
chr1	204042307	204042682	14.2719	79.6829	SOX13
chr1	204095022	204095460	5.60412	82.7813	SOX13
chr1	204118974	204119173	2.33412	8.97557	ETNK2
chr1	204135332	204135537	9.22838	20.7728	REN
chr1	33490112	33490336	5.13252	45.8874	GOLT1A
chr1	60065156	60065562	4.48437	6.61653	PIK3C2B
chr1	204518305	204518673	3.8485	14.5035	MDM4
chr1	204586491	204587077	4.83376	42.0992	LRRN2
chr1	204587468	204587881	5.25377	37.4623	LRRN2
chr1	204986351	204987014	5.83572	44.3262	NFASC
chr1	204987591	204987844	2.54138	5.72286	NFASC
chr1	204990058	204990269	3.51225	21.7754	NFASC
chr1	205052662	205053062	2.7969	6.53018	TMEM81
chr1	1252761	1253046	2.88442	9.00855	RBBP5
chr1	205116519	205116725	2.65547	7.35554	DSTYK
chr1	205138468	205138780	3.62388	10.9277	DSTYK
chr1	205271325	205271795	4.79823	64.5713	NUAK2
chr1	205272127	205272978	5.09541	40.2156	NUAK2
chr1	205538176	205538584	4.13073	23.5671	MFSD4A
chr1	205569479	205569944	3.83792	73.4472	MFSD4A
chr1	205687441	205687749	3.19176	267.522	NUCKS1
chr1	205719175	205719400	11.4651	25.4778	NUCKS1
chr1	205738535	205738846	5.55527	234.059	RAB29
chr1	205744077	205744402	3.77017	6.81317	RAB29
chr1	205882365	205882984	5.57956	66.5158	SLC26A9
chr1	206239031	206239294	6.55721	92.9862	C1orf186
chr1	206566003	206566202	10.4104	29.5168	SRGAP2
chr1	206566003	206566202	10.4104	29.5168	SRGAP2D
chr1	206636822	206637112	3.24277	10.6281	SRGAP2
chr1	206637315	206637568	3.40761	12.3859	SRGAP2
chr1	206760426	206760637	3.92452	9.06901	RASSF5
chr1	206820996	206821299	4.15741	5.93385	DYRK3
chr1	206821758	206821976	6.24592	15.7233	DYRK3
chr1	206905891	206906273	2.25826	42.042	MAPKAPK2
chr1	207102048	207102280	2.15547	117.377	PIGR
chr1	207103669	207103915	2.84014	66.2343	PIGR
chr1	207110932	207111182	2.62159	35.3228	PIGR
chr1	207131438	207132049	5.52604	124.086	FCAMR
chr1	207133871	207134520	3.08096	40.4995	FCAMR
chr1	207195179	207195803	7.36096	63.5427	C1orf116
chr1	151131658	151131992	3.9838	12.7581	C1orf116
chr1	208061045	208061350	4.11488	87.9111	CD34
chr1	21623762	21624016	8.00521	11.6697	CD34
chr1	208200248	208200717	7.22232	46.6975	PLXNA2
chr1	11867012	11867211	6.67101	8.37776	PLXNA2
chr1	39904783	39904994	5.48164	23.5057	LAMB3
chr1	209848962	209849647	4.99809	341.945	G0S2
chr1	209848962	209849647	4.99809	341.945	LOC101930114
chr1	209948614	209949010	4.01672	10.9944	TRAF3IP3
chr1	21623762	21624016	8.00521	11.6697	HHAT
chr1	210849150	210849402	6.63268	54.2314	HHAT
chr1	211486948	211487186	3.25005	20.6661	RCOR3
chr1	36785247	36785523	4.684	25.3635	TRAF5
chr1	211547426	211547943	2.44596	7.02774	TRAF5
chr1	211748804	211749131	3.66829	19.2033	SLC30A1
chr1	212458722	212459139	8.78639	27.4523	PPP2R5A
chr1	212538384	212538684	4.47496	28.1083	TMEM206
chr1	212619160	212619378	4.04033	131.737	NENF
chr1	212792566	212792765	3.451	14.6608	ATF3
chr1	1603173	1603372	6.11345	10.534	BATF3
chr1	41944977	41945226	9.30308	22.5681	NSL1
chr1	212911749	212912060	5.9994	50.8526	NSL1
chr1	19615587	19615842	3.93583	9.89822	FLVCR1
chr1	213415255	213415455	3.38367	9.8401	RPS6KC1
chr1	42744067	42744266	4.92704	5.31986	PROX1
chr1	6478677	6478877	5.6309	7.08518	PROX1
chr1	11867012	11867211	6.67101	8.37776	PROX1
chr1	214549688	214549948	13.0214	30.8063	PTPN14
chr1	215793411	215793729	2.39659	16.1578	KCTD3
chr1	22028020	22028244	3.38191	15.9824	ESRRG
chr1	217793239	217793667	8.50259	38.5317	GPATCH2
chr1	220320909	220321108	2.39076	45.1677	IARS2
chr1	38265419	38265838	6.08911	14.5082	MARK1
chr1	220863659	220864031	22.4372	279.262	C1orf115
chr1	220869793	220870450	4.17093	106.082	C1orf115
chr1	220870591	220871244	5.11014	230.807	C1orf115
chr1	220871454	220872026	2.46997	52.9347	C1orf115
chr1	220957112	220957316	2.02993	33.5509	2020-03-02
chr1	221057477	221057790	4.01759	21.114	HLX
chr1	221058023	221058293	4.24656	11.8376	HLX
chr1	213415255	213415455	3.38367	9.8401	MIA3
chr1	222838730	222838940	2.72739	27.1256	MIA3
chr1	144979335	144979601	3.2274	5.05341	DISP1
chr1	223178415	223178654	3.12977	10.2174	DISP1
chr1	223178830	223179249	5.28194	45.0241	DISP1
chr1	223394834	223395617	6.60062	88.1144	SUSD4
chr1	223536664	223536936	13.342	26.8168	SUSD4
chr1	223968392	223968671	3.05887	17.6284	TP53BP2
chr1	224345171	224345370	3.13617	10.8422	FBXO28
chr1	224377117	224377414	4.90633	36.6062	DEGS1
chr1	224379966	224380222	2.6907	36.9014	DEGS1
chr1	224415219	224415434	2.82241	7.14932	LOC101927164
chr1	224415219	224415434	2.82241	7.14932	NVL
chr1	26758885	26759484	7.74249	13.0277	NVL
chr1	224577271	224577664	3.41055	33.1822	WDR26
chr1	224621695	224622156	4.6631	10.7471	WDR26
chr1	119774040	119774289	9.33941	15.1908	CNIH3
chr1	225674797	225675154	3.32493	7.43769	ENAH
chr1	225685354	225685638	9.29389	59.6126	ENAH
chr1	225706963	225707321	7.24563	65.6347	ENAH
chr1	226016335	226016566	15.93	84.9997	EPHX1
chr1	226034279	226034478	2.32234	16.8204	TMEM63A
chr1	226107741	226107972	3.43331	78.1584	PYCR2
chr1	226108108	226108346	2.08022	9.62663	PYCR2
chr1	17296984	17297189	4.62623	19.2378	SDE2
chr1	226175716	226176044	3.08567	17.4951	SDE2
chr1	226349268	226349543	6.09288	75.9076	ACBD3
chr1	226578224	226578486	6.22589	69.2475	PARP1
chr1	38455561	38455819	9.50214	18.5604	PARP1
chr1	226923501	226923784	7.55926	53.4441	ITPKB
chr1	226923975	226924718	7.33721	41.4772	ITPKB
chr1	227083396	227083667	5.73538	71.8423	PSEN2
chr1	227174275	227174514	2.12568	12.8998	COQ8A
chr1	227181771	227181975	2.30175	6.85522	CDC42BPA
chr1	55644758	55645116	5.58185	8.76878	CDC42BPA
chr1	227920098	227920473	6.81926	47.2521	JMJD4
chr1	227920098	227920473	6.81926	47.2521	SNAP47
chr1	156943451	156943971	2.82272	9.31586	SNAP47
chr1	161824480	161824714	8.30048	12.5821	GJC2
chr1	14854582	14854781	7.11574	9.44758	GJC2
chr1	17019023	17019262	5.77559	17.6461	IBA57
chr1	228367892	228368091	5.09153	10.5538	IBA57
chr1	16202635	16203006	4.27083	5.89373	OBSCN
chr1	228559298	228559497	5.58964	8.42209	OBSCN
chr1	228582157	228582605	4.81978	35.5795	TRIM11
chr1	228680574	228680936	21.13	549.797	RNF187
chr1	228681427	228681626	2.98319	35.7032	RNF187
chr1	228682328	228682527	1.76437	25.8368	RNF187
chr1	230415234	230415720	3.97112	42.8066	GALNT2
chr1	230828878	230829268	4.02148	22.7891	COG2
chr1	230838609	230838861	2.07543	26.5837	AGT
chr1	230846119	230846503	2.33175	14.2564	AGT
chr1	230974643	230974875	2.58749	7.10226	C1orf198
chr1	17755666	17755867	9.40798	17.3368	C1orf198
chr1	231135907	231136164	4.25596	47.1132	ARV1
chr1	231155491	231155806	6.72644	39.8892	FAM89A
chr1	231155491	231155806	6.72644	39.8892	MIR1182
chr1	231413178	231413425	2.14276	21.6177	GNPAT
chr1	231556852	231557098	6.74392	20.9697	EGLN1
chr1	231557415	231557621	4.42844	7.38104	EGLN1
chr1	233515150	233515351	4.16708	11.5497	MAP3K21
chr1	233518019	233518461	5.62347	40.8457	MAP3K21
chr1	234742859	234743616	5.25066	133.236	IRF2BP2
chr1	234744274	234744544	3.21135	21.5202	IRF2BP2
chr1	235295082	235295333	2.61258	37.4635	RBM34
chr1	235564653	235564870	4.7514	10.3515	TBCE
chr1	236305889	236306113	4.06414	9.24991	GPR137B
chr1	237061057	237061518	2.53831	10.5494	MTR
chr1	237064050	237064714	3.51142	34.1066	MTR
chr1	15310551	15310797	5.31604	7.92076	CEP170
chr1	244217168	244217681	5.73494	28.5439	ZBTB18
chr1	244217809	244218631	6.06884	54.3126	ZBTB18
chr1	244998744	244999054	3.5281	13.9831	COX20
chr1	245006199	245006482	4.31521	237.198	COX20
chr1	245019306	245019559	2.77059	141.135	HNRNPU
chr1	245025805	245026214	4.40592	167.943	HNRNPU
chr1	245026978	245027795	4.7062	302.776	HNRNPU
chr1	245865910	245866192	5.90459	13.6562	KIF26B
chr1	236305889	236306113	4.06414	9.24991	CNST
chr1	6584603	6585040	5.97757	16.6503	CNST
chr1	247463744	247464595	4.37367	20.4142	ZNF496
chr1	249104696	249104949	2.20365	12.3573	SH3BP5L
chr1	249106094	249106582	8.43521	85.7381	SH3BP5L
chr1	94041638	94041848	4.66181	12.6576	SH3BP5L
chr1	249141934	249142586	4.52406	27.2054	ZNF672
chr1	159021470	159021671	3.427	16.5257	ZNF692
chr1	249211771	249212003	5.76726	18.0145	PGBD2
chr10	294136	294415	3.35484	27.8043	ZMYND11
chr10	323026	323331	6.45089	66.1425	DIP2C
chr10	44169839	44170171	2.85493	17.7198	LARP4B
chr10	1058235	1058486	9.31741	81.6753	GTPBP4
chr10	1062940	1063161	2.44121	23.5618	GTPBP4
chr10	3180033	3180358	2.27376	23.6559	PITRM1
chr10	3821116	3821623	2.12196	28.0247	KLF6
chr10	3823902	3824426	3.9224	57.7215	KLF6
chr10	38003319	38003671	4.60755	20.423	TUBAL3
chr10	5498730	5498988	7.14568	129.51	NET1
chr10	5499737	5499956	2.84431	79.4449	NET1
chr10	5567099	5568123	3.72973	42.7998	CALML3-AS1
chr10	5567099	5568123	3.72973	42.7998	CALML3
chr10	150122928	150123184	6.89166	30.5714	GDI2
chr10	169390959	169391717	5.16874	17.4679	ANKRD16
chr10	5947932	5948243	4.00558	13.1228	FBXO18
chr10	6157284	6157485	2.34235	38.2218	RBM17
chr10	6274842	6276005	7.07095	190.239	PFKFB3
chr10	149915596	149916992	4.00465	16.9306	PRKCQ
chr10	62258899	62259144	4.66793	6.99336	SFMBT2
chr10	7601747	7601995	4.55179	53.0698	ITIH5
chr10	7603790	7604007	3.7872	13.4232	ITIH5
chr10	7604948	7605379	3.39374	48.1035	ITIH5
chr10	205556686	205556885	3.3579	5.0032	TAF3
chr10	8006272	8006595	3.69559	8.30509	TAF3
chr10	8006942	8007708	4.942	50.3449	TAF3
chr10	8056529	8056982	5.9761	25.6024	TAF3
chr10	8096589	8096801	5.0032	13.7529	GATA3
chr10	8097100	8097609	3.82834	25.275	GATA3
chr10	8115604	8115974	2.70234	22.5997	GATA3
chr10	8116173	8116419	2.88306	69.1374	GATA3
chr10	52896933	52897148	3.9446	8.60533	USP6NL
chr10	8506686	8506907	4.54227	11.9508	USP6NL
chr10	11805509	11805946	3.05909	82.5529	ECHDC3
chr10	95345287	95345630	5.09438	18.5996	PROSER2-AS1
chr10	95345287	95345630	5.09438	18.5996	PROSER2
chr10	11912184	11912747	7.32239	34.144	PROSER2-AS1
chr10	11912184	11912747	7.32239	34.144	PROSER2
chr10	237064050	237064714	3.51142	34.1066	UPF2
chr10	12071463	12071682	2.3695	10.5165	UPF2
chr10	12077091	12077502	8.46526	200.547	UPF2
chr10	12162955	12163586	5.34999	184.717	DHTKD1
chr10	13359472	13359797	5.42148	98.3834	SEPHS1
chr10	17294519	17294734	5.4014	30.2622	SEPHS1
chr10	13541925	13542181	3.68815	18.1107	BEND7
chr10	13688008	13688968	3.27576	28.745	FRMD4A
chr10	13699153	13699407	2.81174	7.92267	FRMD4A
chr10	40775636	40775836	2.73143	6.85069	FRMD4A
chr10	14562892	14563442	3.0076	100.851	FAM107B
chr10	36792215	36792770	3.24431	11.8787	DCLRE1C
chr10	14950546	14950879	4.50428	12.7531	DCLRE1C
chr10	15145381	15145592	2.45347	9.1541	RPP38
chr10	15145804	15146138	3.99422	31.8849	RPP38
chr10	3186742	3187459	8.44995	12.8205	NMT2
chr10	15254560	15255517	4.71562	161.817	FAM171A1
chr10	15256088	15256572	4.29417	33.9138	FAM171A1
chr10	15558679	15559293	4.43389	25.045	ITGA8
chr10	182777524	182777771	5.19832	52.2884	PTER
chr10	17275455	17275677	1.76005	19.878	VIM
chr10	82408760	82408959	3.17332	8.85697	STAM
chr10	204218054	204218272	5.78016	23.9923	CACNB2
chr10	20568559	20568962	3.94435	27.0755	PLXDC2
chr10	20576978	20577191	3.36864	21.8118	PLXDC2
chr10	21783842	21784043	3.5284	17.0129	CASC10
chr10	21784265	21784583	3.0821	10.337	CASC10
chr10	21804423	21804643	3.78534	5.86466	SKIDA1
chr10	22048244	22048615	3.89304	92.0882	DNAJC1
chr10	22610231	22610490	9.02192	40.3239	BMI1
chr10	22610231	22610490	9.02192	40.3239	COMMD3-BMI1
chr10	22617799	22618337	6.10292	44.5206	BMI1
chr10	22617799	22618337	6.10292	44.5206	COMMD3-BMI1
chr10	17018750	17018985	3.60467	33.9081	PIP4K2A
chr10	22830874	22831083	2.86208	16.9385	PIP4K2A
chr10	26012776	26012992	12.8973	25.4571	PIP4K2A
chr10	39571022	39571287	10.6736	18.9037	MSRB2
chr10	23410412	23410681	3.23135	10.7733	MSRB2
chr10	23728927	23729784	3.86571	34.2762	OTUD1
chr10	24762288	24762677	2.73573	5.30603	KIAA1217
chr10	24832376	24833210	4.27751	44.1288	KIAA1217
chr10	24834888	24835183	2.72143	18.9328	KIAA1217
chr10	24873362	24874480	4.00799	43.2973	ARHGAP21
chr10	24874638	24875075	3.49382	22.5359	ARHGAP21
chr10	25312724	25313029	3.04743	13.7281	ENKUR
chr10	25312724	25313029	3.04743	13.7281	THNSL1
chr10	26856220	26856473	4.8057	37.1436	APBB1IP
chr10	214549688	214549948	13.0214	30.8063	ABI1
chr10	14854582	14854781	7.11574	9.44758	ANKRD26
chr10	27443125	27443383	10.25	32.1639	YME1L1
chr10	27497323	27497554	3.11079	25.1793	ACBD5
chr10	15850674	15851307	7.56048	10.5443	RAB18
chr10	27826713	27826963	3.16206	73.8691	RAB18
chr10	28884490	28884865	3.36765	31.4819	WAC
chr10	28897002	28897209	3.20264	25.9356	WAC
chr10	28966426	28966631	5.37967	13.4398	BAMBI
chr10	28971048	28971482	4.9681	98.6128	BAMBI
chr10	29747096	29747318	2.14034	13.2303	SVIL-AS1
chr10	29747096	29747318	2.14034	13.2303	SVIL
chr10	29759310	29759599	8.71923	50.832	SVIL-AS1
chr10	29759310	29759599	8.71923	50.832	SVIL
chr10	29769655	29769867	3.28505	18.6749	SVIL-AS1
chr10	29769655	29769867	3.28505	18.6749	SVIL
chr10	29812583	29812854	3.81563	13.3075	SVIL
chr10	29839804	29840068	5.25947	16.351	SVIL
chr10	30301873	30302072	2.61199	12.9545	KIAA1462
chr10	30315211	30315734	4.29811	9.39308	KIAA1462
chr10	30315839	30316695	3.97387	6.06172	KIAA1462
chr10	159806598	159806846	3.83177	6.22926	KIAA1462
chr10	67375140	67375420	8.32812	22.6176	KIAA1462
chr10	757153	757777	5.84765	9.64065	KIAA1462
chr10	30602266	30602708	3.50527	20.3229	MTPAP
chr10	21623762	21624016	8.00521	11.6697	MTPAP
chr10	6478677	6478877	5.6309	7.08518	MAP3K8
chr10	31134201	31134610	5.49854	17.8996	ZNF438
chr10	209948614	209949010	4.01672	10.9944	ZNF438
chr10	31815616	31816121	5.59839	46.4962	ZEB1
chr10	32197668	32197867	4.35538	6.63666	ARHGAP12
chr10	55105729	55106095	3.98321	21.6983	KIF5B
chr10	55532889	55533124	2.22297	7.52857	KIF5B
chr10	32320131	32320364	4.87692	61.2449	KIF5B
chr10	32557877	32558159	2.5909	8.84793	EPC1
chr10	32560575	32560774	3.18272	10.1057	EPC1
chr10	27875659	27875888	2.35226	5.09839	EPC1
chr10	33468576	33469373	5.88449	188.22	NRP1
chr10	33623469	33623685	2.73649	15.2934	NRP1
chr10	34400048	34400265	3.76005	18.0899	PARD3
chr10	34606088	34606425	9.99229	203.459	PARD3
chr10	42744067	42744266	4.92704	5.31986	PARD3
chr10	35500070	35500476	3.56369	18.6766	CREM
chr10	35857930	35858547	3.59649	70.4323	CCNY
chr10	35928087	35928292	2.59768	7.88569	FZD8
chr10	35929917	35930137	4.40712	9.70755	FZD8
chr10	38118003	38118330	6.08587	80.4441	ZNF248
chr10	38121088	38121406	3.62441	9.49254	ZNF248
chr10	75212368	75212886	3.42891	7.38252	ZNF37A
chr10	38410968	38411406	3.28	23.0752	ZNF37A
chr10	38411547	38412017	3.59982	25.6658	ZNF37A
chr10	43089552	43089836	2.97182	11.5128	ZNF33B
chr10	43291897	43292284	3.70718	31.9563	BMS1
chr10	51736681	51737069	4.27507	79.1161	BMS1
chr10	43868954	43869192	6.44228	85.8707	FXYD4
chr10	43882117	43882404	2.78001	61.2244	HNRNPF
chr10	43882598	43883313	3.16739	142.225	HNRNPF
chr10	44052975	44053235	4.2609	11.0185	ZNF239
chr10	44112497	44112786	6.94075	11.2096	ZNF485
chr10	45430120	45430375	2.60831	42.9578	TMEM72-AS1
chr10	45430120	45430375	2.60831	42.9578	TMEM72
chr10	45430553	45431567	2.40691	79.3312	TMEM72-AS1
chr10	45430553	45431567	2.40691	79.3312	TMEM72
chr10	45471923	45472126	2.31334	27.2759	C10orf10
chr10	45471923	45472126	2.31334	27.2759	RASSF4
chr10	45472780	45473268	8.19661	116.8	C10orf10
chr10	45472780	45473268	8.19661	116.8	RASSF4
chr10	45498719	45498976	3.20435	9.81407	ZNF22
chr10	45499136	45499498	2.1905	9.19167	ZNF22
chr10	45500245	45500478	3.13813	20.3597	ZNF22
chr10	45953829	45954081	5.72282	25.7256	2020-03-08
chr10	46999095	46999417	4.75133	8.10623	GPRIN2
chr10	6535153	6535382	9.15021	17.4187	WDFY4
chr10	50222776	50223098	8.45504	132.51	VSTM4
chr10	50362908	50363138	3.47209	17.0764	C10orf128
chr10	50678351	50678603	8.03046	24.9824	ERCC6
chr10	249110821	249111250	2.90325	6.85522	ERCC6
chr10	249110821	249111250	2.90325	6.85522	PGBD3
chr10	50943004	50943430	4.91132	503.321	OGDHL
chr10	51584905	51585428	3.00333	160.6	NCOA4
chr10	51584905	51585428	3.00333	160.6	TIMM23B
chr10	51769288	51769777	3.33079	16.6952	AGAP6
chr10	52066765	52067023	2.64097	8.31244	SGMS1
chr10	155733194	155733447	3.76362	19.8878	SGMS1
chr10	52750853	52751124	5.08414	7.81822	PRKG1
chr10	144521494	144521693	6.77375	9.68934	PRKG1
chr10	53457636	53458231	7.39344	98.1348	CSTF2T
chr10	53457636	53458231	7.39344	98.1348	PRKG1
chr10	53459000	53459338	6.03876	39.9405	CSTF2T
chr10	53459000	53459338	6.03876	39.9405	PRKG1
chr10	60047182	60047417	3.56585	87.0593	CISD1
chr10	60588504	60588873	4.35148	121.042	BICC1
chr10	61412110	61412310	2.53055	82.6499	SLC16A9
chr10	61413903	61414212	4.18998	152.006	SLC16A9
chr10	61469375	61469657	9.25911	34.8512	SLC16A9
chr10	61548757	61548973	4.14049	77.0927	CCDC6
chr10	61815549	61815894	2.67963	36.4714	ANK3
chr10	62631236	62631488	2.68888	18.3581	RHOBTB1
chr10	63850451	63850725	5.56077	75.5947	ARID5B
chr10	63851917	63852687	3.62717	22.5376	ARID5B
chr10	63852978	63853225	4.4665	43.5699	ARID5B
chr10	64565322	64565648	5.86983	15.5504	ADO
chr10	10838187	10838436	5.17519	10.7588	EGR2
chr10	64913428	64914201	5.24569	25.3688	NRBF2
chr10	64966433	64966669	10.2799	55.3914	JMJD1C
chr10	224439801	224440016	4.69791	7.36103	JMJD1C
chr10	69565399	69565642	17.3841	55.226	DNAJC12
chr10	1603173	1603372	6.11345	10.534	SIRT1
chr10	69675969	69676281	4.73077	18.754	SIRT1
chr10	70097480	70097713	3.08904	46.3175	HNRNPH3
chr10	70520693	70520927	2.68529	15.9939	CCAR1
chr10	70706177	70706376	2.19422	17.8196	DDX50
chr10	70719418	70719828	4.99623	33.8291	DDX21
chr10	70742222	70742512	4.24084	39.8706	DDX21
chr10	70748571	70748831	6.3478	18.9527	KIF1BP
chr10	70775239	70775500	4.20513	29.0173	KIF1BP
chr10	70930752	70931027	4.05161	43.3166	VPS26A
chr10	71026308	71026623	5.46891	31.0206	HKDC1
chr10	71026813	71027101	5.11993	49.7052	HKDC1
chr10	71873852	71874051	6.00593	33.1356	AIFM2
chr10	71912221	71912422	1.69328	13.2071	SAR1A
chr10	72163939	72164142	2.86581	8.3869	EIF4EBP2
chr10	44052975	44053235	4.2609	11.0185	PRF1
chr10	72357908	72358425	5.22293	13.3613	PRF1
chr10	3186742	3187459	8.44995	12.8205	SGPL1
chr10	11867012	11867211	6.67101	8.37776	UNC5B
chr10	78383657	78383894	4.70106	11.498	UNC5B
chr10	151171193	151171447	9.13349	40.6994	SLC29A3
chr10	73122768	73122984	3.97367	14.0605	SLC29A3
chr10	73510184	73510905	4.58008	88.3091	CDH23
chr10	73510184	73510905	4.58008	88.3091	VSIR
chr10	73594138	73594374	7.13748	63.8821	PSAP
chr10	55105729	55106095	3.98321	21.6983	CHST3
chr10	73822336	73823060	6.55552	262.592	SPOCK2
chr10	73848018	73848341	14.8214	198.826	SPOCK2
chr10	73995018	73995244	3.60737	41.1905	ANAPC16
chr10	74034601	74035174	7.78429	316.532	DDIT4
chr10	74094269	74094522	5.82281	171.476	DNAJB12
chr10	74100871	74101070	2.92857	17.0953	DNAJB12
chr10	74127688	74127948	2.94215	46.656	MICU1
chr10	74927821	74928100	12.4419	25.9335	FAM149B1
chr10	75197787	75198046	3.75727	27.702	PPP3CB
chr10	2086630	2086942	5.98283	8.01229	SEC24C
chr10	75530627	75530863	3.33814	51.562	SEC24C
chr10	75542672	75543010	3.25397	40.2206	CHCHD1
chr10	75552307	75552557	3.72342	27.1193	ZSWIM8
chr10	75567705	75568002	4.22356	13.4832	NDST2
chr10	75573558	75574039	6.86935	165.876	CAMK2G
chr10	75676106	75676715	1.90005	32.7372	C10orf55
chr10	75676106	75676715	1.90005	32.7372	PLAU
chr10	87380324	87380533	8.89468	13.9951	VCL
chr10	11867012	11867211	6.67101	8.37776	AP3M1
chr10	791927	792419	3.49222	5.57831	KAT6B
chr10	76784663	76784897	2.94251	8.09859	KAT6B
chr10	76788181	76789274	4.50637	26.4588	KAT6B
chr10	76790129	76790801	3.15203	12.7238	KAT6B
chr10	76910192	76910430	8.26279	15.3567	SAMD8
chr10	77158086	77158992	7.68171	463.525	ZNF503
chr10	77159457	77160153	13.3281	452.196	ZNF503
chr10	79551441	79551669	4.16051	12.3746	DLG5
chr10	55644758	55645116	5.58185	8.76878	DLG5
chr10	87380324	87380533	8.89468	13.9951	DLG5
chr10	79735327	79735606	3.44228	15.2804	POLR3A
chr10	79795151	79795377	7.0588	675.465	RPS24
chr10	79796778	79797023	1.89341	340.69	RPS24
chr10	6309022	6309228	7.39055	11.9789	ZMIZ1
chr10	81072859	81073383	5.14786	68.3276	ZMIZ1
chr10	81074979	81075526	4.16865	45.6898	ZMIZ1
chr10	81113622	81113980	2.65259	35.7988	PPIF
chr10	81142437	81142639	2.6529	10.1935	ZCCHC24
chr10	81144341	81144541	4.14877	10.357	ZCCHC24
chr10	81915467	81915757	2.58254	111.187	ANXA11
chr10	82191663	82192324	2.34601	78.2542	FAM213A
chr10	82277668	82278359	2.83146	35.4377	TSPAN14
chr10	82282012	82282277	3.97284	35.4797	TSPAN14
chr10	2086630	2086942	5.98283	8.01229	CDHR1
chr10	86273144	86273988	3.68924	13.4292	CCSER2
chr10	230974643	230974875	2.58749	7.10226	WAPL
chr10	39581489	39581807	2.96548	5.35041	WAPL
chr10	88683726	88683925	3.14722	12.0967	BMPR1A
chr10	88696365	88697027	3.71269	60.3613	MMRN2
chr10	88702124	88702397	6.3419	71.6817	MMRN2
chr10	88702826	88703724	4.73006	63.2681	MMRN2
chr10	88718354	88718556	6.94253	16.0695	SNCG
chr10	88728145	88728449	6.39531	111.167	ADIRF
chr10	88729761	88730325	4.12885	604.54	ADIRF
chr10	178416776	178417265	5.10401	13.7179	AGAP11
chr10	89311860	89312236	4.37661	26.7864	MINPP1
chr10	14268832	14269299	4.56118	5.88264	KLLN
chr10	89720564	89720786	3.79316	35.5072	PTEN
chr10	91065965	91066537	4.77976	35.2608	IFIT2
chr10	91066796	91067354	3.42394	21.4403	IFIT2
chr10	91098676	91098951	3.70904	48.7524	IFIT3
chr10	91099158	91099600	2.1381	18.3705	IFIT3
chr10	91099706	91100304	5.4868	170.395	IFIT3
chr10	91161933	91162533	4.91823	143.462	IFIT1
chr10	91162914	91163117	1.90399	13.3633	IFIT1
chr10	91163263	91163462	2.41691	32.2601	IFIT1
chr10	91177118	91177395	4.06821	17.5563	IFIT5
chr10	155230178	155230564	2.24765	11.4462	SLC16A12
chr10	91344123	91344324	2.33787	20.5247	PANK1
chr10	91371615	91371896	4.11299	26.5499	PANK1
chr10	91497718	91497929	5.59827	8.08006	KIF20B
chr10	93389583	93389988	4.46812	20.6291	PPP1R3C
chr10	93390292	93390521	2.77574	5.14964	PPP1R3C
chr10	64644274	64644837	7.31665	21.1458	FGFBP3
chr10	97423334	97423534	3.36845	43.4015	TCTN3
chr10	97423776	97424063	2.32088	18.788	TCTN3
chr10	97633822	97634394	3.86701	25.8703	ENTPD1-AS1
chr10	97633822	97634394	3.86701	25.8703	ENTPD1
chr10	97635058	97635483	4.9636	27.3735	ENTPD1-AS1
chr10	97635058	97635483	4.9636	27.3735	ENTPD1
chr10	219416700	219416899	3.15384	6.99075	ZNF518A
chr10	98281883	98282132	2.14232	35.3977	TM9SF3
chr10	98346492	98346840	30.6867	88.3096	TM9SF3
chr10	99092961	99093706	7.48727	52.5409	FRAT2
chr10	37967553	37967787	3.81067	20.4795	RRP12
chr10	99216646	99216865	1.91901	7.40796	ZDHHC16
chr10	99329882	99330442	6.31741	76.2031	UBTD1
chr10	99337868	99338301	3.44784	35.5192	ANKRD2
chr10	99344370	99344634	10.6235	83.0268	HOGA1
chr10	99371143	99371343	1.99015	24.0911	HOGA1
chr10	99433377	99433596	2.63526	10.0561	PI4K2A
chr10	99437546	99437754	2.22431	7.33288	AVPI1
chr10	99474311	99474631	6.56861	27.9642	MARVELD1
chr10	1647824	1648089	6.97527	61.2773	ZFYVE27
chr10	76198198	76198549	2.6064	10.4162	ZFYVE27
chr10	100003723	100004064	4.54913	18.5508	R3HCC1L
chr10	100007661	100008020	3.43902	16.387	LOXL4
chr10	101157106	101157399	4.62612	348.95	GOT1
chr10	101370782	101371166	2.92087	36.6309	SLC25A28
chr10	101379835	101380280	28.0182	78.016	SLC25A28
chr10	101636551	101636826	5.23865	44.2887	DNMBP
chr10	93802299	93802522	4.19958	27.8131	DNMBP
chr10	101911452	101911666	2.9927	9.81767	ERLIN1
chr10	235345529	235345868	4.37521	27.9881	ERLIN1
chr10	102034962	102035394	2.9764	24.9091	BLOC1S2
chr10	119774040	119774289	9.33941	15.1908	BLOC1S2
chr10	102587378	102588033	4.6059	128.167	PAX2
chr10	102588192	102588654	4.24665	144.91	PAX2
chr10	102672623	102672877	7.78875	14.5108	SLF2
chr10	102753550	102753832	9.5028	38.438	TWNK
chr10	102765070	102765403	3.17053	37.6698	LZTS2
chr10	102766132	102766851	6.12886	184.098	LZTS2
chr10	102827400	102827825	9.70414	17.3087	KAZALD1
chr10	14106561	14106784	3.586	6.76107	BTRC
chr10	103339100	103339395	4.87507	52.0167	POLL
chr10	103454259	103454960	43.7969	854.486	FBXW4
chr10	103558820	103559203	4.09355	107.179	MGEA5
chr10	103577642	103578250	21.018	135.033	MGEA5
chr10	27877739	27878267	2.92403	7.47373	C10orf76
chr10	103825789	103826029	3.49612	12.188	HPS6
chr10	103826137	103827748	10.0097	100.988	HPS6
chr10	103867598	103868160	5.30147	204.651	LDB1
chr10	151597886	151598371	4.29159	8.21568	LDB1
chr10	151258800	151259226	5.13994	15.5909	PPRC1
chr10	103900433	103900697	5.20484	12.2442	PPRC1
chr10	104158305	104158510	2.4934	6.27575	NFKB2
chr10	104161872	104162098	3.06858	18.1041	NFKB2
chr10	104182611	104182881	7.66823	225.394	FBXL15
chr10	104183273	104183645	2.21126	19.4233	CUEDC2
chr10	104240312	104240646	3.52452	82.4175	ACTR1A
chr10	97800934	97801183	3.66119	7.9478	SUFU
chr10	104391301	104391501	3.09633	8.4882	SUFU
chr10	104403399	104404464	6.66849	121.512	TRIM8
chr10	104414683	104414990	3.08045	47.0882	TRIM8
chr10	104416861	104417077	2.74016	57.1294	TRIM8
chr10	104572574	104573524	3.66953	18.7204	WBP1L
chr10	104574478	104575907	2.66137	34.6414	WBP1L
chr10	221058023	221058293	4.24656	11.8376	CNNM2
chr10	104836645	104837170	4.28112	26.6868	CNNM2
chr10	104837793	104838107	2.56626	8.2459	CNNM2
chr10	104849163	104849635	4.76696	77.4702	NT5C2
chr10	156180074	156180414	3.34393	14.1927	PDCD11
chr10	105200019	105200535	3.35108	20.9893	PDCD11
chr10	105205081	105205433	5.91305	43.2433	PDCD11
chr10	105206737	105207282	3.60307	13.9386	CALHM2
chr10	105355063	105355355	5.70965	29.2092	SH3PXD2A
chr10	6535153	6535382	9.15021	17.4187	SLK
chr10	105762020	105762245	2.70746	10.9249	SLK
chr10	61579246	61579448	3.17614	24.7958	SLK
chr10	106073159	106073408	4.6333	15.7503	ITPRIP
chr10	106073572	106074051	3.16126	7.60965	ITPRIP
chr10	106075355	106075740	3.76085	6.78657	ITPRIP
chr10	112055049	112055299	6.82859	56.0523	SMNDC1
chr10	78398791	78399025	4.81239	29.8191	DUSP5
chr10	112343822	112344024	4.89229	38.542	SMC3
chr10	112361288	112361524	4.6747	37.0208	SMC3
chr10	21623762	21624016	8.00521	11.6697	PDCD4
chr10	112640871	112641168	3.13684	21.1405	PDCD4
chr10	112724031	112724663	3.80784	29.484	SHOC2
chr10	112839028	112839511	5.86912	9.30287	ADRA2A
chr10	115348101	115348427	2.29388	9.40187	HABP2
chr10	115489832	115490203	3.73145	50.6509	CASP7
chr10	115805074	115805430	7.44246	15.2721	ADRB1
chr10	116055605	116055916	4.60247	95.2138	AFAP1L2
chr10	117817732	117817943	3.4712	13.4209	GFRA1
chr10	118431759	118432093	2.36887	14.6509	HSPA12A
chr10	118432324	118432877	2.66641	17.611	HSPA12A
chr10	118434011	118434550	3.15337	24.9207	HSPA12A
chr10	119042844	119043351	4.57337	24.3685	PDZD8
chr10	119301956	119302334	5.35882	40.0795	EMX2
chr10	119301956	119302334	5.35882	40.0795	EMX2OS
chr10	119307466	119308197	4.69909	290.429	EMX2
chr10	119308670	119308869	3.52997	100.03	EMX2
chr10	212538384	212538684	4.47496	28.1083	CACUL1
chr10	43056007	43056415	8.44635	15.1865	CACUL1
chr10	120795524	120795928	6.88577	352.141	EIF3A
chr10	120796670	120797016	13.3119	587.624	EIF3A
chr10	120797776	120798123	9.52945	591.636	EIF3A
chr10	120801583	120802462	7.67689	545.453	EIF3A
chr10	120810067	120810282	3.44618	44.1413	EIF3A
chr10	120816311	120816717	3.18618	28.5796	EIF3A
chr10	120817557	120817867	6.44118	170.491	EIF3A
chr10	28176465	28176889	2.94544	18.3454	RGS10
chr10	36792215	36792770	3.24431	11.8787	BAG3
chr10	22974182	22974453	2.70848	44.2845	BAG3
chr10	121590984	121591183	2.46	10.1231	MCMBP
chr10	110786085	110786359	3.33094	6.82592	SEC23IP
chr10	121703876	121704120	7.70804	27.1134	SEC23IP
chr10	150969803	150970013	2.92714	12.2723	PLPP4
chr10	122650085	122650303	5.06275	21.6272	WDR11
chr10	122668077	122668331	3.72594	44.2538	WDR11
chr10	123239041	123239588	2.94193	19.7471	FGFR2
chr10	123670600	123670799	6.73104	16.4769	ATE1
chr10	42744067	42744266	4.92704	5.31986	TACC2
chr10	123970207	123971011	6.58793	45.4215	TACC2
chr10	124189230	124189528	3.88731	31.8701	PLEKHA1
chr10	124248868	124249085	8.04338	109.937	HTRA1
chr10	124273617	124274315	3.26448	193.388	HTRA1
chr10	124815688	124816183	2.20483	18.9732	ACADSB
chr10	1254240	1254552	4.33411	18.1019	CHST15
chr10	89575920	89576119	3.31547	8.67434	CHST15
chr10	126302390	126302604	3.7209	40.1535	LHPP
chr10	126311731	126312075	6.06517	42.6022	FAM53B
chr10	126523216	126523698	4.32369	21.3266	FAM175B
chr10	126631100	126631791	7.05531	47.2126	ZRANB1
chr10	126673346	126673743	5.01239	64.7567	ZRANB1
chr10	126677503	126677739	2.5847	47.0235	CTBP2
chr10	126677871	126678258	5.94024	218.643	CTBP2
chr10	127512032	127512291	26.5946	208.579	BCCIP
chr10	880973	881205	4.57478	48.2596	BCCIP
chr10	880973	881205	4.57478	48.2596	DHX32
chr10	21226370	21226574	6.35325	26.2614	DHX32
chr10	21623762	21624016	8.00521	11.6697	MKI67
chr10	131334379	131334613	9.82291	29.9721	MGMT
chr10	131564966	131565289	4.69059	198.411	MGMT
chr10	133769145	133769727	5.06151	104.031	PPP2R2D
chr10	46080843	46081074	4.10863	70.4309	BNIP3
chr10	205052662	205053062	2.7969	6.53018	STK32C
chr10	134161419	134161789	6.6062	82.7827	LRRC27
chr10	11985682	11986167	5.03951	24.6675	LRRC27
chr10	101705449	101706022	4.67166	30.8107	PWWP2B
chr10	135038392	135038601	5.88901	14.0127	KNDC1
chr10	971487	971686	5.27897	6.1873	VENTX
chr10	23345950	23346217	10.9172	20.9735	VENTX
chr10	135126170	135126528	2.08588	10.4332	ZNF511
chr10	62429096	62429316	4.90087	14.1014	PAOX
chr11	203893	204134	2.92226	21.3037	BET1L
chr11	204532	204862	3.52937	56.673	BET1L
chr11	213174	213374	3.04472	24.3287	RIC8A
chr11	214453	214687	3.33783	33.4707	RIC8A
chr11	13165804	13166007	5.54764	65.3813	SIRT3
chr11	281012	281601	7.86361	11.4465	NLRP6
chr11	295044	295575	5.48293	62.7417	PGGHG
chr11	308089	308352	14.8873	355.623	IFITM2
chr11	314007	314253	5.47483	78.6821	IFITM1
chr11	320622	320915	14.5953	1089.72	IFITM3
chr11	405921	406161	2.47341	27.9429	SIGIRR
chr11	418066	418265	3.77458	24.8074	ANO9
chr11	490384	490590	2.87882	15.3767	PTDSS2
chr11	491134	491349	4.82834	79.5308	PTDSS2
chr11	532311	532646	5.88724	208.324	HRAS
chr11	562321	562607	3.25486	50.9669	RASSF7
chr11	563625	563991	5.99858	300.741	RASSF7
chr11	587108	587316	6.40625	14.0033	PHRF1
chr11	607211	607665	4.49606	17.0544	PHRF1
chr11	608272	608933	3.8907	22.6352	PHRF1
chr11	609056	609486	3.39911	15.2169	PHRF1
chr11	25088879	25089343	2.70691	10.1408	PHRF1
chr11	617359	617675	2.4986	115.804	CDHR5
chr11	618707	619052	3.66856	100.53	CDHR5
chr11	644334	644636	7.49422	124.514	DEAF1
chr11	721464	721946	2.8783	70.8739	EPS8L2
chr11	726836	727038	2.68049	109.31	EPS8L2
chr11	824805	825094	2.86173	69.3317	PNPLA2
chr11	840352	840630	3.86323	233.506	POLR2L
chr11	866906	867105	3.97563	50.5013	TSPAN4
chr11	1010650	1010910	4.16832	323.584	AP2A2
chr11	182554573	182554838	8.27663	30.3406	MUC6
chr11	1297049	1297362	2.25688	10.2412	TOLLIP
chr11	1298172	1298466	3.02377	44.0348	TOLLIP
chr11	1490997	1491754	10.8647	258.932	MOB2
chr11	1577796	1578086	6.84178	13.629	DUSP8
chr11	1756334	1756668	3.66451	34.4222	IFITM10
chr11	1901166	1901447	33.1797	125.499	LSP1
chr11	1901166	1901447	33.1797	125.499	MIR7847
chr11	1977468	1977722	2.6221	79.6551	MRPL23
chr11	2151378	2151577	3.08753	14.2234	IGF2
chr11	2151378	2151577	3.08753	14.2234	INS-IGF2
chr11	2152636	2153370	3.45053	26.9085	IGF2
chr11	2152636	2153370	3.45053	26.9085	INS-IGF2
chr11	43089552	43089836	2.97182	11.5128	IGF2
chr11	43089552	43089836	2.97182	11.5128	INS-IGF2
chr11	1101201	1101415	5.8243	15.82	ASCL2
chr11	2398482	2398817	8.7552	24.6663	CD81-AS1
chr11	2398482	2398817	8.7552	24.6663	CD81
chr11	2423755	2424217	6.04746	55.8045	TSSC4
chr11	2424471	2424996	5.21964	103.233	TSSC4
chr11	2869181	2869459	4.72279	40.4021	KCNQ1-AS1
chr11	2869181	2869459	4.72279	40.4021	KCNQ1
chr11	28608687	28608889	3.07014	47.2292	CDKN1C
chr11	72357908	72358425	5.22293	13.3613	SLC22A18AS
chr11	72357908	72358425	5.22293	13.3613	SLC22A18
chr11	57044713	57045220	6.09621	21.9394	OSBPL5
chr11	2483019	2483464	4.95338	15.9818	OSBPL5
chr11	91248653	91248868	7.17666	14.2904	ART5
chr11	36279571	36279770	5.32625	8.63392	CHRNA10
chr11	3849002	3849421	5.28676	60.1851	RHOG
chr11	4159361	4159675	6.27262	79.1745	RRM1
chr11	4406332	4406599	4.58536	31.7703	TRIM21
chr11	4406793	4407086	2.86769	14.7559	TRIM21
chr11	4409634	4409927	7.49444	56.0442	TRIM21
chr11	4623526	4623778	9.30037	33.261	TRIM68
chr11	5248013	5248362	2.401	35.7278	HBB
chr11	5624452	5624781	2.45877	5.68338	TRIM6
chr11	5624452	5624781	2.45877	5.68338	TRIM6-TRIM34
chr11	31345082	31345397	2.95052	10.1092	TRIM6
chr11	31345082	31345397	2.95052	10.1092	TRIM6-TRIM34
chr11	186310433	186310649	2.38257	7.21428	TRIM6
chr11	186310433	186310649	2.38257	7.21428	TRIM6-TRIM34
chr11	231404874	231405289	4.76274	17.5803	TRIM34
chr11	231404874	231405289	4.76274	17.5803	TRIM6-TRIM34
chr11	5699586	5699789	4.31342	14.1434	TRIM5
chr11	5701246	5701469	3.56882	9.74205	TRIM5
chr11	5717557	5717770	3.19709	23.4146	TRIM22
chr11	5719432	5719643	2.64551	17.4984	TRIM22
chr11	6238686	6239182	10.501	109.266	FAM160A2
chr11	6340181	6340820	2.91688	26.9277	PRKCDBP
chr11	6341526	6341783	13.1813	65.266	PRKCDBP
chr11	6411698	6411897	3.25364	16.7296	SMPD1
chr11	6412942	6413225	4.82448	100.415	SMPD1
chr11	6424397	6424614	5.30527	38.2016	APBB1
chr11	6431965	6432488	2.97837	31.0059	APBB1
chr11	43015703	43015914	2.83573	6.37673	TRIM3
chr11	6498277	6498477	2.0075	9.27404	ARFIP2
chr11	6503341	6503540	2.87719	13.9775	TIMM10B
chr11	6622561	6622870	3.19908	13.2373	RRP8
chr11	6623144	6623423	7.71039	51.7675	RRP8
chr11	6629807	6630135	2.97124	33.8198	ILK
chr11	6703191	6703446	4.42469	180.789	MRPL17
chr11	7506764	7507081	10.048	17.3522	OLFML1
chr11	7530536	7530863	7.47395	18.6607	OLFML1
chr11	7674228	7674913	4.43871	52.8388	PPFIBP2
chr11	15177378	15177607	6.81341	27.0726	ST5
chr11	8969790	8969997	3.11201	41.3329	TMEM9B
chr11	9461839	9462102	4.90012	147.049	IPO7
chr11	9466724	9467045	2.0656	11.4098	IPO7
chr11	40081965	40082227	6.8541	11.4849	WEE1
chr11	9769287	9769543	9.25246	70.9158	SWAP70
chr11	9771283	9771588	5.45173	55.5605	SWAP70
chr11	9801410	9801623	3.86792	14.8646	SBF2-AS1
chr11	9801410	9801623	3.86792	14.8646	SBF2
chr11	161576473	161576686	5.125	8.91461	LOC101928008
chr11	161576473	161576686	5.125	8.91461	SBF2
chr11	10328115	10328628	3.93584	52.3038	ADM
chr11	10530414	10530659	11.9811	16413.6	MTRNR2L8
chr11	201866874	201867175	3.03894	10.4629	LYVE1
chr11	201866874	201867175	3.03894	10.4629	MRVI1-AS1
chr11	169390959	169391717	5.16874	17.4679	MRVI1-AS1
chr11	169390959	169391717	5.16874	17.4679	MRVI1
chr11	10800195	10800487	2.62226	18.8333	CTR9
chr11	10822224	10822494	1.78051	19.5492	EIF4G2
chr11	10874470	10874877	2.95921	26.3084	ZBED5
chr11	10875181	10875380	2.68556	16.1518	ZBED5
chr11	10875528	10875893	3.37497	24.5176	ZBED5
chr11	11963921	11964587	3.79273	33.7016	USP47
chr11	11977495	11978011	3.71511	62.1718	USP47
chr11	11984772	11985029	1.75014	7.2535	DKK3
chr11	11986013	11986286	3.53499	34.6593	DKK3
chr11	12009713	12009937	7.2789	40.2382	PARVA
chr11	12554255	12554752	3.87149	22.2268	PARVA
chr11	26758885	26759484	7.74249	13.0277	TEAD1
chr11	13031874	13032579	5.11164	19.7285	RASSF10
chr11	13032731	13033111	9.53097	51.9231	RASSF10
chr11	120094694	120094893	5.21205	21.2257	BTBD10
chr11	14284169	14284435	6.88612	24.1184	SPON1
chr11	14286925	14287189	8.72225	46.4411	SPON1
chr11	14497439	14497654	2.41239	20.4448	COPB1
chr11	15726578	15726848	11.2296	124.538	LOC102724957
chr11	16760131	16760687	10.0422	26.946	C11orf58
chr11	171509981	171510461	2.72458	12.3226	PLEKHA7
chr11	16800108	16800532	3.01627	13.8643	PLEKHA7
chr11	16847723	16848159	5.46466	34.7885	PLEKHA7
chr11	17191129	17191397	7.09518	14.5831	PIK3C2A
chr11	17542483	17542728	3.47641	108.612	USH1C
chr11	18387412	18387627	4.77275	46.8621	GTF2H1
chr11	18426808	18427036	2.38944	83.922	LDHA
chr11	18428485	18428720	2.06412	45.6058	LDHA
chr11	70687220	70687432	5.61807	18.6896	SPTY2D1
chr11	18723222	18723842	4.39037	47.9155	TMEM86A
chr11	20139750	20140386	4.93558	39.2473	NAV2
chr11	161511894	161512104	3.11414	17.3662	NAV2
chr11	1617353	1617665	6.22628	7.34022	ANO5
chr11	22646329	22646713	3.25174	5.52743	FANCF
chr11	26691067	26691667	1.78972	40.2173	SLC5A12
chr11	27015731	27016747	6.76595	111.055	FIBIN
chr11	27389361	27389787	2.40523	22.2079	LGR4
chr11	27494119	27494326	4.80871	14.1244	LGR4
chr11	27494119	27494326	4.80871	14.1244	LOC105376671
chr11	30352274	30352635	3.3095	6.96271	ARL14EP
chr11	30357997	30358292	4.33056	32.1497	ARL14EP
chr11	119774040	119774289	9.33941	15.1908	ELP4
chr11	32124668	32124907	3.86211	61.3627	RCN1
chr11	32875197	32875550	8.32702	96.1769	PRRG4
chr11	33726939	33727415	3.04193	104.37	CD59
chr11	33731612	33731948	3.04315	489.666	CD59
chr11	33743925	33744178	39.5813	124.184	CD59
chr11	33763509	33763713	3.33857	24.1288	FBXO3
chr11	33880593	33881123	2.98767	37.2718	LMO2
chr11	33890951	33891455	11.9073	73.2339	LMO2
chr11	34097620	34097939	5.56767	87.7045	CAPRIN1
chr11	34104225	34104458	4.81173	40.2152	CAPRIN1
chr11	34167476	34167840	5.62285	75.2169	NAT10
chr11	33161196	33161496	12.4526	24.1132	CAT
chr11	34680286	34680533	4.25633	27.3831	EHF
chr11	14854582	14854781	7.11574	9.44758	PDHX
chr11	35250600	35250843	1.91615	8.91393	CD44
chr11	35640022	35640238	5.88967	7.15621	FJX1
chr11	35640857	35641196	11.8984	28.1298	FJX1
chr11	14637845	14638379	3.59965	11.534	FJX1
chr11	35684358	35684626	3.05062	16.2207	TRIM44
chr11	35684774	35685227	7.45667	395.662	TRIM44
chr11	35828314	35828528	2.4689	48.6213	TRIM44
chr11	243541833	243542062	5.90991	18.4655	PRR5L
chr11	16563342	16563585	10.2289	17.6459	C11orf74
chr11	16563342	16563585	10.2289	17.6459	RAG2
chr11	43964498	43965342	5.97063	148.897	C11orf96
chr11	151149093	151149317	3.45572	34.2644	ACCS
chr11	44265685	44266233	3.41142	48.0086	EXT2
chr11	44641024	44641265	2.29012	16.2931	CD82
chr11	237064050	237064714	3.51142	14.1153	TSPAN18
chr11	44951495	44951744	3.40481	15.701	TSPAN18
chr11	44954090	44954339	2.41433	10.9707	TP53I11
chr11	45671504	45671842	4.35149	10.1379	CHST1
chr11	45832616	45833074	3.78323	15.694	SLC35C1
chr11	45904117	45904316	2.79368	33.2945	CRY2
chr11	211547426	211547943	2.44596	7.02774	MAPK8IP1
chr11	176022682	176023443	5.5321	12.3573	PEX16
chr11	45955321	45955848	5.91162	38.343	PHF21A
chr11	46401324	46401745	3.33244	55.352	DGKZ
chr11	46404972	46405234	2.6652	17.1378	MDK
chr11	46418550	46419283	5.85428	59.4334	AMBRA1
chr11	46564160	46564492	6.22391	12.7732	AMBRA1
chr11	220809724	220809924	6.231	9.56755	HARBI1
chr11	46639060	46639272	9.25433	18.6597	ATG13
chr11	46727106	46727401	5.67147	33.329	ZNF408
chr11	46765426	46765816	4.04663	34.9071	CKAP5
chr11	36942593	36942964	7.03862	10.9516	CKAP5
chr11	26795308	26795598	2.65521	13.988	C11orf49
chr11	47203971	47204448	6.20054	29.8964	PACSIN3
chr11	47260307	47260522	2.99626	14.6294	DDB2
chr11	47261049	47261713	4.99901	119.206	ACP2
chr11	47376519	47376857	2.72531	11.3824	SPI1
chr11	47436914	47437181	2.63655	22.7791	SLC39A13
chr11	47488462	47488957	7.53484	134.017	CELF1
chr11	47593012	47593265	4.61093	109.275	PTPMT1
chr11	47594732	47595165	3.58803	24.8315	KBTBD4
chr11	47594732	47595165	3.58803	24.8315	PTPMT1
chr11	47741562	47741810	4.91754	34.2936	FNBP4
chr11	47767804	47768054	4.08607	36.7296	FNBP4
chr11	48191297	48191817	3.41666	36.8634	PTPRJ
chr11	57001174	57001739	5.53789	71.0568	APLNR
chr11	57075898	57077991	8.97492	205.607	TNKS1BP1
chr11	160864851	160865050	4.39878	16.0054	TNKS1BP1
chr11	57080717	57081051	2.53916	8.61256	TNKS1BP1
chr11	100154986	100155240	3.30282	11.1608	TNKS1BP1
chr11	57175058	57175266	2.68655	9.52934	SLC43A3
chr11	57319679	57319963	2.96248	49.0106	UBE2L6
chr11	57367340	57367619	2.88102	72.9128	SERPING1
chr11	57426857	57427168	5.87442	14.3721	CLP1
chr11	28792794	28793160	7.05046	22.77	CLP1
chr11	57428818	57429104	4.90787	17.5093	CLP1
chr11	57439350	57440044	3.36821	17.8567	ZDHHC5
chr11	57467482	57467741	4.20071	70.5418	ZDHHC5
chr11	57471498	57471990	3.61181	28.9224	MED19
chr11	57509084	57509319	3.40636	29.0967	SELENOH
chr11	57509084	57509319	3.40636	29.0967	TMX2-CTNND1
chr11	57529245	57529519	9.30671	49.8854	CTNND1
chr11	57529245	57529519	9.30671	49.8854	TMX2-CTNND1
chr11	57563795	57564270	3.81185	65.0304	CTNND1
chr11	57563795	57564270	3.81185	65.0304	TMX2-CTNND1
chr11	57583632	57583866	2.04994	15.1351	CTNND1
chr11	57583632	57583866	2.04994	15.1351	TMX2-CTNND1
chr11	58346600	58346894	9.96399	35.0406	ZFP91
chr11	58346600	58346894	9.96399	35.0406	ZFP91-CNTF
chr11	58378906	58379173	6.40308	62.6534	ZFP91
chr11	58378906	58379173	6.40308	62.6534	ZFP91-CNTF
chr11	58384873	58385240	5.8633	96.8815	ZFP91
chr11	58384873	58385240	5.8633	96.8815	ZFP91-CNTF
chr11	58477144	58477581	5.59174	860.466	GLYAT
chr11	58919213	58920507	4.03717	48.9586	FAM111A
chr11	58972242	58972441	2.24044	5.53682	DTX4
chr11	101705449	101706022	4.67166	30.8107	MPEG1
chr11	59343900	59344509	6.63605	208.264	OSBP
chr11	59382844	59383188	9.01314	53.7901	OSBP
chr11	59426818	59427053	10.3423	50.0903	PATL1
chr11	59573808	59574166	4.61504	201.505	MRPL16
chr11	60658247	60658470	5.84925	167.707	PRPF19
chr11	60687017	60687233	5.333	49.5453	TMEM109
chr11	60689468	60689786	3.08778	42.3924	TMEM109
chr11	14524135	14524402	5.51775	14.1926	VWCE
chr11	61026531	61026776	5.97916	12.2412	VWCE
chr11	61170608	61170902	1.88438	12.3038	CPSF7
chr11	61172013	61172307	3.19593	16.673	CPSF7
chr11	14854582	14854781	7.11574	9.44758	CPSF7
chr11	61213338	61213646	2.97716	26.9405	SDHAF2
chr11	61553877	61554208	4.24071	15.8774	MYRF
chr11	61563276	61563597	6.01529	20.0195	FEN1
chr11	51723696	51724025	4.31579	15.3374	FEN1
chr11	61564249	61564539	5.36596	44.6142	FEN1
chr11	61569534	61569733	4.64451	12.2814	FADS1
chr11	224370872	224371113	15.121	32.3976	FADS2
chr11	61634262	61634654	4.64589	14.1995	FADS2
chr11	61664883	61665845	4.00485	49.3063	RAB3IL1
chr11	55644758	55645116	5.58185	8.76878	RAB3IL1
chr11	85124044	85124270	5.12219	20.4809	RAB3IL1
chr11	61734867	61735169	9.00589	2059.04	FTH1
chr11	15836631	15836847	12.0078	22.7848	INCENP
chr11	61913937	61914307	16.0104	35.2686	INCENP
chr11	62159971	62160272	4.30475	140.862	ASRGL1
chr11	62284353	62284635	3.48606	453.026	AHNAK
chr11	62284832	62285192	2.63227	138.337	AHNAK
chr11	62285436	62286148	4.10962	354.791	AHNAK
chr11	62286769	62287077	1.84013	21.1233	AHNAK
chr11	62288257	62288519	1.68826	15.644	AHNAK
chr11	62293732	62294023	3.88692	33.4557	AHNAK
chr11	62294588	62294797	2.74522	12.1816	AHNAK
chr11	62295154	62295523	3.10023	14.9052	AHNAK
chr11	62296988	62297224	3.62249	18.1458	AHNAK
chr11	62297826	62298262	2.55223	8.42828	AHNAK
chr11	75431495	75431738	3.66786	13.0746	AHNAK
chr11	62301096	62301575	5.06506	36.4363	AHNAK
chr11	62334338	62334611	5.56921	2852.72	EEF1G
chr11	62343035	62343293	2.52943	20.1762	TUT1
chr11	62346160	62346455	2.33066	7.41963	TUT1
chr11	62361217	62361451	3.17292	61.4494	MTA2
chr11	62369033	62369278	4.69803	18.281	MTA2
chr11	62369702	62370034	5.35753	94.2739	EML3
chr11	62382795	62383332	3.51533	72.0543	B3GAT3
chr11	23664280	23664486	4.38374	21.9844	INTS5
chr11	62415928	62416430	7.6227	38.7973	INTS5
chr11	62430403	62430810	3.73259	120.271	C11orf98
chr11	62430403	62430810	3.73259	120.271	LBHD1
chr11	62439305	62439815	6.43499	261.639	UQCC3
chr11	62482245	62482559	4.68293	220.403	HNRNPUL2-BSCL2
chr11	62482245	62482559	4.68293	220.403	HNRNPUL2
chr11	62482793	62483213	3.35815	74.2349	HNRNPUL2-BSCL2
chr11	62482793	62483213	3.35815	74.2349	HNRNPUL2
chr11	62484594	62484832	4.08332	128.879	HNRNPUL2-BSCL2
chr11	62484594	62484832	4.08332	128.879	HNRNPUL2
chr11	62493994	62494885	13.4188	224.184	HNRNPUL2-BSCL2
chr11	62493994	62494885	13.4188	224.184	HNRNPUL2
chr11	62520068	62520417	4.40362	5.87513	ZBTB3
chr11	62553893	62554788	3.31723	20.4581	TAF6L
chr11	62557942	62558314	4.35905	76.6349	TMEM223
chr11	62566095	62566327	1.79538	7.31562	NXF1
chr11	62566932	62567164	4.56857	49.4615	NXF1
chr11	62574762	62574990	2.07026	13.9173	STX5
chr11	62606654	62607023	10.1888	66.0436	WDR74
chr11	62648318	62648693	12.5741	547.127	SLC3A2
chr11	62655978	62656216	2.57957	167.743	SLC3A2
chr11	62744147	62744493	5.40111	1631.12	SLC22A6
chr11	62752195	62752503	6.65956	259.68	SLC22A6
chr11	63342385	63342603	2.1078	42.8394	PLA2G16
chr11	201336908	201337117	7.90104	20.6145	RTN3
chr11	63606540	63606762	6.06509	7.42932	MARK2
chr11	63676318	63676872	3.5637	23.6491	MARK2
chr11	63722245	63722631	4.90693	52.7156	NAA40
chr11	149670518	149670751	6.78128	18.3818	FLRT1
chr11	149670518	149670751	6.78128	18.3818	MACROD1
chr11	63964602	63964957	2.81698	28.3904	STIP1
chr11	63971487	63971730	2.58127	34.4476	STIP1
chr11	63994318	63994517	4.65203	47.2051	NUDT22
chr11	64005825	64006107	3.2191	191.186	VEGFB
chr11	64033615	64033979	6.91722	40.3976	PLCB3
chr11	64034658	64035089	3.88342	27.0696	PLCB3
chr11	64051749	64051993	6.91945	36.6983	BAD
chr11	64051749	64051993	6.91945	36.6983	GPR137
chr11	64073710	64073938	4.73621	11.6018	ESRRA
chr11	64083236	64083507	2.33615	29.1808	ESRRA
chr11	64085597	64085821	4.10748	101.358	PRDX5
chr11	176022682	176023443	5.5321	12.3573	CCDC88B
chr11	64124511	64124896	3.35739	12.3226	CCDC88B
chr11	64323134	64323377	3.99668	36.5672	SLC22A11
chr11	64338706	64338964	2.86546	115.902	SLC22A11
chr11	64369404	64369805	4.5864	905.144	SLC22A12
chr11	64374615	64374887	4.19271	34.1227	NRXN2
chr11	64375070	64375722	6.88678	48.1127	NRXN2
chr11	64494399	64494599	3.68682	13.9108	RASGRP2
chr11	64533109	64533487	1.93796	14.1023	SF1
chr11	44069252	44069712	3.15446	19.1273	MEN1
chr11	117059841	117060351	5.49179	19.7641	CDC42BPG
chr11	64621283	64622287	2.61956	65.0493	EHD1
chr11	64662196	64662544	1.91248	6.02001	ATG2A
chr11	26378195	26378529	3.87656	9.17029	BATF2
chr11	64785686	64786022	3.76726	39.0201	ARL2
chr11	64785686	64786022	3.76726	39.0201	ARL2-SNX15
chr11	64805971	64806226	4.4133	32.2517	ARL2-SNX15
chr11	64805971	64806226	4.4133	32.2517	SNX15
chr11	64811865	64812197	13.7957	207.895	SAC3D1
chr11	64895357	64895556	2.52493	14.1561	SYVN1
chr11	64978876	64979094	2.63189	42.6329	CAPN1
chr11	65088110	65089136	3.9681	23.4886	CDC42EP2
chr11	65178940	65179953	3.87752	15.7013	FRMD8
chr11	65305791	65306055	4.19651	154.319	SCYL1
chr11	65348383	65348704	5.01138	16.5366	EHBP1L1
chr11	65349079	65349500	6.56525	89.951	EHBP1L1
chr11	65349715	65351103	7.69998	81.0323	EHBP1L1
chr11	65365569	65366150	4.54902	110.239	MAP3K11
chr11	65367062	65367268	2.70627	9.35808	MAP3K11
chr11	65374793	65375076	4.51944	45.7236	MAP3K11
chr11	65380770	65381293	5.33212	69.2547	MAP3K11
chr11	65381485	65381710	4.89552	23.2261	MAP3K11
chr11	65385596	65385795	4.93153	9.16206	PCNX3
chr11	3347363	3347568	4.18367	9.9062	PCNX3
chr11	65404142	65404772	4.1726	65.0793	PCNX3
chr11	65408711	65408989	8.67652	36.4102	SIPA1
chr11	65421739	65422072	5.72708	104.374	RELA
chr11	65486485	65486939	3.02987	52.5088	KAT5
chr11	65486485	65486939	3.02987	52.5088	RNASEH2C
chr11	200376171	200376745	5.6374	27.6794	AP5B1
chr11	65546187	65546561	6.88866	39.3302	AP5B1
chr11	15443605	15443996	3.23836	8.13668	OVOL1
chr11	65563821	65564111	4.57674	22.8011	OVOL1
chr11	65622397	65622643	2.10579	195.127	CFL1
chr11	65623488	65623743	6.70004	704.424	CFL1
chr11	65658100	65659106	8.243	333.343	CCDC85B
chr11	65684860	65685247	2.42364	13.6164	C11orf68
chr11	65685421	65685852	7.3543	71.3139	C11orf68
chr11	65686811	65687492	8.93752	100.114	DRAP1
chr11	65688701	65688908	3.31608	57.989	DRAP1
chr11	65729169	65729537	12.4589	139.04	SART1
chr11	65732488	65733883	6.45696	82.509	SART1
chr11	65745933	65746454	3.09086	25.313	SART1
chr11	65765928	65766276	2.35246	6.6378	EIF1AD
chr11	65808354	65808985	5.34633	8.32457	GAL3ST3
chr11	65826119	65827279	8.65036	335.621	SF3B2
chr11	65828987	65829188	1.75999	14.4879	SF3B2
chr11	66025953	66026198	7.28063	15.4152	KLC2
chr11	2252848	2253151	2.88246	7.61805	KLC2
chr11	66082024	66082417	6.10421	55.858	CD248
chr11	66083251	66083696	3.92076	27.6716	CD248
chr11	120156416	120156917	5.76562	11.3849	RIN1
chr11	66108328	66108583	2.61846	11.9859	BRMS1
chr11	66109575	66109816	7.15204	74.5113	BRMS1
chr11	66113148	66113430	2.91056	46.1923	B4GAT1
chr11	66114208	66114481	3.99235	37.8861	B4GAT1
chr11	66130146	66130780	5.30985	39.7135	LOC102724064
chr11	66130146	66130780	5.30985	39.7135	SLC29A2
chr11	66244297	66244660	6.54383	30.9623	LOC101928069
chr11	66244297	66244660	6.54383	30.9623	PELI3
chr11	66300160	66300363	2.53823	22.5557	BBS1
chr11	66331122	66331456	1.63256	17.0331	CTSF
chr11	66372801	66373010	1.95543	13.7823	CCS
chr11	55464562	55464789	6.42437	16.5968	RBM14
chr11	55464562	55464789	6.42437	16.5968	RBM14-RBM4
chr11	66391634	66391914	3.93915	31.8721	RBM14
chr11	66391634	66391914	3.93915	31.8721	RBM14-RBM4
chr11	66410781	66411157	5.48351	141.183	RBM14-RBM4
chr11	66410781	66411157	5.48351	141.183	RBM4
chr11	159021470	159021671	3.427	16.5257	RBM4B
chr11	66458940	66459272	2.45841	11.287	SPTBN2
chr11	66460063	66460918	4.22048	42.8565	SPTBN2
chr11	66461709	66461981	4.51243	39.0465	SPTBN2
chr11	66468154	66468645	5.14256	34.8625	SPTBN2
chr11	66472134	66472534	4.09715	19.9591	SPTBN2
chr11	66613469	66613687	2.72665	9.97017	RCE1
chr11	66616245	66616661	2.17006	16.7353	PC
chr11	66617810	66618025	3.69613	28.3453	PC
chr11	99120351	99120550	6.59065	20.0849	LRFN4
chr11	99120351	99120550	6.59065	20.0849	PC
chr11	134164918	134165202	5.64127	16.8392	LRFN4
chr11	134164918	134165202	5.64127	16.8392	PC
chr11	55108899	55109135	4.11469	11.6368	LRFN4
chr11	55108899	55109135	4.11469	11.6368	PC
[truncated: 9,154 more rows]

## Sheet: Patient 2-T
Statistics of m6A-modified genes in Patient 2-T
Chrom	Start	End	Enrichment	-Log10(q.value)	Refseq
chr1	935148	935367	2.11215	12.5456	HES4
chr1	949683	949917	6.72688	950.965	ISG15
chr1	990285	991006	5.34501	404.93	AGRN
chr1	1017667	1018252	7.88253	58.9779	C1orf159
chr1	1152356	1153232	2.4292	93.9346	SDF4
chr1	1158646	1158910	4.19724	167.96	SDF4
chr1	1168351	1168633	3.85092	10.673	B3GALT6
chr1	1169037	1170315	7.09328	125.123	B3GALT6
chr1	1190334	1190880	3.85	73.3619	UBE2J2
chr1	1229930	1230164	2.47298	13.3409	ACAP3
chr1	1262986	1264198	8.00263	169.717	CPTP
chr1	1288520	1288730	2.38142	47.9053	MXRA8
chr1	1337433	1337640	1.95546	55.4128	MRPL20
chr1	1354436	1354807	8.62741	17.5886	ANKRD65
chr1	1374424	1374838	4.25358	285.135	VWA1
chr1	1375100	1376045	6.48595	1295.42	VWA1
chr1	1431347	1431565	4.21306	21.9017	ATAD3B
chr1	1470564	1470880	10.8814	37.4846	TMEM240
chr1	1479345	1479544	2.11215	12.5456	SSU72
chr1	1500190	1500428	3.57439	22.877	SSU72
chr1	1533497	1533986	7.22681	17.2239	FNDC10
chr1	1550818	1551101	6.04657	14.866	MIB2
chr1	1558725	1558956	6.04332	26.38	MIB2
chr1	1565561	1565960	6.91412	87.0825	MIB2
chr1	1594870	1595092	5.31116	17.3194	CDK11B
chr1	1594870	1595092	5.31116	17.3194	SLC35E2B
chr1	1596600	1597273	8.24152	43.5266	CDK11B
chr1	1596600	1597273	8.24152	43.5266	SLC35E2B
chr1	1822250	1822609	60.7532	222.702	GNB1
chr1	1916654	1917024	3.47332	6.66887	CFAP74
chr1	1961438	1961993	3.06314	52.9686	GABRD
chr1	2116093	2116697	5.19278	51.2735	FAAP20
chr1	2116093	2116697	5.19278	51.2735	PRKCZ
chr1	2160156	2160630	4.18395	5.19344	SKI
chr1	2160933	2161132	3.10779	6.83463	SKI
chr1	2238439	2238845	5.52492	39.4958	SKI
chr1	2239139	2239477	5.19508	63.2846	SKI
chr1	2239651	2239852	3.30297	32.8464	SKI
chr1	2241343	2241548	4.94477	106.63	SKI
chr1	2334758	2335016	2.37246	35.4404	RER1
chr1	2435227	2436908	10.5205	388.36	PLCH2
chr1	2440005	2440500	10.42	140.046	PANK4
chr1	2487528	2487985	3.37796	22.8638	LOC115110
chr1	2487528	2487985	3.37796	22.8638	TNFRSF14
chr1	2494471	2495176	3.56235	206.298	TNFRSF14
chr1	2522608	2522818	5.19685	62.5788	FAM213B
chr1	2522608	2522818	5.19685	62.5788	MMEL1
chr1	3350557	3350756	5.84072	6.45108	PRDM16
chr1	3379754	3380108	6.31111	32.207	ARHGEF16
chr1	3397308	3397542	3.62881	46.2692	ARHGEF16
chr1	3404680	3405039	2.34935	5.33569	MEGF6
chr1	3405386	3406138	4.49274	15.2399	MEGF6
chr1	3406660	3407216	4.17397	70.1662	MEGF6
chr1	3703444	3703885	6.79057	43.0797	LRRC47
chr1	3806402	3806718	2.6434	8.51237	C1orf174
chr1	4842812	4843011	3.27136	7.89411	AJAP1
chr1	6158566	6158942	5.46552	21.626	KCNAB2
chr1	6309027	6309229	6.70849	10.4355	GPR153
chr1	6324588	6324787	1.60652	5.63765	ACOT7
chr1	6519990	6520389	5.03596	18.0851	ESPN
chr1	6521248	6521561	4.87727	55.9262	TNFRSF25
chr1	6522176	6522397	5.88208	42.3358	TNFRSF25
chr1	6528249	6528583	2.94858	12.8433	PLEKHG5
chr1	6529223	6529426	2.89921	11.2359	PLEKHG5
chr1	6584689	6584977	4.63468	7.56863	NOL9
chr1	6640833	6641133	15.1233	94.8936	ZBTB48
chr1	6648883	6649238	2.65571	23.0216	ZBTB48
chr1	6652826	6653156	5.92021	24.2388	KLHL21
chr1	6653342	6653796	4.62799	13.2327	KLHL21
chr1	6679998	6680307	3.94513	7.85074	PHF13
chr1	6694674	6695090	2.95656	23.4435	DNAJC11
chr1	6694674	6695090	2.95656	23.4435	THAP3
chr1	8022670	8022931	20.7963	64.4319	PARK7
chr1	8390512	8390849	3.60029	5.65874	SLC45A1
chr1	8418348	8418981	4.43392	19.2885	RERE
chr1	8419842	8420088	5.13456	20.2524	RERE
chr1	8420502	8420785	3.80748	9.22554	RERE
chr1	8421286	8421646	5.93239	25.1012	RERE
chr1	8716144	8716437	9.07468	44.5686	RERE
chr1	9097537	9097772	2.72049	27.2503	SLC2A5
chr1	9329016	9329386	3.63278	24.3705	H6PD
chr1	9329852	9330246	2.49076	7.89074	H6PD
chr1	9330628	9330927	4.75459	70.4187	H6PD
chr1	9415795	9416619	6.75058	40.5818	SPSB1
chr1	9427381	9427899	2.87296	8.98023	SPSB1
chr1	9789814	9790031	2.63347	50.0193	CLSTN1
chr1	9790506	9790920	5.51857	269.088	CLSTN1
chr1	9794103	9794313	3.6161	50.1833	CLSTN1
chr1	9804484	9804735	3.18447	15.8282	CLSTN1
chr1	9815255	9815454	4.13785	7.28972	CLSTN1
chr1	10042584	10042828	4.23485	10.1093	NMNAT1
chr1	10093199	10093412	5.84072	6.45108	UBE4B
chr1	10502223	10502483	3.17167	21.5884	APITD1-CORT
chr1	10502223	10502483	3.17167	21.5884	CENPS
chr1	10520697	10520962	2.6551	6.78222	DFFA
chr1	10521377	10521896	3.06754	13.9344	DFFA
chr1	10689575	10690101	5.85167	93.6253	PEX14
chr1	11083327	11083663	4.93226	277.726	TARDBP
chr1	11083772	11083992	3.57054	169.534	TARDBP
chr1	11114727	11114926	5.02661	118.638	SRM
chr1	11167234	11167460	2.32633	7.65166	MTOR
chr1	11345931	11346130	4.0959	13.5686	UBIAD1
chr1	11734679	11734901	3.00574	9.93484	MAD2L2
chr1	11850343	11850806	4.23969	10.7036	MTHFR
chr1	11980176	11980480	4.04947	124.724	KIAA2013
chr1	11982735	11982988	3.98503	41.7401	KIAA2013
chr1	11983482	11983681	2.79416	9.1742	KIAA2013
chr1	11985331	11985560	4.59695	39.3344	KIAA2013
chr1	11985663	11986469	2.74117	6.92833	KIAA2013
chr1	12034680	12035465	3.35935	306.089	PLOD1
chr1	12071650	12071878	5.13969	32.4362	MFN2
chr1	12072123	12072834	4.03624	27.4093	MFN2
chr1	12203763	12204074	7.32486	10.214	TNFRSF8
chr1	12266864	12267083	3.08599	9.43764	TNFRSF1B
chr1	12267212	12267667	2.70605	15.0335	TNFRSF1B
chr1	12268074	12268286	2.71238	17.6233	TNFRSF1B
chr1	12268545	12269239	8.29816	499.35	TNFRSF1B
chr1	12568900	12569184	5.00792	31.9176	VPS13D
chr1	12569968	12570168	3.88667	22.1549	VPS13D
chr1	12628056	12628526	3.82165	184.13	DHRS3
chr1	14104880	14105154	3.75087	7.53018	PRDM2
chr1	14108836	14109163	4.83983	13.619	PRDM2
chr1	15442588	15442787	3.02587	5.95205	KAZN
chr1	15442588	15442787	3.02587	5.95205	TMEM51-AS1
chr1	15442989	15443363	3.48417	8.29032	KAZN
chr1	15442989	15443363	3.48417	8.29032	TMEM51-AS1
chr1	15443593	15444127	2.70453	5.80871	KAZN
chr1	15443593	15444127	2.70453	5.80871	TMEM51-AS1
chr1	15541330	15541769	4.23698	18.2537	TMEM51
chr1	15545676	15546817	6.99106	208.527	TMEM51
chr1	15736384	15736639	7.68769	48.749	EFHD2
chr1	15754955	15755303	2.57675	44.4136	EFHD2
chr1	15899945	15900148	1.84108	6.85111	AGMAT
chr1	16053350	16053781	3.31829	28.9625	PLEKHM2
chr1	16053933	16054285	5.76402	55.9209	PLEKHM2
chr1	16060586	16060803	3.01131	33.3529	PLEKHM2
chr1	16066153	16066479	4.49582	10.3087	SLC25A34
chr1	16067522	16067736	4.21783	24.5529	SLC25A34
chr1	16111014	16111256	2.47892	17.8275	FBLIM1
chr1	16112005	16112355	2.93537	35.777	FBLIM1
chr1	16133962	16134243	35.8976	467.348	UQCRHL
chr1	16255065	16255281	3.45628	5.06043	SPEN
chr1	16258835	16259110	4.99441	12.7482	SPEN
chr1	16259665	16259937	4.8073	9.88899	SPEN
chr1	16265799	16266466	3.90235	46.0045	SPEN
chr1	16271306	16271842	12.3534	141.278	ZBTB17
chr1	16384430	16384793	5.8078	19.8012	FAM131C
chr1	16451146	16451913	4.28448	57.7238	EPHA2
chr1	16475224	16475430	6.97324	15.2927	EPHA2
chr1	16482433	16482639	7.18858	9.60161	EPHA2
chr1	16558355	16558588	5.11371	8.24693	RSG1
chr1	16577161	16577946	6.0293	97.4286	FBXO42
chr1	16785361	16785738	3.60363	46.3243	NECAP2
chr1	16786174	16786446	3.81951	78.6267	NECAP2
chr1	17292727	17293031	12.2992	134.706	CROCC
chr1	17295484	17295720	6.47313	62.065	CROCC
chr1	17312555	17312774	4.25837	50.8139	ATP13A2
chr1	17734328	17734619	3.03888	19.5906	RCC2
chr1	17735504	17735703	3.34543	13.1726	RCC2
chr1	18810228	18810458	5.54208	18.8788	KLHDC7A
chr1	18810858	18811933	7.08665	88.3743	KLHDC7A
chr1	19545654	19545952	9.04632	146.059	EMC1
chr1	19545654	19545952	9.04632	146.059	LOC101927895
chr1	19585119	19585486	4.50187	53.4981	MRTO4
chr1	19665730	19666274	1.83995	46.4073	CAPZB
chr1	19923395	19923599	11.2322	20.441	MINOS1
chr1	19923395	19923599	11.2322	20.441	MINOS1-NBL1
chr1	19983267	19983834	5.8354	129.041	MINOS1-NBL1
chr1	19983267	19983834	5.8354	129.041	NBL1
chr1	20009277	20009700	6.92367	38.6837	TMCO4
chr1	20140663	20140964	6.27592	12.5222	RNF186
chr1	20809956	20810364	8.06014	480.543	CAMK2N1
chr1	20812426	20812704	4.72515	54.7433	CAMK2N1
chr1	20826456	20827262	4.97568	73.8252	MUL1
chr1	20945039	20945289	6.05392	53.0721	CDA
chr1	20959986	20960200	7.13875	29.2478	PINK1
chr1	20977051	20977626	4.21004	275.679	PINK1-AS
chr1	20977051	20977626	4.21004	275.679	PINK1
chr1	21543748	21543961	3.64316	152.159	ECE1
chr1	21544299	21544963	3.71084	121.821	ECE1
chr1	21545491	21545842	2.18094	20.1897	ECE1
chr1	21546161	21546623	2.8505	48.864	ECE1
chr1	21904234	21904760	2.18089	25.6342	ALPL
chr1	21923222	21923555	5.14407	31.0301	RAP1GAP
chr1	22148753	22149284	5.27802	2748.36	HSPG2
chr1	22148753	22149284	5.27802	2748.36	LDLRAD2
chr1	22149562	22149953	1.98852	130.103	HSPG2
chr1	22149562	22149953	1.98852	130.103	LDLRAD2
chr1	22154629	22154952	2.871	56.4258	HSPG2
chr1	22404805	22405016	8.12368	13.2577	CDC42
chr1	22446705	22446994	7.68866	15.8133	WNT4
chr1	22855329	22855555	2.93404	5.07982	ZBTB40
chr1	22856777	22857015	3.12107	19.0727	ZBTB40
chr1	22963981	22964268	25.3667	1175.27	C1QA
chr1	22973687	22973895	1.58242	22.7675	C1QC
chr1	22974153	22974498	3.63835	319.905	C1QC
chr1	22987250	22987932	3.97189	653.503	C1QB
chr1	23410719	23410946	2.89859	7.73196	LUZP1
chr1	23419904	23420523	4.15763	21.2614	LUZP1
chr1	23637013	23637597	7.02723	206.074	HNRNPR
chr1	23707873	23708073	1.4081	20.7019	TCEA3
chr1	23751072	23751272	6.25256	11.6537	TCEA3
chr1	23884742	23884983	2.45633	131.934	ID3
chr1	23885782	23885990	3.55541	105.212	ID3
chr1	24077741	24078384	3.65489	15.2588	ELOA
chr1	24085917	24086133	4.01935	22.0282	ELOA
chr1	24104873	24105104	8.71915	15.2144	PITHD1
chr1	24113778	24114011	3.98921	40.9724	PITHD1
chr1	24128509	24129068	2.69663	36.0601	HMGCL
chr1	24171972	24172359	3.22047	41.5839	FUCA1
chr1	24382849	24383048	4.01164	15.3894	MYOM3
chr1	24684580	24685119	6.56982	14.4199	GRHL3
chr1	24684580	24685119	6.56982	14.4199	STPG1
chr1	24798043	24798242	3.61888	24.7275	NIPAL3
chr1	24995627	24995934	4.30212	40.0624	SRRM1
chr1	24997713	24997960	3.01093	32.5958	SRRM1
chr1	25071875	25072081	7.14049	20.7612	CLIC4
chr1	25228526	25228949	8.3492	23.2692	RUNX3
chr1	25688327	25688604	2.35506	20.2071	TMEM50A
chr1	25824677	25825025	2.4448	16.0131	TMEM57
chr1	25893352	25894060	6.9276	28.9545	LDLRAP1
chr1	26188051	26188302	6.64207	128.528	PAQR7
chr1	26188993	26190145	2.66058	10.4463	PAQR7
chr1	26228041	26228294	6.11587	303.126	STMN1
chr1	26288007	26288441	7.30261	35.1367	PAFAH2
chr1	26488245	26489012	9.31689	55.8172	FAM110D
chr1	26497069	26497347	5.42226	103.869	ZNF593
chr1	26607116	26607863	4.08427	450.353	SH3BGRL3
chr1	26609006	26609367	1.97909	8.36181	UBXN11
chr1	26795321	26795661	3.56371	21.5937	DHDDS
chr1	26800896	26801141	2.29156	86.0757	HMGN2
chr1	26900543	26901047	6.43795	67.052	RPS6KA1
chr1	27022602	27022812	7.63787	10.712	ARID1A
chr1	27022912	27023242	10.7719	19.6826	ARID1A
chr1	27023379	27023585	7.63787	10.712	ARID1A
chr1	27057680	27057910	3.91249	5.68225	ARID1A
chr1	27105551	27107512	6.44542	171.228	ARID1A
chr1	27124092	27124339	2.53223	5.01252	PIGV
chr1	27180234	27180658	4.1977	13.7186	ZDHHC18
chr1	27217079	27217342	6.45316	50.4466	GPATCH3
chr1	27248150	27248451	43.2698	176.263	NUDC
chr1	27267826	27268285	7.46832	491.72	NUDC
chr1	27425846	27426276	3.05745	22.852	SLC9A1
chr1	27426649	27427216	3.10023	15.9372	SLC9A1
chr1	27481155	27481468	7.68866	15.8133	SLC9A1
chr1	27681689	27681960	7.01146	146.161	MAP3K6
chr1	27687254	27687469	3.39528	9.71418	MAP3K6
chr1	27861071	27861485	3.70583	37.7986	AHDC1
chr1	27873933	27874415	4.99159	32.8533	AHDC1
chr1	27874612	27875423	4.021	24.2454	AHDC1
chr1	27875551	27876865	7.24911	50.8245	AHDC1
chr1	27877715	27878212	7.20058	25.1816	AHDC1
chr1	27992585	27992858	7.3565	802.345	IFI6
chr1	28176486	28176862	5.78382	34.8684	PPP1R8
chr1	28208799	28209447	5.57851	36.7687	THEMIS2
chr1	28212359	28213078	5.74599	104.063	THEMIS2
chr1	28293587	28294065	5.75722	31.5297	XKR8
chr1	28476069	28476546	7.38987	52.6078	PTAFR
chr1	28527770	28528027	2.76216	51.6914	DNAJC8
chr1	28562548	28562949	12.3089	166.472	ATPIF1
chr1	28564188	28564436	3.1452	134.103	ATPIF1
chr1	28607304	28607723	3.06293	15.8144	SESN2
chr1	28608675	28608882	2.8353	26.7607	SESN2
chr1	28660963	28661405	4.8562	23.4402	MED18
chr1	28662158	28662375	4.65693	32.4241	MED18
chr1	28920303	28920646	6.3122	21.479	RAB42
chr1	28929796	28930209	2.77248	13.44	TAF12
chr1	29040723	29041299	7.61889	35.3974	GMEB1
chr1	29069134	29069374	3.08834	9.0647	YTHDF2
chr1	29069765	29070401	5.91155	151.465	YTHDF2
chr1	29446921	29447805	7.13855	44.9394	TMEM200B
chr1	29475119	29475842	8.74616	404.68	SRSF4
chr1	29481354	29481555	7.66443	60.2147	SRSF4
chr1	31342531	31343016	3.07338	43.7491	SDC3
chr1	31345094	31345405	2.6217	11.6206	SDC3
chr1	31345659	31345901	3.12616	11.8135	SDC3
chr1	31347253	31347536	4.91426	30.2557	SDC3
chr1	31836752	31837060	5.22769	87.8201	ZCCHC17
chr1	32051255	32051475	3.58758	59.5173	TINAGL1
chr1	32052141	32052877	5.48321	322.701	TINAGL1
chr1	32053038	32053273	4.73064	150.279	TINAGL1
chr1	32095927	32096340	4.77759	166.247	PEF1
chr1	32157108	32157311	7.17009	23.196	COL16A1
chr1	32403667	32403976	17.6657	47.1845	PTP4A2
chr1	32568076	32568361	2.96509	25.2028	TMEM39B
chr1	32636488	32636800	6.86438	43.9423	KPNA6
chr1	32641437	32641882	2.10439	15.9118	KPNA6
chr1	32646827	32647147	6.27438	24.7648	TXLNA
chr1	32660429	32660856	4.26241	17.5075	TXLNA
chr1	32673000	32673744	4.49582	10.3087	IQCC
chr1	32712811	32713217	4.04312	61.7117	FAM167B
chr1	32713793	32714016	2.5031	24.4732	FAM167B
chr1	32800054	32800860	4.15839	251.024	MARCKSL1
chr1	32832132	32832417	4.51642	29.4427	BSDC1
chr1	33241353	33241638	2.7526	26.6967	YARS
chr1	33282800	33283011	8.08715	11.8489	YARS
chr1	33366827	33367062	19.3193	46.1395	TMEM54
chr1	33402330	33402977	9.41214	185.168	RNF19B
chr1	33476221	33476420	3.87645	18.9147	AK2
chr1	33478810	33479035	2.09556	33.8055	AK2
chr1	33502341	33502542	8.08715	11.8489	AK2
chr1	33764950	33765416	9.67093	238.568	ZNF362
chr1	33790278	33790679	3.60584	137.029	PHC2
chr1	35259679	35261261	4.54512	250.333	GJA4
chr1	35320998	35321558	6.58691	128.535	SMIM12
chr1	35653607	35653863	3.65282	150.707	SFPQ
chr1	35885053	35885659	4.86354	39.4312	ZMYM4
chr1	36026013	36026214	6.20678	17.3539	NCDN
chr1	36179605	36179851	1.90488	5.81577	C1orf216
chr1	36180245	36180506	3.22558	22.9896	C1orf216
chr1	36321327	36321730	4.25732	8.44896	AGO4
chr1	36558647	36559314	2.28047	19.3646	ADPRHL2
chr1	36602551	36602907	1.97155	25.6363	TRAPPC3
chr1	36614906	36615154	13.4786	27.1331	TRAPPC3
chr1	36621790	36622009	13.0293	25.763	MAP7D1
chr1	36636472	36636765	3.21413	17.0924	MAP7D1
chr1	36643325	36643753	4.64173	97.876	MAP7D1
chr1	36754578	36755166	3.52933	44.0951	THRAP3
chr1	36769234	36769849	7.18851	178.007	THRAP3
chr1	36787646	36788143	11.3462	1012.12	EVA1B
chr1	36859277	36859897	5.79775	108.948	LSM10
chr1	37263115	37263354	4.2191	11.7861	GRIK3
chr1	37948628	37948870	4.64883	6.67343	ZC3H12A
chr1	38003352	38003637	4.35585	10.787	SNIP1
chr1	38006010	38006410	7.25427	18.6951	SNIP1
chr1	38027077	38027295	5.87884	28.1167	DNALI1
chr1	38027499	38027810	13.5309	169.451	DNALI1
chr1	38265436	38266156	4.64461	12.6504	MANEAL
chr1	38273912	38274356	13.9033	129.334	C1orf122
chr1	38455592	38455842	5.07513	18.5912	SF3A3
chr1	38462820	38463032	1.81546	9.09515	FHL3
chr1	39304660	39305322	4.45193	38.5659	RRAGC
chr1	39322551	39322886	9.8843	16.6336	RRAGC
chr1	39384752	39384978	9.04836	14.7766	RHBDL2
chr1	39494272	39494563	15.3512	338.385	NDUFS5
chr1	39988056	39988258	2.81289	23.3677	BMP8A
chr1	39988056	39988258	2.81289	23.3677	PPIEL
chr1	40090224	40092217	3.25204	201.399	HEYL
chr1	40524918	40525117	6.74873	9.29257	CAP1
chr1	40704692	40704891	4.62385	8.47897	RLF
chr1	40705810	40706169	3.94777	17.4866	RLF
chr1	40766619	40766825	8.02985	15.0014	COL9A2
chr1	40961411	40961652	2.9621	7.69029	ZFP69
chr1	40980304	40980660	4.45615	8.67638	EXO5
chr1	40980942	40981280	6.48052	20.7104	EXO5
chr1	41236333	41236576	3.55809	37.6903	NFYC
chr1	41326740	41327362	7.08301	412.818	CITED4
chr1	41327621	41327855	2.08417	13.5792	CITED4
chr1	41847204	41847672	3.55061	5.98827	FOXO6
chr1	41848162	41848407	8.01117	15.4532	FOXO6
chr1	41848570	41849059	4.9744	9.29787	FOXO6
chr1	41944887	41945157	3.45628	5.06043	EDN2
chr1	41976373	41976611	6.31568	10.9608	HIVEP3
chr1	41979236	41979511	9.47923	15.9724	HIVEP3
chr1	42925410	42925723	2.27462	16.3229	PPCS
chr1	43148019	43148329	42.9659	363.988	YBX1
chr1	43166296	43166630	5.44162	542.484	YBX1
chr1	43167489	43167691	1.85484	79.8197	YBX1
chr1	43212155	43212478	3.44404	80.4739	P3H1
chr1	43232493	43232704	5.69221	12.0321	P3H1
chr1	43240852	43241138	5.80572	47.4477	C1orf50
chr1	43272982	43273335	5.19866	61.8733	SVBP
chr1	43282115	43282382	7.28276	32.6445	SVBP
chr1	43316517	43318022	6.77219	69.0882	ZNF691
chr1	43392202	43392836	3.72031	111.616	SLC2A1
chr1	43424312	43424628	48.5229	161.166	SLC2A1
chr1	43738099	43738403	4.48589	13.3559	TMEM125
chr1	43739291	43739572	4.43094	30.9601	TMEM125
chr1	43748417	43748680	3.27502	13.3731	C1orf210
chr1	43829417	43829621	2.48955	37.213	ELOVL1
chr1	44169568	44170368	4.11136	25.4936	KDM4A-AS1
chr1	44169568	44170368	4.11136	25.4936	KDM4A
chr1	44396397	44396714	2.61917	10.5638	ST3GAL3
chr1	44412763	44412983	4.73587	7.15861	IPO13
chr1	44415149	44415459	6.13184	12.6242	IPO13
chr1	44455869	44456270	7.45701	116.787	B4GALT2
chr1	45279288	45279672	3.75563	8.79269	BTBD19
chr1	45468330	45468611	3.80724	99.5966	HECTD3
chr1	45808782	45809116	6.05266	36.3908	TOE1
chr1	46071989	46072215	3.80389	37.5536	NASP
chr1	46072841	46073468	5.0884	71.244	NASP
chr1	46073666	46073963	5.23376	61.1906	NASP
chr1	46080851	46081072	3.37905	91.2687	NASP
chr1	46083006	46083208	2.69703	60.3927	NASP
chr1	46500353	46501248	4.07177	54.3687	MAST2
chr1	46501355	46501672	3.11828	40.1908	MAST2
chr1	46685302	46685837	20.1388	75.2202	LURAP1
chr1	46685302	46685837	20.1388	75.2202	POMGNT1
chr1	46751236	46751596	4.1274	21.0695	LRRC41
chr1	46769282	46769492	7.37934	12.4536	UQCRH
chr1	47073891	47074329	2.06615	14.6172	MOB3C
chr1	47074939	47075491	6.5069	37.5288	MOB3C
chr1	47078756	47079046	3.62987	6.92073	MOB3C
chr1	47655564	47655815	9.7694	52.9808	PDZK1IP1
chr1	47904264	47904463	6.11604	10.5822	FOXD2
chr1	47904890	47905101	5.41366	7.78324	FOXD2
chr1	47905273	47905604	4.73415	11.9667	FOXD2
chr1	48459895	48460223	3.55061	5.98827	TRABD2B
chr1	49224810	49225080	4.73415	11.9667	AGBL4
chr1	49224810	49225080	4.73415	11.9667	BEND5
chr1	51434432	51434983	10.0768	35.4406	CDKN2C
chr1	51439488	51439857	6.4001	155.286	CDKN2C
chr1	52305990	52306301	4.1385	30.5523	NRDC
chr1	52344021	52344332	6.65477	25.6983	NRDC
chr1	52497982	52498455	4.38544	21.4653	KTI12
chr1	52497982	52498455	4.38544	21.4653	TXNDC12
chr1	52818332	52818638	3.70583	37.7986	CC2D1B
chr1	52819236	52819473	3.96509	24.9037	CC2D1B
chr1	52883377	52883610	3.14737	20.3294	PRPF38A
chr1	53074054	53074456	2.84397	15.1053	GPX7
chr1	53153429	53153841	6.64975	15.9069	COA7
chr1	53362016	53362388	2.3663	48.4991	ECHDC2
chr1	53379546	53379787	3.07222	12.4321	ECHDC2
chr1	53547579	53547781	11.1554	46.4733	PODN
chr1	53550190	53550514	3.26402	10.9957	PODN
chr1	53553148	53553347	4.10667	5.57863	SLC1A7
chr1	53679924	53680557	3.09349	45.3694	C1orf123
chr1	53685907	53686257	8.18585	18.274	C1orf123
chr1	53972109	53972467	2.17923	10.5341	GLIS1
chr1	54433330	54433654	2.68302	16.0278	LRRC42
chr1	54518697	54519103	16.9624	156.727	TMEM59
chr1	54564448	54564742	4.34839	14.343	TCEANC2
chr1	54665820	54666062	5.10689	19.0725	MRPL37
chr1	54691349	54691685	2.16932	13.3412	SSBP3
chr1	54871638	54872122	28.2833	117.895	SSBP3
chr1	55074879	55075139	5.93025	155.593	ACOT11
chr1	55074879	55075139	5.93025	155.593	FAM151A
chr1	55075250	55075667	1.83084	7.29722	ACOT11
chr1	55075250	55075667	1.83084	7.29722	FAM151A
chr1	55089042	55089256	8.68257	16.6612	ACOT11
chr1	55089042	55089256	8.68257	16.6612	FAM151A
chr1	55207298	55207901	4.85822	96.5424	MROH7-TTC4
chr1	55207298	55207901	4.85822	96.5424	TTC4
chr1	55223415	55223690	6.71786	17.3959	PARS2
chr1	55224283	55224584	5.2173	7.42969	PARS2
chr1	55316235	55316517	2.65741	17.7155	DHCR24
chr1	55317627	55318061	4.93295	25.5637	DHCR24
chr1	55532205	55532623	2.68875	20.6021	USP24
chr1	55532832	55533175	2.96716	13.7134	USP24
chr1	55534429	55534789	5.30985	21.3549	USP24
chr1	59041846	59042299	3.58937	11.7699	TACSTD2
chr1	59247232	59248035	8.5189	956.02	JUN
chr1	59248314	59249192	3.58758	59.5173	JUN
chr1	59249294	59249558	2.36877	25.0041	JUN
chr1	61553765	61554037	3.6974	7.85531	NFIA
chr1	62910474	62910673	2.65187	18.4034	USP1
chr1	62916068	62916271	3.82883	16.0116	USP1
chr1	64644370	64644825	4.39308	19.0769	ROR1
chr1	65897972	65898180	3.07859	34.5468	LEPR
chr1	65897972	65898180	3.07859	34.5468	LEPROT
chr1	66838036	66838309	4.77444	10.1294	PDE4B
chr1	67519822	67520153	6.31568	10.9608	SLC35D1
chr1	67878789	67878990	3.27607	92.032	SERBP1
chr1	67895718	67896008	5.57403	76.6946	SERBP1
chr1	68150857	68151189	12.6872	52.754	GADD45A
chr1	68153406	68153706	6.77637	151.824	GADD45A
chr1	68591708	68592012	3.4285	20.6561	GNG12-AS1
chr1	68591708	68592012	3.4285	20.6561	WLS
chr1	68698007	68698229	7.79826	26.4635	WLS
chr1	70833327	70833571	4.41633	16.449	HHLA3
chr1	71512531	71512782	5.31625	12.2291	PTGER3
chr1	71512531	71512782	5.31625	12.2291	ZRANB2-AS1
chr1	71544247	71544446	11.4091	24.2462	ZRANB2
chr1	72748152	72748399	6.03224	7.06941	NEGR1
chr1	78098521	78098720	6.66852	9.95833	ZZZ3
chr1	78401345	78401575	3.90811	48.2296	NEXN
chr1	78408013	78408245	3.71407	29.3751	NEXN
chr1	79108102	79108325	2.15173	42.4708	IFI44L
chr1	82456012	82456623	4.96836	37.55	ADGRL2
chr1	84944882	84945092	13.4786	27.1331	RPF1
chr1	84971699	84971952	6.70672	24.0792	GNG5
chr1	86048422	86048931	2.07384	67.7877	CYR61
chr1	86173386	86174049	10.1258	49.4761	ZNHIT6
chr1	86816059	86816834	3.8005	13.5425	ODF2L
chr1	87794486	87794748	4.63468	7.56863	LMO4
chr1	89448288	89448505	4.05958	15.0741	KYAT3
chr1	89448288	89448505	4.05958	15.0741	RBMXL1
chr1	89449167	89449561	3.94513	7.85074	KYAT3
chr1	89449167	89449561	3.94513	7.85074	RBMXL1
chr1	89519108	89519327	2.99548	33.6287	GBP1
chr1	89573805	89574135	4.41677	243.91	GBP2
chr1	89578329	89578540	2.87593	38.7665	GBP2
chr1	89591607	89591836	19.6877	82.8578	GBP2
chr1	89652116	89652326	4.61253	21.4838	GBP4
chr1	89726426	89726625	4.35585	10.787	GBP5
chr1	90179947	90180536	4.06331	12.8736	LRRC8C
chr1	90400132	90401329	4.79855	45.5776	LRRC8D
chr1	90492826	90493252	4.2997	50.1902	ZNF326
chr1	93602196	93602610	3.12608	24.4694	MTF2
chr1	94047976	94048475	5.08258	31.7075	BCAR3
chr1	94337741	94337964	3.24522	46.2564	DNTTIP2
chr1	94341921	94343010	2.17215	26.3044	DNTTIP2
chr1	94639448	94640244	4.45193	38.5659	ARHGAP29
chr1	95709820	95710132	7.78838	23.9242	RWDD3
chr1	95709820	95710132	7.78838	23.9242	TMEM56-RWDD3
chr1	100154479	100154855	3.33379	18.2987	MIR548AA1
chr1	100154479	100154855	3.33379	18.2987	PALMD
chr1	100154990	100155314	3.68381	24.5898	MIR548AA1
chr1	100154990	100155314	3.68381	24.5898	PALMD
chr1	101203514	101204060	4.42799	204.659	VCAM1
chr1	101456083	101456284	2.65129	25.8357	DPH5
chr1	101704605	101705177	2.76385	9.46823	S1PR1
chr1	101705442	101706033	4.66562	42.5883	S1PR1
chr1	107599285	107599769	6.29415	11.7366	PRMT6
chr1	107600260	107600535	5.47485	10.0522	PRMT6
chr1	109816094	109816388	3.32889	8.12742	CELSR2
chr1	109816630	109817450	5.23684	70.383	CELSR2
chr1	109822352	109822808	7.08581	46.558	PSRC1
chr1	110033786	110034145	3.50888	6.32692	ATXN7L2
chr1	110038833	110039069	4.31323	6.85922	CYB561D1
chr1	110050014	110050288	5.08764	13.0217	AMIGO1
chr1	110050425	110050803	7.05657	24.269	AMIGO1
chr1	110134915	110135148	3.04191	23.6151	GNAI3
chr1	110203944	110204180	2.80635	30.9778	GSTM4
chr1	110235937	110236183	11.2322	20.441	GSTM1
chr1	110465714	110466428	5.93825	22.2753	CSF1
chr1	110471440	110472641	6.58019	58.9168	CSF1
chr1	110527540	110527746	8.98572	14.1962	AHCYL1
chr1	110602856	110603289	4.31437	19.8564	ALX3
chr1	110753502	110753705	6.74508	10.9143	KCNC4
chr1	110775468	110775667	2.87805	9.35581	KCNC4
chr1	111441865	111442268	2.68586	30.3526	CD53
chr1	111729914	111730337	3.22664	35.0489	DENND2D
chr1	111957615	111957994	5.84372	12.3817	OVGP1
chr1	112020535	112021078	4.45362	117.223	C1orf162
chr1	112042119	112042339	6.42535	53.7656	ADORA3
chr1	112042119	112042339	6.42535	53.7656	TMIGD3
chr1	112042510	112043241	2.41769	5.47677	ADORA3
chr1	112042510	112043241	2.41769	5.47677	TMIGD3
chr1	112045947	112046176	5.61475	7.78534	ADORA3
chr1	112045947	112046176	5.61475	7.78534	TMIGD3
chr1	112266302	112266504	3.99753	18.8679	FAM212B
chr1	112266672	112267149	6.4976	29.1	FAM212B
chr1	112269273	112270104	8.71917	37.2048	FAM212B
chr1	112308357	112309678	3.2147	20.6014	DDX20
chr1	112998629	112999001	3.39717	11.7132	CTTNBP2NL
chr1	112999574	112999929	3.12316	5.73038	CTTNBP2NL
chr1	113244247	113244491	2.44675	190.78	RHOC
chr1	113456404	113456826	4.33094	27.7461	SLC16A1
chr1	114437782	114437985	5.51658	81.331	AP4B1-AS1
chr1	114437782	114437985	5.51658	81.331	AP4B1
chr1	114454132	114454562	4.97953	9.98301	DCLRE1B
chr1	114454667	114454954	6.10028	20.7852	DCLRE1B
chr1	114523488	114524326	6.52619	74.5194	OLFML3
chr1	114940075	114940543	6.23479	209.816	TRIM33
chr1	114964166	114964374	6.52507	19.094	TRIM33
chr1	115110720	115110967	4.34349	50.7777	BCAS2
chr1	115828639	115829377	4.84986	55.9364	NGF
chr1	116234212	116234416	3.60029	5.65874	VANGL1
chr1	116947033	116947240	1.39718	17.898	ATP1A1-AS1
chr1	116947033	116947240	1.39718	17.898	ATP1A1
chr1	117117237	117117775	2.33981	12.994	IGSF3
chr1	117119860	117120106	3.4744	6.44997	IGSF3
chr1	117122256	117122511	4.59784	12.1803	IGSF3
chr1	117297170	117297398	8.04761	23.0637	CD2
chr1	117311099	117311373	3.55353	18.6696	CD2
chr1	117503881	117504127	4.13785	7.28972	PTGFRN
chr1	117529448	117529670	5.18808	14.7402	PTGFRN
chr1	117944708	117945042	28.2216	507.653	MAN1A2
chr1	118166196	118166569	5.36679	6.67841	FAM46C
chr1	119426301	119426934	5.11371	8.24693	TBX15
chr1	119575538	119576011	5.80203	39.3865	WARS2
chr1	120254485	120254762	24.6584	75.99	PHGDH
chr1	120269432	120269686	8.59391	146.345	PHGDH
chr1	120612057	120612311	10.3336	17.8835	NOTCH2
chr1	144828657	144828856	4.297	7.97495	NBPF20
chr1	144828657	144828856	4.297	7.97495	NBPF9
chr1	144851773	144852128	2.9621	7.69029	LOC100996724
chr1	144851773	144852128	2.9621	7.69029	NBPF20
chr1	144851773	144852128	2.9621	7.69029	NBPF9
chr1	144851773	144852128	2.9621	7.69029	PDE4DIP
chr1	144902831	144903270	2.39602	12.8304	LOC100996724
chr1	144902831	144903270	2.39602	12.8304	NBPF20
chr1	144902831	144903270	2.39602	12.8304	NBPF9
chr1	144902831	144903270	2.39602	12.8304	PDE4DIP
chr1	145096353	145096568	8.53644	13.0107	NBPF20
chr1	145096353	145096568	8.53644	13.0107	NBPF9
chr1	145096353	145096568	8.53644	13.0107	SEC22B
chr1	145209065	145209348	17.9715	41.5764	NBPF20
chr1	145209065	145209348	17.9715	41.5764	NBPF9
chr1	145209065	145209348	17.9715	41.5764	NOTCH2NL
chr1	145368418	145368757	2.77197	11.6401	NBPF10
chr1	145368418	145368757	2.77197	11.6401	NBPF20
chr1	145368418	145368757	2.77197	11.6401	NBPF9
chr1	145507857	145508235	6.21156	47.4903	NBPF10
chr1	145507857	145508235	6.21156	47.4903	NBPF20
chr1	145507857	145508235	6.21156	47.4903	RBM8A
chr1	145562707	145563057	9.37646	16.3109	ANKRD35
chr1	145562707	145563057	9.37646	16.3109	NBPF10
chr1	145562707	145563057	9.37646	16.3109	NBPF20
chr1	145746896	145747114	7.0857	28.5882	NBPF10
chr1	145746896	145747114	7.0857	28.5882	NBPF20
chr1	145746896	145747114	7.0857	28.5882	PDZK1
chr1	145761046	145761258	4.5321	52.6306	NBPF10
chr1	145761046	145761258	4.5321	52.6306	NBPF20
chr1	145761046	145761258	4.5321	52.6306	PDZK1
chr1	145764674	145764873	4.77255	54.3273	GPR89A
chr1	145764674	145764873	4.77255	54.3273	NBPF10
chr1	145764674	145764873	4.77255	54.3273	NBPF20
chr1	146756895	146757126	6.25232	54.6307	CHD1L
chr1	146757806	146758044	3.77569	27.9727	CHD1L
chr1	147096600	147096827	4.09914	11.6255	BCL9
chr1	147229939	147230420	6.57066	15.2876	GJA5
chr1	148594255	148594494	7.88379	20.1497	NBPF15
chr1	148594255	148594494	7.88379	20.1497	NBPF25P
chr1	149762799	149763203	3.60311	34.2327	FCGR1A
chr1	149762799	149763203	3.60311	34.2327	HIST2H2BF
chr1	149822942	149823161	6.64975	15.9069	HIST2H2AA3
chr1	149822942	149823161	6.64975	15.9069	HIST2H2AA4
chr1	149871656	149872242	7.55396	128.966	BOLA1
chr1	149895377	149895599	2.70438	66.2087	SF3B4
chr1	149915577	149916047	7.17072	31.7403	OTUD7B
chr1	149916268	149916920	4.95648	13.6583	OTUD7B
chr1	150122058	150122453	23.5484	193.451	PLEKHO1
chr1	150130974	150131811	8.25912	921.311	PLEKHO1
chr1	150193008	150193212	3.2721	22.0144	ANP32E
chr1	150266279	150266492	3.12867	9.07356	MRPS21
chr1	150280360	150280682	2.82577	115.298	MRPS21
chr1	150297309	150297523	9.26899	22.0261	PRPF3
chr1	150300657	150300875	3.52476	19.3892	PRPF3
chr1	150307329	150307547	1.78398	5.39039	PRPF3
chr1	150325141	150325558	2.41367	54.6209	PRPF3
chr1	150443103	150443727	3.06464	15.0622	RPRD2
chr1	150443937	150445044	3.82866	50.6523	RPRD2
chr1	150445206	150445864	3.85293	70.2718	RPRD2
chr1	150479261	150479942	4.67656	96.3653	TARS2
chr1	150525993	150526198	3.61671	11.4215	ADAMTSL4
chr1	150547160	150547539	1.7705	30.9884	MCL1
chr1	150549562	150549887	3.79947	35.4316	MCL1
chr1	150601896	150602137	9.61294	79.4999	ENSA
chr1	150620874	150621259	3.11238	13.6851	GOLPH3L
chr1	150667225	150667436	6.35955	20.3435	GOLPH3L
chr1	150933022	150933481	3.88997	54.6029	SETDB1
chr1	150938549	150938821	2.67769	126.985	CERS2
chr1	150947080	150947336	16.1743	35.6495	CERS2
chr1	150974847	150975104	4.73993	27.4397	FAM63A
chr1	150978911	150979282	7.00252	21.7829	FAM63A
chr1	151006309	151007028	5.8078	19.8012	PRUNE1
chr1	151025459	151025807	4.06409	55.647	CDC42SE1
chr1	151090354	151090684	2.90304	7.57837	GABPB2
chr1	151104225	151104431	3.30571	19.7816	SEMA6C
chr1	151104648	151105054	3.68215	33.0098	SEMA6C
chr1	151105184	151105611	2.98186	11.4442	SEMA6C
chr1	151131614	151132117	4.04318	33.3059	TNFAIP8L2
chr1	151131614	151132117	4.04318	33.3059	TNFAIP8L2-SCNM1
chr1	151133308	151133529	2.44145	8.83205	LYSMD1
chr1	151133308	151133529	2.44145	8.83205	TNFAIP8L2-SCNM1
chr1	151149081	151149373	4.06162	93.1753	VPS72
chr1	151162483	151162729	25.7703	79.8512	VPS72
chr1	151171196	151171696	5.90447	17.3089	PIP5K1A
chr1	151258881	151259139	5.20282	15.8606	ZNF687
chr1	151259559	151259758	3.84936	10.1477	ZNF687
chr1	151259978	151260202	3.57708	15.0346	ZNF687
chr1	151264937	151265538	2.78448	65.3488	PI4KB
chr1	151288149	151289109	3.93912	28.7362	PI4KB
chr1	151314761	151315352	5.0176	42.4976	RFX5
chr1	151400616	151400815	2.92605	5.4035	POGZ
chr1	151501686	151501956	7.20568	16.2465	CGN
chr1	151502876	151503075	4.63468	7.56863	CGN
chr1	151509102	151509340	6.48052	20.7104	CGN
chr1	151611221	151611442	9.9101	17.1904	SNX27
chr1	151778795	151779339	3.09523	44.2338	RORC
chr1	151779440	151780082	3.18906	35.6611	RORC
chr1	151810404	151810709	9.04836	14.7766	C2CD4D
chr1	151955639	151955838	1.24941	17.5648	S100A10
chr1	151966124	151966323	6.46311	8.08795	S100A10
chr1	153330640	153330894	10.2689	76.392	S100A9
chr1	153517150	153517410	9.43973	196.661	S100A4
chr1	153579993	153580267	1.98588	22.5588	S100A16
chr1	153591394	153591597	2.24649	111.51	S100A13
chr1	153598905	153599288	5.89721	122.09	S100A13
chr1	153617355	153617932	9.56249	331.91	CHTOP
chr1	153634863	153635090	2.31357	74.0169	ILF2
chr1	153665646	153666439	4.35174	204.112	NPR1
chr1	153748172	153748476	5.55458	76.8288	SLC27A3
chr1	153752337	153752554	2.93879	64.6037	SLC27A3
chr1	153902771	153902989	3.74168	27.3872	DENND4B
chr1	153920314	153920668	2.49669	39.3333	CRTC2
chr1	153923847	153924255	4.84846	38.9622	CRTC2
chr1	153924551	153924806	6.23694	73.79	CRTC2
chr1	153932283	153932517	2.41441	44.6825	SLC39A1
chr1	153954281	153954704	4.98122	1145.72	RAB13
chr1	153955207	153955406	1.57296	11.49	RAB13
chr1	154145407	154145852	2.35967	41.989	TPM3
chr1	154179794	154180118	3.0977	191.817	C1orf43
chr1	154206942	154207165	4.61988	27.9522	UBAP2L
chr1	154243512	154243764	2.21467	8.01549	UBAP2L
chr1	154321509	154321902	7.73093	36.3276	ATP8B2
chr1	154461548	154461865	13.3571	27.5645	SHE
chr1	154522588	154522933	4.20087	234.692	UBE2Q1
chr1	154530790	154531406	52.9971	230.082	UBE2Q1
chr1	154557230	154557467	4.08787	51.5223	ADAR
chr1	154573706	154574127	4.18558	18.5551	ADAR
chr1	154574458	154574915	3.02556	5.21159	ADAR
chr1	154679902	154680588	2.95595	6.94306	KCNN3
chr1	154841569	154841863	9.39189	18.9747	KCNN3
chr1	154917136	154917650	1.82945	27.2411	PBXIP1
chr1	154918288	154919425	6.75747	624.524	PBXIP1
chr1	154942587	154942848	3.25658	26.2714	SHC1
chr1	154961009	154961208	3.14827	14.9422	FLAD1
chr1	154987193	154988174	2.34067	10.0257	ZBTB7B
chr1	154988668	154989339	7.89631	131.844	ZBTB7B
chr1	155041460	155041903	2.55544	8.3468	EFNA4
chr1	155106390	155106641	2.16975	40.7791	EFNA1
chr1	155106744	155107033	4.36782	491.723	EFNA1
chr1	155112483	155112704	3.25976	27.1527	DPM3
chr1	155145189	155145454	2.62076	8.80359	KRTCAP2
chr1	155204613	155204855	8.52308	184.252	GBA
chr1	155207962	155208169	5.66801	39.6979	GBA
chr1	155230182	155230569	4.73229	53.1765	SCAMP3
chr1	155243023	155243269	8.14375	15.695	CLK2
chr1	155260210	155260414	3.09854	16.3135	PKLR
chr1	155290094	155290349	2.37502	91.587	FDPS
chr1	155290094	155290349	2.37502	91.587	RUSC1-AS1
chr1	155491065	155491391	4.13785	7.28972	ASH1L
chr1	155629493	155629901	3.70719	151.582	YY1AP1
chr1	155630346	155630738	3.34857	35.9208	YY1AP1
chr1	155707948	155708187	3.60175	81.3649	DAP3
chr1	155719608	155719826	9.94338	59.0611	GON4L
chr1	155719608	155719826	9.94338	59.0611	MSTO2P
chr1	155720254	155720455	2.79953	13.5177	GON4L
chr1	155720254	155720455	2.79953	13.5177	MSTO2P
chr1	155721809	155722046	5.80399	34.1826	GON4L
chr1	155723033	155723267	7.52089	43.9308	GON4L
chr1	155733206	155733427	3.48356	13.546	GON4L
chr1	155734857	155735530	4.33725	28.6961	GON4L
chr1	155870054	155870419	2.817	30.6761	RIT1
chr1	155882997	155883263	2.35469	27.4738	KIAA0907
chr1	155917524	155917963	3.91315	58.7612	ARHGEF2
chr1	155920130	155920383	4.41413	25.6123	ARHGEF2
chr1	155920828	155921156	2.78925	12.7666	ARHGEF2
chr1	155978868	155979159	5.80154	1681.2	SSR2
chr1	155979268	155979492	1.45362	36.8761	SSR2
chr1	156005938	156006165	2.88461	20.3862	UBQLN4
chr1	156046368	156046621	10.4346	26.6569	MEX3A
chr1	156084452	156084774	7.28869	448.482	LMNA
chr1	156105552	156105787	2.18023	84.619	LMNA
chr1	156146580	156147136	4.20014	19.5035	SEMA4A
chr1	156209177	156209720	2.19668	39.782	PMF1-BGLAP
chr1	156209177	156209720	2.19668	39.782	PMF1
chr1	156213678	156213918	5.10375	30.7771	PAQR6
chr1	156220114	156220367	1.8599	10.0116	SMG5
chr1	156221214	156221423	4.46396	25.3288	SMG5
chr1	156235840	156236050	2.61385	16.863	SMG5
chr1	156252434	156252644	8.94652	14.6102	SMG5
chr1	156262554	156262905	3.8273	135.812	GLMP
chr1	156564421	156564642	3.123	31.7593	GPATCH4
chr1	156564766	156565594	5.33244	108.933	GPATCH4
chr1	156615715	156616006	4.52027	9.14827	BCAN
chr1	156639088	156641510	4.62011	413.179	NES
chr1	156642195	156642571	2.83173	32.1452	NES
chr1	156646877	156647216	4.3415	8.67378	NES
chr1	156698331	156698886	6.57047	34.7344	RRNAD1
chr1	156707223	156707422	1.88262	30.3952	MRPL24
chr1	156713489	156713844	5.78934	620.065	HDGF
chr1	156721255	156721528	10.057	72.2791	HDGF
chr1	156909366	156909603	4.48589	13.3559	ARHGEF11
chr1	157015078	157015507	6.04348	11.6311	ARHGEF11
chr1	158154333	158154586	5.65686	45.1193	CD1D
chr1	159021410	159021697	3.33634	37.0385	IFI16
chr1	159023199	159023421	3.54401	111.64	IFI16
chr1	159170589	159170792	6.12869	9.04189	CADM3-AS1
chr1	159170589	159170792	6.12869	9.04189	CADM3
chr1	159752120	159752319	4.35899	147.911	DUSP23
chr1	159805171	159805703	4.42659	11.0121	C1orf204
chr1	159805171	159805703	4.42659	11.0121	SLAMF8
chr1	159805879	159806152	3.44861	10.6318	C1orf204
chr1	159805879	159806152	3.44861	10.6318	SLAMF8
chr1	159890194	159890444	5.19051	197.799	TAGLN2
chr1	159999290	159999518	2.90455	20.0987	PIGM
chr1	160000026	160000282	3.33277	30.2359	PIGM
chr1	160000736	160001218	3.40177	7.97855	PIGM
chr1	160062231	160062487	2.35658	19.8716	IGSF8
chr1	160183553	160183753	2.34924	33.9813	PEA15
chr1	160327935	160328376	1.82326	17.177	NCSTN
chr1	160723577	160723821	6.38513	14.0115	SLAMF7
chr1	160724163	160724420	4.12599	12.5703	SLAMF7
chr1	161009210	161009840	3.33287	96.0642	USF1
chr1	161018234	161019057	7.76289	92.4042	ARHGAP30
chr1	161071935	161072324	15.4619	112.434	PFDN2
chr1	161091886	161092375	3.86256	61.7766	DEDD
chr1	161091886	161092375	3.86256	61.7766	NIT1
chr1	161128178	161128518	2.5037	163.452	UFC1
chr1	161141458	161141666	2.529	30.1425	B4GALT3
chr1	161160762	161161252	5.28808	51.1038	ADAMTS4
chr1	161168596	161168894	10.5038	43.9419	ADAMTS4
chr1	161200033	161200304	5.83381	149.27	NR1I3
chr1	161200033	161200304	5.83381	149.27	TOMM40L
chr1	161274677	161274919	2.77197	11.6401	MPZ
chr1	161275611	161275901	5.76046	16.4851	MPZ
chr1	161487828	161488044	2.51363	17.2427	FCGR2A
chr1	161494752	161495463	3.85995	9.41038	HSPA6
chr1	161495627	161496500	9.53562	63.2031	HSPA6
chr1	161512208	161512479	4.1559	150.485	FCGR3A
chr1	161512598	161513074	5.89253	130.178	FCGR3A
chr1	161928274	161928606	4.77108	86.7179	ATF6
chr1	161953471	161954039	3.72713	125.287	OLFML2B
chr1	161967716	161968112	3.50012	37.313	OLFML2B
chr1	161976159	161976398	5.34232	56.0968	OLFML2B
chr1	161989862	161990105	5.79722	45.7765	OLFML2B
chr1	162535710	162535993	6.86487	12.8496	UAP1
chr1	162782190	162782404	3.81126	45.9481	HSD17B7
chr1	163172586	163172785	6.73929	8.51959	LOC101928404
chr1	163172586	163172785	6.73929	8.51959	RGS5
chr1	165737956	165738188	8.46725	14.3031	TMCO1
chr1	167384773	167385178	4.99371	55.9122	POU2F1
chr1	167400011	167400420	5.24495	35.313	CD247
chr1	167599483	167599831	8.68301	33.8072	RCSD1
chr1	167666416	167667010	5.71816	61.064	RCSD1
chr1	167673822	167674232	5.04411	27.2356	RCSD1
chr1	167691206	167691405	6.73929	8.51959	MPZL1
chr1	167757051	167757299	5.86363	75.0987	MPZL1
chr1	168053990	168054251	5.19272	12.6156	GPR161
chr1	168054657	168055161	5.0706	22.0933	GPR161
chr1	168195168	168195367	5.84072	6.45108	SFT2D2
chr1	168211768	168211984	3.5912	16.316	SFT2D2
chr1	168664976	168665215	5.37648	8.41767	DPT
chr1	169075504	169076118	5.48231	117.215	ATP1B1
chr1	169100473	169100813	3.29984	415.377	ATP1B1
chr1	169345896	169346124	3.85995	9.41038	BLZF1
chr1	169558415	169558651	3.16671	13.0721	SELP
chr1	169762504	169762740	3.3433	15.5484	METTL18
chr1	169822598	169823040	3.15155	14.5675	SCYL3
chr1	169823709	169824171	5.00188	14.8361	SCYL3
chr1	170521166	170521443	5.26017	14.9656	GORAB
chr1	171177958	171178167	3.45986	23.2153	FMO2
chr1	171501464	171502002	4.07277	577.474	PRRC2C
chr1	171510239	171510529	4.08546	19.68	PRRC2C
chr1	171510997	171511219	2.44643	9.52252	PRRC2C
chr1	171526858	171527091	4.20731	14.913	PRRC2C
chr1	171560772	171561081	2.31316	13.3532	PRRC2C
chr1	171750782	171751077	9.38926	18.4309	METTL13
chr1	171752768	171753203	3.22818	9.36024	METTL13
chr1	171765580	171765975	5.78235	85.3832	METTL13
chr1	172410715	172410950	6.53264	111.584	C1orf105
chr1	172410715	172410950	6.53264	111.584	PIGC
chr1	172411475	172411968	6.8974	65.4986	C1orf105
chr1	172411475	172411968	6.8974	65.4986	PIGC
chr1	172579163	172579387	5.37804	18.294	SUCO
chr1	173754162	173754393	3.98577	14.4442	KLHL20
chr1	174973647	174973853	6.4687	48.7884	CACYBP
chr1	174978951	174979242	4.42838	198.179	CACYBP
chr1	178434917	178435189	4.80169	9.22189	RASAL2
chr1	178442132	178442514	3.47332	6.66887	RASAL2
chr1	179064088	179064523	6.92516	133.949	TOR3A
chr1	179070494	179070713	3.49123	29.0709	ABL2
chr1	179076787	179077038	5.53324	17.7049	ABL2
chr1	179077840	179078057	3.31835	6.80964	ABL2
chr1	179198505	179198780	7.63787	10.712	ABL2
chr1	179834494	179834829	3.85092	10.673	TOR1AIP2
chr1	179851371	179851612	5.98352	9.5526	TOR1AIP1
chr1	179886880	179887408	5.54204	61.9875	TOR1AIP1
chr1	179965792	179966052	5.76724	15.3265	CEP350
chr1	180165313	180166112	5.25555	144.957	QSOX1
chr1	180166469	180166828	1.65167	7.36923	QSOX1
chr1	180471335	180471769	4.15479	53.6791	ACBD6
chr1	180904412	180905279	10.6366	38.7336	KIAA1614
chr1	180945261	180945776	4.56678	27.2715	STX6
chr1	181024592	181024836	4.01164	15.3894	MR1
chr1	181058243	181058537	3.9924	16.6538	IER5
chr1	181058649	181059706	5.01076	50.4983	IER5
chr1	182353530	182353868	3.51259	77.0455	GLUL
chr1	182554570	182554843	6.64975	15.9069	RNASEL
chr1	182568262	182568468	3.94836	23.9603	RGS16
chr1	182569049	182569701	2.83445	21.6412	RGS16
chr1	182992747	182993073	6.59028	11.8954	LAMC1
chr1	183099309	183099511	2.72827	10.8159	LAMC1
chr1	183111628	183112034	3.58143	143.991	LAMC1
chr1	183522099	183522363	2.72286	85.8542	SMG7
chr1	183604666	183605000	51.0024	252.427	ARPC5
chr1	183895178	183896215	3.77791	36.4529	RGL1
chr1	184764147	184764989	3.51363	10.4769	FAM129A
chr1	186158671	186159033	5.95352	25.5962	HMCN1
chr1	186283117	186283316	2.08218	38.2478	PRG4
chr1	186283117	186283316	2.08218	38.2478	TPR
chr1	186388515	186388741	3.2721	22.0144	C1orf27
chr1	186389701	186389944	2.80211	24.045	C1orf27
chr1	192548301	192548788	2.3945	22.7024	RGS1
chr1	192780541	192780969	3.38986	28.5422	RGS2
chr1	200376173	200376641	5.3365	59.3908	ZNF281
chr1	200818128	200818330	4.52235	10.0765	CAMSAP2
chr1	201435069	201435397	3.52298	98.0491	PHLDA3
chr1	201437544	201438389	22.0045	315.805	PHLDA3
chr1	201453619	201453864	2.34761	64.7348	CSRP1
chr1	201465330	201465596	124.452	529.336	CSRP1
chr1	201789032	201789706	3.4797	22.485	IPO9-AS1
chr1	201789032	201789706	3.4797	22.485	NAV1
chr1	201845211	201845496	4.95458	93.6436	IPO9
chr1	201860834	201861327	2.25468	10.5883	SHISA4
chr1	201866818	201867094	3.36084	25.9895	LMOD1
chr1	201868510	201868933	5.15888	43.7255	LMOD1
chr1	201869170	201870036	7.63947	81.1953	LMOD1
chr1	201915244	201915569	4.66849	17.5682	LMOD1
chr1	201926309	201926664	17.9715	41.5764	TIMM17A
chr1	201938555	201938927	3.62575	67.4364	TIMM17A
chr1	201984226	201984986	6.21456	201.521	ELF3
chr1	202103246	202103458	2.41958	21.4167	ARL8A
chr1	202113640	202113860	11.3178	33.4383	ARL8A
chr1	202116995	202117216	5.37804	18.294	PTPN7
chr1	202555262	202555508	3.4101	21.3901	PPP1R12B
chr1	202698079	202698320	2.28512	12.6375	KDM5B
chr1	202698968	202699238	3.22272	19.8529	KDM5B
chr1	202850087	202850365	6.37225	52.9399	RABIF
chr1	202910374	202910739	1.74291	12.4874	ADIPOR1
chr1	203276254	203276971	5.97016	87.4855	BTG2
chr1	203452200	203452693	3.5779	27.4481	PRELP
chr1	203452899	203453277	5.58901	65.5999	PRELP
chr1	203455675	203456176	2.91089	34.5721	PRELP
chr1	203460061	203460306	3.13321	6.35057	PRELP
chr1	203652263	203652469	5.18442	13.3031	ATP2B4
chr1	203766650	203766854	3.15011	9.57695	ZBED6
chr1	203766650	203766854	3.15011	9.57695	ZC3H11A
chr1	203822721	203822985	3.13462	127.43	ZC3H11A
chr1	204042261	204042680	20.1508	96.1899	SOX13
chr1	204095018	204095478	6.09667	124.912	SOX13
chr1	204096430	204096683	1.98516	16.5769	SOX13
chr1	204167357	204167653	6.69308	172.598	GOLT1A
chr1	204378805	204379043	4.22942	6.66995	PPP1R15B
chr1	204380752	204381002	8.23785	17.871	PPP1R15B
chr1	204438246	204438885	6.46311	8.08795	PIK3C2B
chr1	204518412	204518695	5.68087	18.1941	MDM4
chr1	204586852	204587087	6.62465	9.48488	LRRN2
chr1	204985396	204985913	3.02601	6.32449	NFASC
chr1	204986357	204987280	6.98336	43.1816	NFASC
chr1	204990042	204990294	3.41199	13.3525	NFASC
chr1	204991654	204991855	3.52249	41.162	NFASC
chr1	205052652	205053086	4.23968	16.8078	TMEM81
chr1	205116496	205116738	3.3805	13.8262	DSTYK
chr1	205138473	205138735	5.41366	7.78324	DSTYK
chr1	205271298	205271790	3.5692	18.3107	NUAK2
chr1	205272073	205272790	6.50836	13.4299	NUAK2
chr1	205312404	205312654	9.9101	17.1904	KLHDC8A
chr1	205500365	205500988	3.79561	260.538	CDK18
chr1	205589341	205589774	3.22075	6.26422	ELK4
chr1	205687487	205687748	2.80988	211.519	NUCKS1
chr1	205719099	205719402	24.1411	72.3197	NUCKS1
chr1	205738557	205738852	5.66025	84.8964	RAB29
chr1	205797635	205797888	5.52608	23.7816	PM20D1
chr1	205882343	205882943	6.62926	78.6751	SLC26A9
chr1	206230987	206231268	5.34831	21.1461	AVPR1B
chr1	206239058	206239388	3.61115	8.52473	C1orf186
chr1	206566008	206566210	7.41406	14.809	SRGAP2
chr1	206566008	206566210	7.41406	14.809	SRGAP2D
chr1	206566723	206566922	4.13785	7.28972	SRGAP2
chr1	206566723	206566922	4.13785	7.28972	SRGAP2D
chr1	206636803	206637628	3.50444	33.6497	SRGAP2
chr1	206669438	206669766	4.59175	7.78323	IKBKE
chr1	206820825	206821332	2.87861	6.08434	DYRK3
chr1	206821685	206821958	4.14196	22.0174	DYRK3
chr1	206858312	206858742	6.07517	20.2885	MAPKAPK2
chr1	206905891	206906275	2.50059	76.1411	MAPKAPK2
chr1	206906529	206906730	1.52493	10.4984	MAPKAPK2
chr1	207078271	207078574	6.04657	14.866	FCMR
chr1	208060742	208061353	3.81898	272.71	CD34
chr1	208084472	208084679	13.3571	27.5645	CD34
chr1	208196231	208196677	4.56001	37.7113	PLXNA2
chr1	208200238	208200754	9.46471	170.034	PLXNA2
chr1	208390172	208390532	5.57859	9.90106	PLXNA2
chr1	208391000	208391206	5.39472	8.45241	PLXNA2
chr1	208417182	208417602	4.94271	6.60147	PLXNA2
chr1	209848962	209849647	6.24304	229.834	G0S2
chr1	209848962	209849647	6.24304	229.834	LOC101930114
chr1	210024480	210024972	4.05064	19.745	DIEXF
chr1	210849165	210849402	6.72255	28.1936	HHAT
chr1	211545703	211546035	5.13772	26.337	TRAF5
chr1	211547712	211547967	3.40771	38.4049	TRAF5
chr1	211748747	211748971	5.15672	17.4879	SLC30A1
chr1	212619108	212619378	4.90568	282.762	NENF
chr1	212859989	212860470	7.71844	65.6164	BATF3
chr1	212870327	212870579	7.00252	21.7829	BATF3
chr1	212899635	212900481	9.38974	36.4788	NSL1
chr1	212911749	212912001	4.60462	34.5883	NSL1
chr1	213070666	213070890	2.68172	5.70448	FLVCR1
chr1	214836898	214837191	9.65878	47.2465	CENPF
chr1	215793361	215793797	4.61726	28.8992	KCTD3
chr1	217793231	217793607	5.74188	29.8612	GPATCH2
chr1	218475544	218475757	3.44206	12.6276	RRP15
chr1	218480584	218480817	3.57275	16.6713	RRP15
chr1	218504189	218504389	3.07992	10.5586	RRP15
chr1	220160627	220160826	1.913	11.7716	EPRS
chr1	220160627	220160826	1.913	11.7716	RNU5F-1
chr1	220835211	220835425	4.80169	9.22189	MARK1
chr1	220863663	220864031	26.834	92.2824	C1orf115
chr1	220869876	220870381	3.42389	14.9937	C1orf115
chr1	220870589	220871256	6.96641	90.4387	C1orf115
chr1	220871793	220872029	2.41984	23.4699	C1orf115
chr1	220986820	220987119	3.02704	11.9341	2020-03-01
chr1	221053035	221053262	2.71276	16.8383	HLX-AS1
chr1	221053035	221053262	2.71276	16.8383	HLX
chr1	221053498	221053721	4.56159	49.8229	HLX
chr1	221057412	221058360	7.36261	670.653	HLX
chr1	222832932	222833140	2.70003	5.94309	MIA3
chr1	222838685	222838954	3.36444	63.3151	MIA3
chr1	223175796	223176178	7.5762	21.8882	DISP1
chr1	223177117	223177402	5.32381	16.6297	DISP1
chr1	223178365	223178705	3.77142	19.2508	DISP1
chr1	223178818	223179260	6.24607	70.4517	DISP1
chr1	223968302	223968646	3.39044	18.1001	TP53BP2
chr1	224377134	224377473	3.63969	39.1076	DEGS1
chr1	224379954	224380296	3.49051	174.728	DEGS1
chr1	224620919	224622523	6.04919	19.7917	WDR26
chr1	225674928	225675153	3.87645	18.9147	ENAH
chr1	225685366	225685565	3.43864	9.01387	ENAH
chr1	225706927	225707325	7.03342	41.5587	ENAH
chr1	226016292	226016570	22.9052	152.433	EPHX1
chr1	226107733	226107969	4.09188	98.5254	PYCR2
chr1	226108072	226108347	2.41499	12.8013	PYCR2
chr1	226173053	226173336	4.20813	9.16771	SDE2
chr1	226175645	226175967	11.6221	36.6805	SDE2
chr1	226334400	226334684	4.76512	24.6124	ACBD3
chr1	226340147	226340376	3.56927	10.4923	ACBD3
chr1	226349279	226349528	3.47359	33.4664	ACBD3
chr1	226578223	226578479	5.11798	33.3657	PARP1
chr1	226595595	226595831	13.9279	28.518	PARP1
chr1	226923406	226923785	9.06985	31.0432	ITPKB
chr1	226924041	226924354	4.47684	11.4781	ITPKB
chr1	227083338	227083688	6.56472	92.7918	PSEN2
chr1	227174273	227174574	3.678	44.3708	COQ8A
chr1	227181730	227181929	3.56616	11.6575	CDC42BPA
chr1	227920105	227920519	6.4607	63.7266	JMJD4
chr1	227920105	227920519	6.4607	63.7266	SNAP47
chr1	228294423	228294653	3.84933	82.0253	MRPL55
chr1	228345818	228347024	7.1152	42.4402	GJC2
chr1	228362904	228363208	9.31635	37.4082	IBA57
chr1	228479482	228479861	3.7443	6.2763	OBSCN
chr1	228509080	228509279	3.38788	5.74661	OBSCN
chr1	228509601	228509800	6.41755	14.5077	OBSCN
chr1	228559158	228559941	4.76781	17.337	OBSCN
chr1	228560399	228560603	3.39528	9.71418	OBSCN
chr1	228582174	228583079	3.54824	25.2423	TRIM11
chr1	228588797	228589058	5.15737	10.7596	TRIM11
chr1	228644911	228645247	4.33455	15.7781	HIST3H2A
chr1	228680574	228680943	14.6375	536.53	RNF187
chr1	228681422	228682087	2.35238	54.2091	RNF187
chr1	228682328	228682528	1.87674	43.2294	RNF187
chr1	230414893	230415809	6.11348	70.3894	GALNT2
chr1	230828980	230829288	4.14084	33.718	COG2
chr1	230838609	230838940	2.33726	114.363	AGT
chr1	230845811	230846590	1.93261	32.3636	AGT
chr1	231135883	231136184	4.37579	60.0448	ARV1
chr1	231155499	231155885	7.20568	16.2465	FAM89A
chr1	231155499	231155885	7.20568	16.2465	MIR1182
chr1	231360071	231360270	2.3543	5.00611	C1orf131
chr1	231413225	231413441	2.88713	74.7265	GNPAT
chr1	231556841	231557077	6.31568	10.9608	EGLN1
chr1	231701296	231701496	2.96752	17.3676	TSNAX
chr1	231701296	231701496	2.96752	17.3676	TSNAX-DISC1
chr1	232534596	232534814	2.11889	7.58736	SIPA1L2
chr1	232600828	232601169	3.88831	6.90984	SIPA1L2
chr1	234742837	234743608	6.41163	184.097	IRF2BP2
chr1	235295058	235295351	4.627	149.727	RBM34
chr1	236140873	236141158	2.66385	23.7664	NID1
chr1	236205467	236205668	3.96973	21.4104	NID1
chr1	236305876	236306178	6.50836	13.4299	GPR137B
chr1	236714470	236715227	2.1661	18.2375	HEATR1
chr1	236714470	236715227	2.1661	18.2375	LGALS8
chr1	237066854	237067085	3.49313	23.7663	MTR
chr1	244219889	244220089	3.52539	21.0328	ZBTB18
chr1	245006216	245006483	5.74352	230.733	COX20
chr1	245019327	245019558	2.4857	74.5848	HNRNPU
chr1	245025825	245026214	5.21335	94.8835	HNRNPU
chr1	245026966	245027817	5.29577	154.931	HNRNPU
chr1	245865964	245866220	7.32486	10.214	KIF26B
chr1	246810907	246811129	7.43813	17.215	CNST
chr1	247263162	247263455	7.65089	22.0776	ZNF669
chr1	247263572	247263887	5.52318	16.5326	ZNF669
chr1	247463229	247463433	3.86637	14.9131	ZNF496
chr1	247463705	247464626	7.6998	74.604	ZNF496
chr1	247588521	247588827	9.9101	17.1904	NLRP3
chr1	249104698	249104956	1.76113	10.094	SH3BP5L
chr1	249105488	249105735	3.94722	30.7026	SH3BP5L
chr1	249106139	249106632	7.37028	83.3477	SH3BP5L
chr1	249141378	249141634	2.59454	7.03092	ZNF672
chr1	249141865	249142971	7.70257	73.1058	ZNF672
chr1	249144257	249144461	3.12191	71.8149	ZNF692
chr1	249150543	249150756	3.59293	25.4446	ZNF692
chr1	249211803	249212629	7.1934	24.6849	PGBD2
chr10	294152	294415	4.35585	10.787	ZMYND11
chr10	294718	294929	4.13204	24.228	ZMYND11
chr10	323051	323328	4.64051	22.2783	DIP2C
chr10	1058276	1058475	5.62078	35.8694	GTPBP4
chr10	1062914	1063163	4.42078	50.5728	GTPBP4
chr10	3110686	3110993	5.5585	13.9831	PFKP
chr10	3180024	3180313	3.12418	63.7443	PITRM1
chr10	3821149	3821623	1.67123	27.7408	KLF6
chr10	3823889	3824483	5.67105	215.431	KLF6
chr10	5498715	5498988	6.43661	99.1767	NET1
chr10	5499738	5500243	2.4579	87.4002	NET1
chr10	5904266	5904468	3.8005	13.5425	ANKRD16
chr10	5931427	5931652	4.17634	8.22818	ANKRD16
chr10	5947907	5948269	4.39194	13.614	FBXO18
chr10	5994467	5995248	5.30557	65.727	IL15RA
chr10	6157249	6157577	3.92294	131.641	RBM17
chr10	6244876	6245079	8.72104	16.7293	PFKFB3
chr10	6274851	6276036	6.44407	85.1685	PFKFB3
chr10	7202222	7202421	4.37988	6.13758	SFMBT2
chr10	7601678	7602253	4.72088	266.538	ITIH5
chr10	7603713	7604012	2.64046	18.1016	ITIH5
chr10	7604836	7605424	3.7923	243.175	ITIH5
chr10	7608051	7608395	4.04082	108.505	ITIH5
chr10	7618612	7618965	2.37997	24.0192	ITIH5
chr10	7679352	7679604	5.52429	68.3438	ITIH5
chr10	8006082	8006586	3.10372	7.20587	TAF3
chr10	8006893	8007753	4.77027	73.0027	TAF3
chr10	8056494	8056982	6.37915	34.6962	TAF3
chr10	11504260	11504500	4.70532	6.47617	USP6NL
chr10	11805354	11805946	3.2372	86.6854	ECHDC3
chr10	11911495	11911904	6.33651	19.845	PROSER2-AS1
chr10	11911495	11911904	6.33651	19.845	PROSER2
chr10	11912152	11912740	6.69327	33.9508	PROSER2-AS1
chr10	11912152	11912740	6.69327	33.9508	PROSER2
chr10	11962482	11963297	4.50041	51.5945	UPF2
chr10	12071452	12071676	1.77876	13.7879	UPF2
chr10	12077100	12077527	8.78691	430.567	UPF2
chr10	12162970	12163521	5.66732	88.9394	DHTKD1
chr10	12870775	12871131	7.1818	15.273	CAMK1D
chr10	13142076	13142296	13.4336	27.6925	OPTN
chr10	13150984	13151236	8.73747	86.4695	OPTN
chr10	13359472	13359855	5.14884	139.195	SEPHS1
chr10	13386815	13387105	7.46929	22.1006	SEPHS1
chr10	13541908	13542164	5.2173	7.42969	BEND7
chr10	13672227	13672426	2.57498	9.77045	PRPF18
chr10	13688005	13689007	4.0817	120.816	FRMD4A
chr10	13699074	13699533	6.48551	47.1317	FRMD4A
chr10	14562892	14563417	4.24575	73.6334	FAM107B
chr10	14816347	14816620	7.80824	25.4849	FAM107B
chr10	14950326	14950947	2.74061	12.992	DCLRE1C
chr10	15145346	15145650	3.84028	21.8086	RPP38
chr10	15145774	15146123	3.9719	38.5726	RPP38
chr10	15183452	15183736	10.8773	87.6815	NMT2
chr10	15210362	15210724	9.43501	15.4042	NMT2
chr10	15254546	15255456	6.51546	57.0854	FAM171A1
chr10	15556327	15556544	2.58024	17.5944	ITGA8
chr10	16632767	16633055	5.15619	67.5026	RSU1
chr10	17271240	17271516	2.91931	491.281	VIM-AS1
chr10	17271240	17271516	2.91931	491.281	VIM
chr10	17275458	17275678	1.74282	110.158	VIM
chr10	17756498	17756899	3.12969	5.36563	STAM
chr10	18828331	18828609	6.20678	17.3539	CACNB2
chr10	20568662	20569011	3.63336	47.813	PLXDC2
chr10	20576964	20577254	4.52083	48.6996	PLXDC2
chr10	21783824	21784705	6.54271	36.3794	CASC10
chr10	22048202	22048625	3.71066	183.987	DNAJC1
chr10	22618075	22618352	4.33232	15.47	BMI1
chr10	22618075	22618352	4.33232	15.47	COMMD3-BMI1
chr10	22634461	22634660	6.73929	8.51959	SPAG6
chr10	22826001	22826273	3.44613	16.2722	PIP4K2A
chr10	22830855	22831090	4.88835	21.5698	PIP4K2A
chr10	23384417	23384651	25.16	66.9061	MSRB2
chr10	23410390	23410735	3.32363	34.8826	MSRB2
chr10	23729088	23729858	5.53579	29.1917	OTUD1
chr10	24832395	24833272	6.62647	38.5858	KIAA1217
chr10	24834861	24835183	3.06652	14.3099	KIAA1217
chr10	24873361	24874134	4.10164	35.311	ARHGAP21
chr10	24874626	24875005	3.08179	10.1841	ARHGAP21
chr10	25312726	25313045	6.47471	12.9358	ENKUR
chr10	25312726	25313045	6.47471	12.9358	THNSL1
chr10	26462694	26463293	2.36366	6.01965	MYO3A
chr10	26856156	26856548	6.07438	135.843	APBB1IP
chr10	27149724	27149927	7.18858	9.60161	ABI1
chr10	27337813	27338086	7.44324	75.1124	ANKRD26
chr10	27443140	27443351	8.77436	16.3132	YME1L1
chr10	27826750	27826960	2.73613	18.7121	RAB18
chr10	28884528	28884873	3.35555	19.5739	WAC
chr10	28896960	28897172	3.44875	19.9248	WAC
chr10	28908462	28908677	1.51678	7.90991	WAC
chr10	28970184	28970406	4.49558	16.1831	BAMBI
chr10	28971046	28971507	6.14919	111.436	BAMBI
chr10	29170132	29170390	3.90394	10.352	C10orf126
chr10	29747061	29747318	3.06306	49.6886	SVIL-AS1
chr10	29747061	29747318	3.06306	49.6886	SVIL
chr10	29759329	29759580	7.52146	44.4293	SVIL-AS1
chr10	29759329	29759580	7.52146	44.4293	SVIL
chr10	29811515	29811725	5.03769	9.10361	SVIL
chr10	29812587	29812857	4.48954	14.2973	SVIL
chr10	29839830	29840080	6.34005	17.7204	SVIL
chr10	30301862	30302085	2.20737	36.4252	KIAA1462
chr10	30303542	30303780	2.97124	20.5202	KIAA1462
chr10	30315064	30315560	6.66518	19.482	KIAA1462
chr10	30317032	30317605	5.51305	12.3603	KIAA1462
chr10	30318334	30318740	7.34436	13.7525	KIAA1462
chr10	30602266	30602709	3.29935	16.5171	MTPAP
chr10	31133846	31134534	5.28027	30.4033	ZNF438
chr10	31815642	31816159	4.32769	87.9149	ZEB1
chr10	32320151	32320353	2.34595	26.291	KIF5B
chr10	33200934	33201191	3.88759	204.312	ITGB1
chr10	33468575	33469291	7.90159	253.505	NRP1
chr10	33623479	33623686	3.41083	17.3665	NRP1
chr10	34400028	34400583	4.19769	29.9198	PARD3
chr10	34606093	34606383	8.4698	136.668	PARD3
chr10	35298990	35299189	2.51612	7.93363	CUL2
chr10	35500266	35500497	2.87927	16.8334	CREM
chr10	35857925	35858514	3.49371	51.6131	CCNY
chr10	35928085	35928318	2.76811	9.33466	FZD8
chr10	35928436	35928991	4.90704	20.6371	FZD8
chr10	38117996	38118359	8.13808	110.549	ZNF248
chr10	38348518	38348717	2.83468	36.6356	ZNF33A
chr10	38410960	38411340	2.28063	19.028	ZNF37A
chr10	38411627	38412025	2.15797	11.8657	ZNF37A
chr10	43089585	43089922	3.18903	10.5865	ZNF33B
chr10	43291898	43292297	3.50141	13.1875	BMS1
chr10	43326215	43326734	4.8616	157.999	BMS1
chr10	43882100	43882407	2.84067	47.3813	HNRNPF
chr10	43882597	43883336	4.57974	135.907	HNRNPF
chr10	44052814	44053217	5.86873	14.0172	ZNF239
chr10	44139778	44140101	2.46086	36.36	ZNF32-AS1
chr10	44139778	44140101	2.46086	36.36	ZNF32-AS3
chr10	44139778	44140101	2.46086	36.36	ZNF32
chr10	45471882	45472145	2.94767	558.698	C10orf10
chr10	45471882	45472145	2.94767	558.698	RASSF4
chr10	45472774	45473304	10.6419	1736.19	C10orf10
chr10	45472774	45473304	10.6419	1736.19	RASSF4
chr10	45473423	45473627	3.04671	74.3434	C10orf10
chr10	45473423	45473627	3.04671	74.3434	RASSF4
chr10	45498773	45499045	4.79291	23.4365	ZNF22
chr10	45499225	45499467	2.06529	8.21883	ZNF22
chr10	45500260	45500505	3.08115	35.1751	ZNF22
chr10	48236923	48237122	6.03224	7.06941	AGAP9
chr10	50222773	50223097	6.47391	171.866	VSTM4
chr10	50226600	50226843	5.44522	32.8764	VSTM4
chr10	50362906	50364003	4.10214	59.1056	C10orf128
chr10	50666896	50667138	4.297	7.97495	ERCC6
chr10	50943019	50943433	3.87355	89.2954	OGDHL
chr10	51584971	51585200	2.60711	31.9616	NCOA4
chr10	51584971	51585200	2.60711	31.9616	TIMM23B
chr10	52751008	52751456	4.63468	7.56863	PRKG1
chr10	53457670	53458231	5.86766	64.1679	CSTF2T
chr10	53457670	53458231	5.86766	64.1679	PRKG1
chr10	53459019	53459311	4.62545	12.906	CSTF2T
chr10	53459019	53459311	4.62545	12.906	PRKG1
chr10	58119961	58120160	4.19775	5.76696	ZWINT
chr10	60047203	60047416	3.61871	58.9885	CISD1
chr10	60588570	60588813	5.04403	26.532	BICC1
chr10	61412140	61412365	2.64678	19.0926	SLC16A9
chr10	61413872	61414166	3.47894	18.1085	SLC16A9
chr10	61548757	61548980	4.59562	95.8688	CCDC6
chr10	61815545	61815875	2.72867	9.39328	ANK3
chr10	62648240	62648475	5.57018	14.0149	RHOBTB1
chr10	63169623	63169863	5.1869	8.73763	TMEM26
chr10	63213068	63213268	6.73929	8.51959	TMEM26-AS1
chr10	63213068	63213268	6.73929	8.51959	TMEM26
chr10	63525639	63525847	2.99081	14.456	C10orf107
chr10	63850451	63850694	3.28909	31.5752	ARID5B
chr10	63852976	63853237	6.23481	47.6498	ARID5B
chr10	64565379	64565651	4.72501	10.3224	ADO
chr10	64913498	64914132	3.66204	12.6075	NRBF2
chr10	64974757	64974992	2.05969	7.88747	JMJD1C
chr10	69644619	69644870	7.75573	11.3187	SIRT1
chr10	69676106	69676345	3.99286	8.79269	SIRT1
chr10	70098131	70098343	3.36909	51.7124	HNRNPH3
chr10	70520693	70520927	4.1965	40.3612	CCAR1
chr10	70530897	70531098	2.17483	44.4856	CCAR1
chr10	70652225	70652424	5.47485	10.0522	STOX1
chr10	70706177	70706376	2.25365	31.1131	DDX50
chr10	70719518	70719772	3.08179	10.1841	DDX21
chr10	70742286	70742543	3.18447	15.8282	DDX21
chr10	70968430	70968726	6.51484	139.374	SUPV3L1
chr10	71026308	71027102	5.35121	85.351	HKDC1
chr10	71211184	71211434	8.08715	11.8489	TSPAN15
chr10	71561700	71561958	7.63787	10.712	COL13A1
chr10	71690068	71690272	4.83618	8.32695	COL13A1
chr10	71873824	71874051	6.02497	84.0412	AIFM2
chr10	71899421	71899912	3.0688	19.3285	TYSND1
chr10	72163961	72164173	6.27592	12.5222	EIF4EBP2
chr10	72326425	72326669	4.9143	42.9592	PALD1
chr10	72357372	72357672	3.85973	29.8383	PRF1
chr10	72357787	72358893	10.0851	64.5084	PRF1
chr10	72520384	72520729	5.57859	9.90106	ADAMTS14
chr10	72972370	72972750	4.93359	10.8786	UNC5B
chr10	73058843	73059142	4.51054	112.868	UNC5B
chr10	73059384	73059592	2.21565	23.8452	UNC5B
chr10	73122269	73122613	10.0594	77.153	SLC29A3
chr10	73122763	73123021	5.37206	47.4068	SLC29A3
chr10	73475450	73475673	7.18858	9.60161	C10orf105
chr10	73475450	73475673	7.18858	9.60161	CDH23
chr10	73510182	73510970	6.86136	448.076	CDH23
chr10	73510182	73510970	6.86136	448.076	VSIR
chr10	73533126	73533352	10.7829	19.1532	CDH23
chr10	73533126	73533352	10.7829	19.1532	VSIR
chr10	73594172	73594373	6.84401	35.9992	PSAP
chr10	73770641	73770840	2.87861	6.08434	CHST3
chr10	73771559	73771758	4.29434	12.9413	CHST3
chr10	73822333	73823063	5.60235	120.791	SPOCK2
chr10	73848070	73848324	9.69864	52.1158	SPOCK2
chr10	73995045	73995244	3.14043	15.4783	ANAPC16
chr10	74034429	74035347	9.44928	1156.54	DDIT4
chr10	74094279	74094508	5.69457	181.332	DNAJB12
chr10	74100863	74101072	2.90455	20.0987	DNAJB12
chr10	74127623	74128189	3.94953	85.7492	MICU1
chr10	74695016	74695405	4.75604	25.5544	PLA2G12B
chr10	74927929	74928131	6.57813	11.4525	FAM149B1
chr10	75003196	75003458	5.62679	72.2849	DNAJC9
chr10	75003640	75003840	4.38544	21.4653	DNAJC9
chr10	75197781	75198154	5.95352	25.5962	PPP3CB
chr10	75434422	75434756	5.62459	18.0081	AGAP5
chr10	75530628	75530874	3.43172	64.8689	SEC24C
chr10	75531561	75531775	3.27501	95.1835	SEC24C
chr10	75542752	75543020	1.90169	19.6813	CHCHD1
chr10	75552275	75552532	2.94645	12.4655	ZSWIM8
chr10	75561225	75561489	3.97248	110.957	ZSWIM8
chr10	75567560	75567954	4.6377	10.7185	NDST2
chr10	75573557	75574000	7.94772	126.258	CAMK2G
chr10	75676366	75676660	3.02753	19.8477	C10orf55
chr10	75676366	75676660	3.02753	19.8477	PLAU
chr10	75877789	75878284	2.08821	11.8926	VCL
chr10	76781584	76781959	3.22075	6.26422	KAT6B
chr10	76784560	76784955	3.58536	7.25624	KAT6B
chr10	76788507	76789233	5.21932	14.4787	KAT6B
chr10	76790157	76790759	4.71884	12.8942	KAT6B
chr10	76993741	76994049	5.17318	63.7424	COMTD1
chr10	77158086	77159000	9.4322	127.523	ZNF503
chr10	77159468	77160137	18.8231	150.887	ZNF503
chr10	79397138	79397401	3.35129	25.2246	KCNMA1
chr10	79551434	79552261	7.01117	25.0607	DLG5
chr10	79795149	79795377	6.79707	1227.24	RPS24
chr10	79796778	79797017	1.57809	309.614	RPS24
chr10	81072866	81073581	5.21144	49.6373	ZMIZ1
chr10	81074977	81075547	3.2819	29.5574	ZMIZ1
chr10	81113628	81113890	2.92629	21.9673	PPIF
chr10	81142197	81142698	3.13213	29.1175	ZCCHC24
chr10	81272635	81272834	3.45894	12.2678	EIF5AL1
chr10	81915454	81915757	3.62336	251.976	ANXA11
chr10	82191676	82192307	2.7288	114.414	FAM213A
chr10	82277657	82278802	5.44661	100.127	TSPAN14
chr10	82281978	82282282	4.68139	102.046	TSPAN14
chr10	86273361	86274016	3.02715	13.0623	CCSER2
chr10	88277628	88277866	7.38746	12.9192	WAPL
chr10	88696202	88697041	5.5533	179.894	MMRN2
chr10	88702121	88702427	8.24934	159.676	MMRN2
chr10	88702695	88703789	6.09274	138.308	MMRN2
chr10	88722545	88722744	3.00419	23.1387	SNCG
chr10	88728145	88728452	7.75676	284.757	ADIRF
chr10	89311877	89312236	3.15502	14.1939	MINPP1
chr10	89720569	89720777	3.26236	28.6618	PTEN
chr10	90640029	90640326	8.08715	11.8489	STAMBPL1
chr10	90707053	90707323	3.63581	472.094	ACTA2
chr10	91065965	91066479	6.48155	23.334	IFIT2
chr10	91067139	91067357	3.95307	16.978	IFIT2
chr10	91098518	91098951	5.77969	76.1177	IFIT3
chr10	91099126	91100300	5.21205	245.745	IFIT3
chr10	91162040	91162556	5.87973	122.988	IFIT1
chr10	91162894	91163515	3.15048	89.3153	IFIT1
chr10	91174139	91174494	6.04919	19.7917	IFIT5
chr10	91177120	91177385	3.58153	7.71248	IFIT5
chr10	91177702	91178340	4.56206	18.9973	IFIT5
chr10	92982411	92982610	4.52042	6.71743	PCGF5
chr10	93389629	93390515	4.6717	40.6908	PPP1R3C
chr10	93667597	93668199	8.79518	23.76	FGFBP3
chr10	94454359	94454595	3.50888	6.32692	HHEX
chr10	95351705	95351917	1.60392	133.999	RBP4
chr10	96087759	96087999	2.42749	10.51	PLCE1
chr10	97073440	97073663	2.79151	20.7326	SORBS1
chr10	97366638	97366837	3.3433	15.5484	ALDH18A1
chr10	97423333	97423552	3.20945	57.6886	TCTN3
chr10	97423776	97424046	2.58384	26.9216	TCTN3
chr10	97627356	97627561	3.24878	76.6156	ENTPD1-AS1
chr10	97627356	97627561	3.24878	76.6156	ENTPD1
chr10	97633813	97634384	5.16674	25.4143	ENTPD1-AS1
chr10	97633813	97634384	5.16674	25.4143	ENTPD1
chr10	97635005	97635435	4.58443	15.9297	ENTPD1-AS1
chr10	97635005	97635435	4.58443	15.9297	ENTPD1
chr10	97916899	97917098	4.86566	12.699	ZNF518A
chr10	98346594	98346830	9.43501	15.4042	TM9SF3
chr10	99092949	99093798	9.0206	56.2139	FRAT2
chr10	99116590	99117085	2.89719	14.9071	RRP12
chr10	99123638	99123851	5.266	17.5249	RRP12
chr10	99216594	99216986	3.10632	38.1824	ZDHHC16
chr10	99329868	99330471	7.96553	142.074	UBTD1
chr10	99371142	99371343	3.07222	12.4321	HOGA1
chr10	99437334	99437758	4.8437	46.0332	AVPI1
chr10	99474247	99474670	9.62804	111.548	MARVELD1
chr10	99475353	99475616	3.71953	60.3931	MARVELD1
chr10	99477053	99477265	2.27382	21.7121	MARVELD1
chr10	99477502	99477801	2.41505	81.055	MARVELD1
chr10	99512609	99512862	4.84282	29.7826	ZFYVE27
chr10	99519222	99519767	2.39789	11.4748	ZFYVE27
chr10	100003699	100003900	3.24029	15.2285	R3HCC1L
chr10	100007623	100008088	3.66477	27.868	LOXL4
chr10	101157114	101157399	5.70331	321.082	GOT1
chr10	101370750	101371183	6.13321	174.676	SLC25A28
chr10	101379845	101380264	24.9907	68.3977	SLC25A28
chr10	101636562	101636839	3.16977	17.326	DNMBP
chr10	101639712	101640041	5.39774	25.0898	DNMBP
chr10	101716447	101716686	7.75573	11.3187	DNMBP-AS1
chr10	101716447	101716686	7.75573	11.3187	DNMBP
chr10	101911481	101912081	3.9924	16.6538	ERLIN1
chr10	102045898	102046117	10.7829	19.1532	BLOC1S2
chr10	102307835	102308034	2.48488	6.51591	HIF1AN
chr10	102505478	102505846	4.54438	13.2559	PAX2
chr10	102587358	102588703	4.57821	141.629	PAX2
chr10	102588990	102589217	1.42764	5.74362	PAX2
chr10	102672616	102672815	4.79062	10.8256	SLF2
chr10	102743425	102743701	2.84761	10.5328	MRPL43
chr10	102743425	102743701	2.84761	10.5328	SEMA4G
chr10	102753559	102753832	5.98342	29.4166	TWNK
chr10	102762375	102762613	4.68586	36.8989	LZTS2
chr10	102763107	102763588	1.93493	7.11209	LZTS2
chr10	102765076	102765428	7.356	178.305	LZTS2
chr10	102766081	102767443	6.031	300.295	LZTS2
chr10	102827350	102827781	7.39481	33.5554	KAZALD1
chr10	103338652	103338851	2.66509	35.1422	POLL
chr10	103339014	103339408	4.33433	84.7465	POLL
chr10	103454207	103454991	192.766	1394.87	FBXW4
chr10	103546088	103546363	2.07803	14.9351	MGEA5
chr10	103558814	103559205	4.39515	68.6164	MGEA5
chr10	103577623	103578248	14.7101	60.2222	MGEA5
chr10	103607107	103607386	2.47644	5.14522	C10orf76
chr10	103825636	103827748	13.408	217.047	HPS6
chr10	103867598	103868163	6.33036	261.296	LDB1
chr10	103879911	103880223	7.32486	10.214	LDB1
chr10	103899334	103900019	4.93359	10.8786	PPRC1
chr10	103900475	103900707	6.17078	22.2769	PPRC1
chr10	103906621	103906950	3.27364	10.6287	PPRC1
chr10	103920214	103920707	4.08202	16.02	NOLC1
chr10	104141824	104142320	2.46518	28.1109	GBF1
chr10	104142420	104142645	1.83971	16.8929	GBF1
chr10	104158331	104158666	1.92184	6.80876	NFKB2
chr10	104161857	104162141	4.48053	107.038	NFKB2
chr10	104182592	104182889	9.0604	439.766	FBXL15
chr10	104183256	104183479	2.53952	54.606	CUEDC2
chr10	104240045	104240777	3.52686	70.8763	ACTR1A
chr10	104389872	104390330	3.45814	8.6419	SUFU
chr10	104391373	104391589	2.6434	8.51237	SUFU
chr10	104391894	104392123	3.07772	13.4328	SUFU
chr10	104403361	104404447	5.34676	50.9173	TRIM8
chr10	104414725	104414991	4.32194	55.8985	TRIM8
chr10	104416800	104417111	5.0756	124.066	TRIM8
chr10	104417702	104417964	1.71513	23.3175	TRIM8
chr10	104436644	104436843	2.12584	29.0196	ARL3
chr10	104572564	104573361	3.6406	15.4172	WBP1L
chr10	104574405	104575909	4.02253	148.721	WBP1L
chr10	104613698	104614157	6.73929	8.51959	BORCS7-ASMT
chr10	104613698	104614157	6.73929	8.51959	BORCS7
chr10	104679341	104679781	5.15737	10.7596	CNNM2
chr10	104836677	104837183	6.36621	50.2838	CNNM2
chr10	104837325	104837616	3.67629	18.5909	CNNM2
chr10	104837837	104838136	3.06376	15.4382	CNNM2
chr10	104849406	104849626	3.97582	23.6285	NT5C2
chr10	105201797	105202089	5.30951	39.8233	PDCD11
chr10	105205080	105205436	8.46408	121.936	PDCD11
chr10	105206691	105207297	6.67513	127.698	CALHM2
chr10	105209326	105209604	3.77611	29.2566	CALHM2
chr10	105209819	105210219	2.42185	7.78161	CALHM2
chr10	105355073	105355376	4.63045	58.7397	SH3PXD2A
chr10	105360160	105360614	3.89797	24.6304	SH3PXD2A
chr10	105361233	105361973	5.8078	19.8012	SH3PXD2A
chr10	105362275	105362562	5.4555	13.7022	SH3PXD2A
chr10	105362959	105363524	8.39764	26.548	SH3PXD2A
chr10	105762420	105762934	3.0861	21.8364	SLK
chr10	106073056	106074057	4.70607	51.5441	ITPRIP
chr10	112270042	112270642	4.78582	22.7316	DUSP5
chr10	112343818	112344022	3.18718	36.0376	SMC3
chr10	112361223	112361517	5.5158	48.2593	SMC3
chr10	112724026	112724338	3.401	19.7451	SHOC2
chr10	112840147	112840347	3.38788	5.74661	ADRA2A
chr10	114205193	114205440	5.20282	15.8606	ZDHHC6
chr10	114577398	114577633	3.51671	9.56608	VTI1A
chr10	114711183	114711382	4.76971	6.28917	TCF7L2
chr10	114925516	114925719	4.38102	9.37527	TCF7L2
chr10	115489868	115490271	3.68253	55.3847	CASP7
chr10	116055591	116055920	5.10047	66.7709	AFAP1L2
chr10	118431774	118432119	2.90694	22.2528	HSPA12A
chr10	118432354	118432811	3.1294	17.5686	HSPA12A
chr10	119302132	119302354	5.73969	12.5283	EMX2
chr10	119302132	119302354	5.73969	12.5283	EMX2OS
chr10	119302777	119303038	3.09367	8.31905	EMX2
chr10	119302777	119303038	3.09367	8.31905	EMX2OS
chr10	119307469	119308212	5.88589	212.163	EMX2
chr10	119308670	119308886	4.25513	93.9305	EMX2
chr10	119798661	119798886	3.36128	6.09797	RAB11FIP2
chr10	120445438	120445714	4.30944	24.8967	CACUL1
chr10	120795543	120795926	4.79909	141.094	EIF3A
chr10	120797798	120798119	8.71064	338.036	EIF3A
chr10	120801576	120802464	10.3586	446.785	EIF3A
chr10	120816303	120816696	2.84924	12.933	EIF3A
chr10	120817533	120817854	6.61513	80.3334	EIF3A
chr10	121259539	121259809	2.32631	27.5868	RGS10
chr10	121410980	121411186	7.32081	23.6266	BAG3
chr10	121435888	121436923	3.44449	69.0819	BAG3
chr10	122668072	122668326	3.6204	24.9842	WDR11
chr10	123845943	123846219	4.77444	10.1294	TACC2
chr10	123846806	123847050	4.09033	6.35323	TACC2
chr10	123970138	123971092	6.48528	44.4796	TACC2
chr10	124189195	124189532	5.2207	50.0904	PLEKHA1
chr10	124248848	124249094	9.1615	188.094	HTRA1
chr10	124273598	124274317	2.70306	488.649	HTRA1
chr10	125505989	125506559	1.88964	5.16423	CPXM2
chr10	125767924	125768662	4.05275	47.0794	CHST15
chr10	125769180	125769556	3.67299	9.96801	CHST15
chr10	125805537	125805736	3.96371	7.10997	CHST15
chr10	126302353	126302590	3.77025	17.7146	LHPP
chr10	126311728	126312040	6.59488	29.4935	FAM53B
chr10	126478851	126479050	6.89399	9.13716	METTL10
chr10	126523285	126523693	3.49168	9.91837	FAM175B
chr10	126631475	126631791	7.96571	26.9396	ZRANB1
chr10	126673398	126673717	3.26066	23.1607	ZRANB1
chr10	126677499	126677755	3.16765	109.735	CTBP2
chr10	126677871	126678281	5.926	280.884	CTBP2
chr10	127512032	127512326	29.2186	162.966	BCCIP
chr10	127530427	127531278	6.03815	144.316	BCCIP
chr10	127530427	127531278	6.03815	144.316	DHX32
chr10	129676221	129676735	3.2743	120.919	CLRN3
chr10	129896286	129896906	3.98265	20.1382	MKI67
chr10	129897106	129897661	3.32556	16.2862	MKI67
chr10	129899623	129900040	3.51312	21.3947	MKI67
chr10	129902135	129902461	7.00252	21.7829	MKI67
chr10	131564955	131565312	5.08499	285.577	MGMT
chr10	133769152	133769747	5.04645	111.322	PPP2R2D
chr10	133784396	133784913	2.97137	28.2289	BNIP3
chr10	134021228	134021532	3.95032	20.4665	STK32C
chr10	134144821	134145429	4.50897	22.8044	STK32C
chr10	134161419	134161789	7.09099	82.2313	LRRC27
chr10	134188400	134188715	5.15313	34.3216	LRRC27
chr10	134218395	134219749	9.80183	37.6679	PWWP2B
chr10	134230407	134230867	2.91965	5.2034	PWWP2B
chr10	135038367	135038612	4.80702	27.1967	KNDC1
chr10	135054308	135054588	4.11051	7.77039	VENTX
chr10	135054736	135055286	3.96427	10.0394	VENTX
chr10	135126163	135126568	4.80989	111.734	ZNF511
chr10	135235795	135236004	5.24055	26.1573	SPRN
chr11	203897	204137	2.69843	31.7102	BET1L
chr11	204534	204865	5.73086	154.856	BET1L
chr11	213166	213382	4.10775	60.0538	RIC8A
chr11	214044	214693	5.37907	119.63	RIC8A
chr11	216275	216806	5.48151	90.0216	SIRT3
chr11	281288	281699	8.36789	21.2229	NLRP6
chr11	294747	295647	6.2927	191.142	PGGHG
chr11	308076	308374	23.4438	1128.92	IFITM2
chr11	313985	314269	7.83309	326.975	IFITM1
chr11	320618	320927	20.0963	3846.82	IFITM3
chr11	405846	406183	2.67462	42.3271	SIGIRR
chr11	417966	418482	7.36205	131.806	ANO9
chr11	421029	421228	3.77196	9.35354	ANO9
chr11	490353	490589	2.89887	23.0296	PTDSS2
chr11	491125	491354	6.26769	140.462	PTDSS2
chr11	504942	505164	6.53911	30.5967	RNH1
chr11	532293	532643	5.34089	323.792	HRAS
chr11	534278	534480	4.77117	30.9669	HRAS
chr11	562313	562616	2.34148	39.8628	RASSF7
chr11	563574	563999	8.81462	823.938	RASSF7
chr11	601419	601689	6.63671	31.454	PHRF1
chr11	607116	607741	7.03797	48.1817	PHRF1
chr11	608156	609554	7.06023	76.7268	PHRF1
chr11	611511	611966	2.97275	28.9855	PHRF1
chr11	616681	616910	2.79677	67.6804	CDHR5
chr11	617309	617705	4.70132	648.544	CDHR5
chr11	618657	619208	7.61536	468.293	CDHR5
chr11	619340	619539	1.70689	12.7908	CDHR5
chr11	644335	644638	5.7195	182.852	DEAF1
chr11	694819	695080	6.52507	19.094	DEAF1
chr11	720965	721241	1.69456	10.421	EPS8L2
chr11	721464	721943	3.29959	132.591	EPS8L2
chr11	726816	727038	3.55905	319.216	EPS8L2
chr11	810137	810336	2.48292	59.0187	RPLP2
chr11	819529	819742	4.54997	37.936	PNPLA2
chr11	823525	823755	1.36327	5.37253	PNPLA2
chr11	824787	825116	3.54921	162.728	PNPLA2
chr11	830101	830301	4.52364	12.2493	CRACR2B
chr11	831658	831959	4.30127	23.9474	CRACR2B
chr11	840348	840633	4.55589	265.972	POLR2L
chr11	866853	867105	4.62355	170.669	TSPAN4
chr11	1010649	1010910	8.67028	858.275	AP2A2
chr11	1016843	1017494	6.21752	9.97715	MUC6
chr11	1297020	1297358	2.91537	12.2342	TOLLIP
chr11	1298159	1298498	3.51412	45.707	TOLLIP
chr11	1490996	1491767	11.8518	465.171	MOB2
chr11	1577721	1578042	5.81104	10.7569	DUSP8
chr11	1756363	1756669	4.66856	29.5837	IFITM10
chr11	1774631	1774964	1.63305	118.202	CTSD
chr11	1901151	1901449	49.7425	293.483	LSP1
chr11	1901151	1901449	49.7425	293.483	MIR7847
chr11	1977468	1977725	3.08791	252.162	MRPL23
chr11	2016809	2017037	1.49886	11.1808	H19
chr11	2016809	2017037	1.49886	11.1808	HOTS
chr11	2151906	2152105	3.34456	20.5683	IGF2
chr11	2151906	2152105	3.34456	20.5683	INS-IGF2
chr11	2152646	2153403	5.08501	61.5828	IGF2
chr11	2152646	2153403	5.08501	61.5828	INS-IGF2
chr11	2153789	2154048	2.93452	17.3982	IGF2
chr11	2153789	2154048	2.93452	17.3982	INS-IGF2
chr11	2289758	2290207	5.90447	17.3089	ASCL2
chr11	2318511	2318872	6.31568	10.9608	C11orf21
chr11	2398472	2398874	19.7256	138.77	CD81-AS1
chr11	2398472	2398874	19.7256	138.77	CD81
chr11	2423724	2424997	5.53038	186.929	TSSC4
chr11	2869217	2869483	4.28769	29.4976	KCNQ1-AS1
chr11	2869217	2869483	4.28769	29.4976	KCNQ1
chr11	2904996	2905256	3.1018	22.211	CDKN1C
chr11	2906552	2906884	8.77694	60.0829	CDKN1C
chr11	2950244	2950654	2.24501	6.23915	PHLDA2
chr11	2966728	2967028	4.01812	50.7384	NAP1L4
chr11	3114781	3115047	4.46837	28.7738	OSBPL5
chr11	3686955	3687219	5.51549	9.40673	CHRNA10
chr11	3687321	3687638	5.4919	8.27855	CHRNA10
chr11	3697339	3697611	3.114	20.5782	NUP98
chr11	3848310	3848853	2.69787	48.8031	RHOG
chr11	3848971	3849488	6.68116	248.298	RHOG
chr11	4095625	4095894	3.68028	10.7323	STIM1
chr11	4159388	4159734	4.83318	86.8806	RRM1
chr11	4406329	4407086	7.58154	152.903	TRIM21
chr11	4409631	4409925	5.63711	63.7794	TRIM21
chr11	4621721	4621982	8.13545	20.202	TRIM68
chr11	5248017	5248363	2.39948	16.5123	HBB
chr11	5602820	5603019	6.03224	7.06941	OR52B6
chr11	5655747	5655963	4.25762	11.0521	TRIM34
chr11	5655747	5655963	4.25762	11.0521	TRIM6-TRIM34
chr11	5699522	5699765	3.07222	12.4321	TRIM5
chr11	5701224	5701492	2.61122	5.66994	TRIM5
chr11	5719427	5719648	2.62528	21.4801	TRIM22
chr11	6238689	6239195	9.62328	128.095	FAM160A2
chr11	6340190	6340930	4.68196	269.171	PRKCDBP
chr11	6341477	6341817	18.8449	387.081	PRKCDBP
chr11	6412696	6413222	8.88869	105.506	SMPD1
chr11	6424397	6424613	2.92974	15.3807	APBB1
chr11	6431966	6432609	3.54103	48.3136	APBB1
chr11	6469947	6470413	5.57082	74.324	TRIM3
chr11	6498267	6498493	2.33162	16.0873	ARFIP2
chr11	6586869	6587071	4.23166	6.11421	DNHD1
chr11	6622522	6622871	3.71334	22.6019	RRP8
chr11	6623155	6623416	3.67945	14.9099	RRP8
chr11	6629807	6630164	2.61606	41.678	ILK
chr11	6703191	6703516	6.22968	432.094	MRPL17
chr11	7509329	7509630	2.67937	11.0542	OLFML1
chr11	7530536	7531073	2.99623	17.0959	OLFML1
chr11	7674152	7674885	4.07974	111.72	PPFIBP2
chr11	8751634	8752309	8.02973	32.7947	ST5
chr11	9161109	9161404	3.45393	51.261	DENND5A
chr11	9769293	9769515	6.1976	41.4404	SWAP70
chr11	9771311	9771863	4.55593	49.1186	SWAP70
chr11	9801359	9801576	3.05473	7.56653	SBF2-AS1
chr11	9801359	9801576	3.05473	7.56653	SBF2
chr11	9829549	9829803	7.00781	16.2752	SBF2-AS1
chr11	9829549	9829803	7.00781	16.2752	SBF2
chr11	10327824	10328835	5.40081	1261.03	ADM
chr11	10530414	10530654	10.6358	1617.17	MTRNR2L8
chr11	10595414	10595648	2.87388	28.4352	MRVI1-AS1
chr11	10595414	10595648	2.87388	28.4352	MRVI1
chr11	10597716	10597955	4.20346	18.6539	MRVI1-AS1
chr11	10597716	10597955	4.20346	18.6539	MRVI1
chr11	10800204	10800539	3.05113	24.1134	CTR9
chr11	10874468	10874907	3.57975	77.8271	ZBED5
chr11	10875542	10875742	2.42598	8.196	ZBED5
chr11	11963920	11964573	4.18009	24.8624	USP47
chr11	11977506	11978008	3.55332	60.4198	USP47
chr11	11984769	11985016	2.22819	47.9216	DKK3
chr11	11985993	11986296	2.76761	32.1967	DKK3
chr11	12495269	12495485	7.25975	30.1541	PARVA
chr11	13410482	13410777	2.7082	7.22529	BTBD10
chr11	14286944	14287187	4.71986	30.2728	SPON1
chr11	14287416	14287630	3.61438	18.8811	SPON1
chr11	16760142	16760342	5.71831	11.7098	C11orf58
chr11	16765993	16766194	3.2687	25.1498	C11orf58
chr11	16799238	16799440	2.72709	19.3946	PLEKHA7
chr11	16847747	16848035	4.38157	12.6709	PLEKHA7
chr11	17191143	17191377	4.47114	10.5419	PIK3C2A
chr11	17332255	17332456	4.35862	102.904	NUCB2
chr11	17333406	17333629	6.50254	142.709	NUCB2
chr11	17533530	17533756	5.31595	24.3305	USH1C
chr11	17542914	17543147	2.44128	29.3818	USH1C
chr11	18387398	18387613	3.85813	37.4511	GTF2H1
chr11	18428518	18428717	1.77165	76.7045	LDHA
chr11	18723495	18723923	3.21187	10.0976	TMEM86A
chr11	18725935	18726138	4.87326	7.11214	IGSF22
chr11	18725935	18726138	4.87326	7.11214	TMEM86A
chr11	20139818	20140319	3.89041	11.6139	NAV2
chr11	22646314	22646527	3.26689	5.18495	FANCF
chr11	26691069	26691343	2.37023	24.6687	SLC5A12
chr11	27016173	27016738	7.73093	36.3276	FIBIN
chr11	27679414	27680134	5.59822	12.1918	BDNF-AS
chr11	27679414	27680134	5.59822	12.1918	BDNF
chr11	28354268	28354471	2.03995	7.23565	METTL15
chr11	30352455	30352722	4.38157	12.6709	ARL14EP
chr11	30357996	30358248	3.72554	19.6874	ARL14EP
chr11	31531240	31531499	11.2027	20.9553	ELP4
chr11	32124688	32124906	3.70416	59.8193	RCN1
chr11	32410414	32410614	4.17634	8.22818	WT1
chr11	32874861	32875605	2.62611	43.0245	PRRG4
chr11	33726939	33727416	2.94391	202.001	CD59
chr11	33731626	33731948	3.86908	473.97	CD59
chr11	33743925	33744175	20.2179	49.2334	CD59
chr11	33763506	33763713	2.94077	16.3811	FBXO3
chr11	33890953	33891455	5.66072	23.1916	LMO2
chr11	34167476	34167911	5.50142	106.845	NAT10
chr11	35250629	35250875	3.04226	39.6233	CD44
chr11	35453681	35454217	5.71237	54.6585	PAMR1
chr11	35639908	35640326	5.41028	16.9179	FJX1
chr11	35640726	35642176	4.07324	52.1441	FJX1
chr11	35684766	35685202	9.86346	184.453	TRIM44
chr11	35828310	35828540	2.89962	47.0891	TRIM44
chr11	36483874	36484313	7.83901	37.759	PRR5L
chr11	36511394	36511595	4.54724	17.3494	TRAF6
chr11	43964131	43965348	7.34839	885.09	C11orf96
chr11	44105194	44105432	4.98963	102.363	ACCS
chr11	44265687	44266304	4.72667	148.159	EXT2
chr11	44641023	44641223	2.22834	8.8925	CD82
chr11	44950721	44951990	2.42493	23.3162	TSPAN18
chr11	44954003	44954391	3.93864	387.243	TP53I11
chr11	44955599	44956090	4.11584	174.181	TP53I11
chr11	45670939	45672541	7.21556	271.349	CHST1
chr11	45686779	45687062	2.61247	8.45384	CHST1
chr11	45832477	45833076	5.9143	52.361	SLC35C1
chr11	45904103	45904316	2.14823	34.0512	CRY2
chr11	45921628	45921830	3.99286	8.79269	MAPK8IP1
chr11	45927694	45927902	2.37161	18.5515	MAPK8IP1
chr11	45955360	45955839	3.71407	29.3751	PHF21A
chr11	45987003	45987202	6.91262	13.8242	PHF21A
chr11	46333769	46334095	6.04657	14.866	CREB3L1
chr11	46342381	46342671	4.71773	39.4796	CREB3L1
chr11	46401322	46401953	5.24954	358.997	DGKZ
chr11	46404928	46405279	4.83305	273.076	MDK
chr11	46418153	46419304	6.07573	72.935	AMBRA1
chr11	46564144	46564416	3.91249	5.68225	AMBRA1
chr11	46639060	46639305	11.2027	20.9553	ATG13
chr11	46694280	46694481	2.21303	19.0018	ATG13
chr11	46699686	46699897	1.82867	8.8104	ARHGAP1
chr11	46700100	46700577	2.31681	24.1734	ARHGAP1
chr11	46724368	46724576	4.33964	9.84823	ZNF408
chr11	46726001	46726526	4.36913	16.2351	ZNF408
chr11	46726797	46727452	6.68102	87.8158	ZNF408
chr11	46765442	46765818	3.99744	55.0937	CKAP5
chr11	46880058	46880316	5.18442	13.3031	LRP4-AS1
chr11	46880058	46880316	5.18442	13.3031	LRP4
chr11	47183150	47183689	2.90561	23.6518	C11orf49
chr11	47186749	47187029	1.92466	10.6482	ARFGAP2
chr11	47236528	47236786	9.31129	23.2206	DDB2
chr11	47260290	47260665	2.18345	44.4885	DDB2
chr11	47261013	47261746	5.23524	173.032	ACP2
chr11	47376514	47376902	3.97175	73.4993	SPI1
chr11	47399883	47400092	6.43395	12.8518	SPI1
chr11	47436921	47437190	2.79089	28.8538	SLC39A13
chr11	47488447	47488960	7.14868	126.382	CELF1
chr11	47592991	47593266	4.92208	127.192	PTPMT1
chr11	47611221	47611449	5.91769	18.9623	C1QTNF4
chr11	47767805	47768046	5.46951	39.4887	FNBP4
chr11	48191326	48191849	3.29289	31.2016	PTPRJ
chr11	49229983	49230182	7.63787	10.712	FOLH1
chr11	57001167	57001761	6.31591	274.688	APLNR
chr11	57003550	57003761	4.03038	15.4829	APLNR
chr11	57070124	57070438	1.68848	6.30016	TNKS1BP1
chr11	57075898	57078015	9.14712	365.727	TNKS1BP1
chr11	57080103	57080446	5.28308	35.573	TNKS1BP1
chr11	57080551	57081297	4.33725	28.6961	TNKS1BP1
chr11	57087903	57088174	3.21187	10.0976	TNKS1BP1
chr11	57175046	57175308	2.41223	40.9003	SLC43A3
chr11	57244029	57244444	7.51125	36.9592	RTN4RL2
chr11	57252384	57252685	3.4547	21.5698	SLC43A1
chr11	57319672	57319985	3.15714	122.734	UBE2L6
chr11	57367248	57367632	3.78867	513.091	SERPING1
chr11	57382080	57382291	3.79634	1053.27	SERPING1
chr11	57413020	57413336	4.13837	18.8626	YPEL4
chr11	57428314	57429104	5.17891	37.3888	CLP1
chr11	57439744	57440044	4.49274	15.2399	ZDHHC5
chr11	57467404	57467770	7.1771	181.153	ZDHHC5
chr11	57471390	57472018	3.37788	35.7094	MED19
chr11	57479521	57479750	9.8843	16.6336	MED19
chr11	57508972	57509607	1.69886	14.4992	SELENOH
chr11	57508972	57509607	1.69886	14.4992	TMX2-CTNND1
chr11	57529291	57529490	5.95945	12.2473	CTNND1
chr11	57529291	57529490	5.95945	12.2473	TMX2-CTNND1
chr11	57563810	57564209	3.29203	23.2842	CTNND1
chr11	57563810	57564209	3.29203	23.2842	TMX2-CTNND1
chr11	57583703	57583973	2.07503	13.1466	CTNND1
chr11	57583703	57583973	2.07503	13.1466	TMX2-CTNND1
chr11	57584121	57584592	2.51647	57.1182	CTNND1
chr11	57584121	57584592	2.51647	57.1182	TMX2-CTNND1
chr11	58346598	58346918	10.7361	24.2472	ZFP91
chr11	58346598	58346918	10.7361	24.2472	ZFP91-CNTF
chr11	58378926	58379173	4.51263	25.6479	ZFP91
chr11	58378926	58379173	4.51263	25.6479	ZFP91-CNTF
chr11	58384921	58385240	5.92703	47.9591	ZFP91
chr11	58384921	58385240	5.92703	47.9591	ZFP91-CNTF
chr11	58477176	58477464	3.54207	36.5131	GLYAT
chr11	58894330	58894660	3.14515	15.3171	FAM111B
chr11	58919350	58920571	4.15653	26.1242	FAM111A
chr11	58974484	58974724	2.72367	29.0602	DTX4
chr11	58978376	58978575	2.37987	6.48848	MPEG1
chr11	59343865	59344499	7.15092	78.9625	OSBP
chr11	59382882	59383139	9.47923	15.9724	OSBP
chr11	59426821	59427020	5.34615	9.0647	PATL1
chr11	59573794	59574167	5.20208	219.751	MRPL16
chr11	60658237	60658471	5.49485	266.858	PRPF19
chr11	60673870	60674122	9.44261	25.7468	PRPF19
chr11	60687015	60687229	4.42587	42.6222	TMEM109
chr11	60689470	60689794	3.29089	67.3431	TMEM109
chr11	60703585	60704530	3.36827	64.0806	TMEM132A
chr11	60899120	60899324	2.97359	7.5643	VPS37C
chr11	61025948	61026351	6.04979	21.4427	VWCE
chr11	61136350	61136560	4.46641	64.5589	TMEM138
chr11	61165766	61166093	2.61615	9.50774	TMEM216
chr11	61170578	61170931	1.76495	16.1381	CPSF7
chr11	61171931	61172278	3.31908	19.0395	CPSF7
chr11	61213320	61213752	5.24557	99.8646	SDHAF2
chr11	61276313	61276674	5.83305	6.75975	LRRC10B
chr11	61277663	61277928	6.63671	31.454	LRRC10B
chr11	61278194	61278404	5.80666	28.9845	LRRC10B
chr11	61553989	61554257	2.55287	7.48565	MYRF
chr11	61563267	61563969	6.69481	54.7991	FEN1
chr11	61564216	61564582	3.98866	89.5271	FEN1
chr11	61567937	61568154	2.35698	14.7858	FADS1
chr11	61569381	61569740	5.63368	33.9961	FADS1
chr11	61595561	61595985	25.16	66.9061	FADS2
chr11	61633027	61633227	2.25368	9.91703	FADS2
chr11	61634284	61634621	4.56972	67.1631	FADS2
chr11	61664884	61665867	6.35719	193.683	RAB3IL1
chr11	61674053	61674338	6.58009	17.4905	RAB3IL1
chr11	61675067	61675311	3.37587	27.2654	RAB3IL1
chr11	61675573	61675935	12.7318	59.8166	RAB3IL1
chr11	61684866	61685071	9.43501	15.4042	RAB3IL1
chr11	61734856	61735172	10.9378	5959.38	FTH1
chr11	61908020	61908219	4.64883	6.67343	INCENP
chr11	61912476	61912717	8.98572	14.1962	INCENP
chr11	61912948	61913181	4.75238	11.0452	INCENP
chr11	61913984	61914345	6.24674	14.1156	INCENP
chr11	62124353	62124571	3.71485	42.9446	ASRGL1
chr11	62160019	62160307	4.48718	191.634	ASRGL1
chr11	62284343	62284645	4.09815	563.765	AHNAK
chr11	62284825	62285197	2.75383	136.281	AHNAK
chr11	62285429	62286580	5.19841	404.503	AHNAK
chr11	62297015	62297214	3.02623	7.06784	AHNAK
chr11	62301075	62301566	4.07661	18.2273	AHNAK
chr11	62334345	62334616	4.43253	3232.63	EEF1G
chr11	62340075	62340278	3.29364	50.0574	EEF1G
chr11	62342691	62343325	3.65647	65.7213	TUT1
chr11	62346212	62346548	5.41641	38.734	TUT1
chr11	62361212	62361451	3.23833	102.446	MTA2
chr11	62369699	62370047	5.792	406.211	EML3
chr11	62376142	62376413	3.64611	20.5791	EML3
chr11	62382800	62383336	2.77532	76.8562	B3GAT3
chr11	62415049	62415723	6.00744	53.945	INTS5
chr11	62415941	62416387	4.8414	18.9861	INTS5
chr11	62430401	62430806	4.92517	237.55	C11orf98
chr11	62430401	62430806	4.92517	237.55	LBHD1
chr11	62439276	62439825	11.3703	608.599	UQCC3
chr11	62482245	62482571	4.07995	289.602	HNRNPUL2-BSCL2
chr11	62482245	62482571	4.07995	289.602	HNRNPUL2
chr11	62482793	62483221	3.06293	84.0281	HNRNPUL2-BSCL2
chr11	62482793	62483221	3.06293	84.0281	HNRNPUL2
chr11	62484589	62484819	4.19272	140.958	HNRNPUL2-BSCL2
chr11	62484589	62484819	4.19272	140.958	HNRNPUL2
chr11	62493971	62495008	17.8781	240.89	HNRNPUL2-BSCL2
chr11	62493971	62495008	17.8781	240.89	HNRNPUL2
chr11	62519538	62519829	7.67057	18.1973	ZBTB3
chr11	62519997	62520336	4.43317	6.83159	ZBTB3
chr11	62553875	62554809	5.3482	61.7596	TAF6L
chr11	62557942	62558341	5.39162	123.668	TMEM223
chr11	62566912	62567162	4.87855	49.7961	NXF1
chr11	62574732	62575005	3.41363	95.0513	STX5
chr11	62648317	62648690	12.2628	199.811	SLC3A2
chr11	62655915	62656254	3.66056	229.82	SLC3A2
chr11	62744153	62744480	4.3164	42.9153	SLC22A6
chr11	63312001	63312200	2.42112	44.0375	RARRES3
chr11	63313579	63313820	2.44125	50.0106	RARRES3
chr11	63342385	63342602	2.01939	105.078	PLA2G16
chr11	63381621	63381859	3.1079	14.4353	PLA2G16
chr11	63448942	63449176	11.7399	27.3013	RTN3
chr11	63525775	63525974	2.45543	36.3304	RTN3
chr11	63585115	63585433	4.17634	8.22818	C11orf84
chr11	63676313	63676949	3.80167	42.6963	MARK2
chr11	63722283	63722620	6.11739	40.5316	NAA40
chr11	63964597	63964984	2.56543	14.9662	STIP1
chr11	63971482	63971736	2.76749	49.569	STIP1
chr11	63994318	63994517	2.59528	21.01	NUDT22
chr11	64005795	64006150	4.33258	545.715	VEGFB
chr11	64013963	64014305	4.00126	38.9255	LOC105369340
chr11	64013963	64014305	4.00126	38.9255	PPP1R14B
chr11	64033231	64033979	3.76138	30.8907	PLCB3
chr11	64034656	64035092	3.21101	46.3604	PLCB3
chr11	64037618	64037903	2.61782	31.3176	BAD
chr11	64051721	64052004	13.249	94.9093	BAD
chr11	64051721	64052004	13.249	94.9093	GPR137
chr11	64083262	64083487	2.55322	21.1982	ESRRA
chr11	64085599	64085821	3.94556	88.3551	PRDX5
chr11	64111810	64112507	5.86807	26.4518	CCDC88B
chr11	64119486	64119694	3.90394	10.352	CCDC88B
chr11	64124524	64124900	3.04533	32.431	CCDC88B
chr11	64138900	64139099	3.54732	26.8875	RPS6KA4
chr11	64323120	64323380	3.70091	29.9856	SLC22A11
chr11	64323480	64323704	2.44517	24.2468	SLC22A11
chr11	64338610	64338963	3.70212	331.614	SLC22A11
chr11	64358701	64358903	3.26666	23.0147	SLC22A12
chr11	64369286	64369793	5.86931	626.874	SLC22A12
chr11	64373712	64374358	6.75896	205.206	NRXN2
chr11	64374500	64375722	8.73848	310.983	NRXN2
chr11	64494398	64494599	3.13288	22.9632	RASGRP2
chr11	64532915	64533743	2.45311	51.8188	SF1
chr11	64571678	64572337	3.91971	32.5766	MEN1
chr11	64602377	64602766	12.1307	23.0691	CDC42BPG
chr11	64621188	64622280	4.68416	156.612	EHD1
chr11	64662147	64662642	6.20775	69.6439	ATG2A
chr11	64755651	64756297	4.43658	22.3772	BATF2
chr11	64757087	64757374	4.32035	8.91059	BATF2
chr11	64805998	64806226	3.94043	18.2495	ARL2-SNX15
chr11	64805998	64806226	3.94043	18.2495	SNX15
chr11	64807003	64807202	3.09367	8.31905	ARL2-SNX15
chr11	64807003	64807202	3.09367	8.31905	SNX15
chr11	64811840	64812282	16.332	477.522	SAC3D1
chr11	64846983	64847183	5.69479	7.21845	CDCA5
chr11	64883494	64883693	2.54043	33.2254	TM7SF2
chr11	64889034	64889281	4.64449	317.725	FAU
chr11	64895316	64895592	3.40165	51.5238	SYVN1
chr11	64978762	64979376	2.17773	50.8894	CAPN1
chr11	65064695	65064971	6.90951	47.4417	POLA2
chr11	65088106	65089205	4.99683	59.4458	CDC42EP2
chr11	65142773	65143055	3.18703	27.8685	SLC25A45
chr11	65143933	65144222	4.28437	27.0966	SLC25A45
chr11	65178733	65179587	4.76276	39.2218	FRMD8
chr11	65179735	65180279	4.69984	53.4427	FRMD8
chr11	65305787	65306076	4.17329	236.986	SCYL1
chr11	65339950	65340176	4.26608	24.5972	FAM89B
chr11	65340892	65341311	2.5508	45.2694	FAM89B
chr11	65348386	65348704	4.36246	24.3535	EHBP1L1
chr11	65349066	65351172	3.87998	88.9471	EHBP1L1
chr11	65352603	65352928	1.63419	6.32763	EHBP1L1
chr11	65365329	65366218	5.97618	432.574	MAP3K11
chr11	65367036	65367348	2.85677	27.9741	MAP3K11
chr11	65373417	65373673	2.14149	7.52179	MAP3K11
chr11	65374788	65375127	4.66501	104.936	MAP3K11
chr11	65380736	65381768	6.6352	140.168	MAP3K11
chr11	65386134	65386391	7.37934	12.4536	PCNX3
chr11	65404124	65404774	6.92307	213.449	PCNX3
chr11	65408651	65408998	9.71065	149.148	SIPA1
chr11	65414739	65414940	4.12149	31.8209	SIPA1
chr11	65416899	65417165	2.35097	11.9314	SIPA1
chr11	65421741	65422087	5.59537	149.923	RELA
chr11	65486457	65486949	4.77417	202.973	KAT5
chr11	65486457	65486949	4.77417	202.973	RNASEH2C
chr11	65541516	65541740	3.32337	11.5328	AP5B1
chr11	65545248	65545892	6.92113	33.5643	AP5B1
chr11	65546134	65546515	9.43388	41.8081	AP5B1
chr11	65547180	65547403	7.47522	15.8681	AP5B1
chr11	65622397	65622679	2.14614	333.83	CFL1
chr11	65623475	65623747	6.46178	824.84	CFL1
chr11	65658082	65659106	10.3566	1851.91	CCDC85B
chr11	65684398	65685853	4.95488	143.696	C11orf68
chr11	65686793	65687486	7.17879	128.249	DRAP1
chr11	65688686	65688913	4.04209	180.577	DRAP1
chr11	65729170	65729539	9.88642	157.585	SART1
chr11	65732466	65733910	7.2918	109.885	SART1
chr11	65734575	65735282	9.53029	278.098	SART1
chr11	65745929	65746454	3.33211	51.775	SART1
chr11	65766061	65766268	2.4621	7.16384	EIF1AD
chr11	65770571	65770824	6.98878	111.391	BANF1
chr11	65770972	65771268	1.44372	5.86186	BANF1
chr11	65826123	65826386	6.53022	240.079	SF3B2
chr11	65835985	65836204	3.33999	170.381	SF3B2
chr11	66011668	66012034	2.43316	40.3328	PACS1
chr11	66025935	66026152	6.04348	11.6311	KLC2
chr11	66081995	66083951	8.63353	1034.02	CD248
chr11	66084145	66084440	4.87916	65.8573	CD248
chr11	66099638	66100095	5.63962	53.6093	RIN1
chr11	66108292	66108637	1.9479	6.0374	BRMS1
chr11	66112957	66113482	1.72612	20.5108	B4GAT1
chr11	66114194	66114483	4.93332	45.5487	B4GAT1
chr11	66130460	66130694	5.95945	12.2473	LOC102724064
chr11	66130460	66130694	5.95945	12.2473	SLC29A2
chr11	66244192	66244711	4.22322	32.7687	LOC101928069
chr11	66244192	66244711	4.22322	32.7687	PELI3
chr11	66300130	66300334	2.4565	16.0443	BBS1
chr11	66331257	66331468	1.70832	22.358	CTSF
chr11	66384063	66384331	6.31568	10.9608	RBM14
chr11	66384063	66384331	6.31568	10.9608	RBM14-RBM4
chr11	66391652	66391912	5.22244	32.2456	RBM14
chr11	66391652	66391912	5.22244	32.2456	RBM14-RBM4
chr11	66410789	66411352	6.57428	176.787	RBM14-RBM4
chr11	66410789	66411352	6.57428	176.787	RBM4
chr11	66413363	66413757	2.55313	54.0273	RBM14-RBM4
chr11	66413363	66413757	2.55313	54.0273	RBM4
chr11	66436239	66436823	5.49724	34.3342	RBM4B
chr11	66616179	66616678	2.01842	5.91239	PC
chr11	66625266	66625938	7.41749	38.5358	LRFN4
chr11	66625266	66625938	7.41749	38.5358	PC
chr11	66626075	66626452	8.27221	67.0652	LRFN4
chr11	66626075	66626452	8.27221	67.0652	PC
chr11	66627462	66627769	4.99783	37.0853	LRFN4
chr11	66627462	66627769	4.99783	37.0853	PC
chr11	66816411	66816877	12.3568	34.9658	SYT12
chr11	66839029	66839359	2.58664	23.7794	RHOD
chr11	67017784	67018226	4.67612	16.6297	KDM2A
chr11	67024580	67025025	2.7707	66.2739	KDM2A
chr11	67033902	67034280	66.9436	243.783	GRK2
chr11	67132622	67133160	5.30962	19.8833	CLCF1
chr11	67132622	67133160	5.30962	19.8833	LOC100130987
chr11	67159350	67159549	4.99708	6.69855	RAD9A
chr11	67165982	67166190	2.00624	52.4785	PPP1CA
chr11	67168324	67168826	4.38285	50.692	PPP1CA
chr11	67202661	67202860	2.69663	36.0601	RPS6KB2
chr11	67203036	67203618	5.06738	114.626	PTPRCAP
chr11	67205597	67205809	5.23865	173.509	CORO1B
chr11	67250439	67250701	13.6596	119.256	AIP
chr11	67257385	67257616	2.8033	65.937	AIP
chr11	67259480	67259711	3.80853	51.3514	PITPNM1
chr11	67274090	67274655	5.40686	289.721	CDK2AP2
chr11	67274837	67275066	1.77648	11.8346	CDK2AP2
chr11	67758879	67759321	5.98389	158.916	UNC93B1
chr11	67795487	67795774	4.21043	34.9817	ALDH3B1
chr11	67795996	67796563	5.04059	102.356	ALDH3B1
chr11	67925347	67925812	4.64877	17.8046	KMT5B
chr11	68029060	68030416	4.90915	130.984	C11orf24
[truncated: 9,376 more rows]
