# Supplementary material for: The RNA N6-Methyladenosine Methyltransferase METTL3 Promotes the Progression of Kidney Cancer via N6-Methyladenosine-Dependent Translational Enhancement of ABCD1
Source: Front Cell Dev Biol. 2021 Sep 23;9:737498. doi: 10.3389/fcell.2021.737498 (PMC8496489; doi:10.3389/fcell.2021.737498)
Supplement: Supplementary Table 5 — Differentially expressed gene summary of the two patients in this work. [file Table_5.XLSX]

## Sheet: Downregulated genes in ccRCC
Downregulated expressed genes in the ccRCC tissues
Gene name	log2 fold change	p value
PRKCZ	-3.14282	0.0432665
HOXA3	-3.18819	0.0470774
MMP24-AS1	-3.19789	0.0482494
GNPTAB	-3.20655	0.0498209
PAPPA	-3.244	0.0375109
TTC19	-3.24465	0.0431078
ACOT8	-3.28732	0.0496007
SEMA6A	-3.29103	0.0431782
KIF9	-3.31332	0.0471884
TLCD1	-3.32464	0.0435823
PPL	-3.32782	0.0324506
DCAF1	-3.33453	0.0467239
NFATC3	-3.33819	0.0465302
ZNF552	-3.34317	0.0410813
NEIL1	-3.34906	0.0475788
ARHGAP44	-3.35726	0.0484748
RNF169	-3.36415	0.0495434
PCGF3	-3.37974	0.0419074
GPS1	-3.40539	0.0422944
ACSM5	-3.40955	0.0495171
ZBED4	-3.41466	0.0411845
DNAJC9	-3.41473	0.0461111
ENTPD7	-3.4457	0.0396551
MAPK7	-3.46686	0.0427882
DDX58	-3.47778	0.0425288
HEXIM2	-3.47831	0.0400799
RECQL5	-3.48433	0.0355923
TMEM30B	-3.48476	0.0459646
IGF2BP2	-3.48772	0.0473751
LOC100506603	-3.48777	0.0390778
NCAPH2	-3.49439	0.046051
KBTBD4	-3.49923	0.0396992
CEBPZ	-3.50535	0.0349908
NAPEPLD	-3.51288	0.0314443
FANCL	-3.52139	0.0408958
FMNL3	-3.52646	0.0463115
AP1G2	-3.53249	0.0374012
LOC642361	-3.53432	0.0439902
PDE8B	-3.53598	0.044148
CREB3L4	-3.54148	0.0424358
LOC553103	-3.54334	0.0377645
MRPS25	-3.54394	0.0302879
LRRC56	-3.54531	0.0447536
INPP5J	-3.5471	0.0387533
PLEKHH1	-3.55467	0.0421538
RPL23AP82	-3.55979	0.039632
SPRYD3	-3.56073	0.0316061
C1orf74	-3.56257	0.0388114
CLDN7	-3.57153	0.0235624
PMS2P1	-3.57606	0.0377359
C1orf112	-3.57627	0.0456655
DNASE1L2	-3.57717	0.0493054
LRRC14	-3.58085	0.038413
GLTPD2	-3.58149	0.0231491
SGTB	-3.58513	0.0372555
TBX2-AS1	-3.58578	0.0434066
JCHAIN	-3.58593	0.0398
THUMPD3-AS1	-3.58619	0.0302136
ZBTB12	-3.59226	0.0454516
CARM1	-3.59302	0.0326769
C1orf123	-3.59719	0.0360794
CEP68	-3.60421	0.0336974
LOC645513	-3.60729	0.0399117
PAXBP1-AS1	-3.61145	0.0436316
COQ6	-3.61718	0.0372956
TRMT10B	-3.6197	0.0340832
RPE	-3.62029	0.0298912
STK26	-3.62111	0.0436797
GPR39	-3.62355	0.0374831
TMPRSS4	-3.62932	0.0383483
ANGPTL1	-3.63138	0.024854
PTGDS	-3.63722	0.0444749
PIGF	-3.6397	0.0362489
AQP11	-3.64038	0.0357048
CYTH4	-3.64387	0.0385752
ZNF546	-3.6449	0.0326185
CAMK1	-3.64732	0.0406966
LOC644285	-3.65155	0.030398
APOM	-3.65388	0.0227974
CCDC85C	-3.65519	0.0320819
LHX4-AS1	-3.66059	0.0352762
ASCC1	-3.66903	0.0332425
LINC01510	-3.67294	0.0481427
E2F5	-3.67311	0.0313908
HAGLR	-3.67432	0.0315968
TUBGCP4	-3.67707	0.0328136
AVPR2	-3.68578	0.0448797
CLDN2	-3.68664	0.0177346
ITGA9	-3.69334	0.0349393
SLC36A2	-3.69807	0.0462812
CNGA1	-3.70799	0.0406428
LOC148709	-3.71328	0.0420319
FAM161B	-3.71532	0.0290239
AATK	-3.7197	0.0441895
GABPA	-3.72168	0.0283138
NRIP2	-3.72646	0.0396702
AVIL	-3.72751	0.0250788
LINC00853	-3.72827	0.0429948
DGCR9	-3.73129	0.0452147
LINC00987	-3.73298	0.0362313
RUVBL1	-3.7357	0.0258296
ADGRG2	-3.73864	0.0236725
TRAF3IP3	-3.73893	0.0279526
LOC100505635	-3.74903	0.0411774
NAALADL1	-3.7505	0.0409182
STK19	-3.75128	0.0323418
TCF7	-3.75166	0.0302
PSMD6-AS2	-3.75385	0.0438863
TMEM200B	-3.75418	0.0318107
FAR2	-3.75795	0.038022
BDKRB1	-3.75832	0.0499306
CEBPZOS	-3.75914	0.0282473
SHISA3	-3.76217	0.0383897
LOC100294362	-3.76557	0.044981
RECQL	-3.76646	0.0294996
GMPPB	-3.76918	0.0349553
LTB4R2	-3.76994	0.0483568
SP2-AS1	-3.77488	0.0469246
TFIP11	-3.7783	0.0258712
ZP3	-3.77883	0.0405244
SERPINA5	-3.78173	0.0356764
HOXB5	-3.782	0.0199933
EPN3	-3.78619	0.0447351
PRKAG2-AS1	-3.78744	0.0370895
TMEM51-AS1	-3.78867	0.0324247
RNF207	-3.78882	0.028275
CACNB2	-3.79133	0.0247389
RGS11	-3.79512	0.0293901
IQCH	-3.79587	0.0327367
TNFRSF25	-3.79815	0.0333776
SLC27A5	-3.80024	0.031901
GPR137	-3.80435	0.0287451
EPHA1	-3.80546	0.0417422
ZNF3	-3.82723	0.0244386
C5orf34	-3.82865	0.0453015
CLSTN2	-3.82942	0.0364671
DMTF1	-3.83308	0.0197914
FGD1	-3.83808	0.0317938
SEMA4G	-3.83839	0.0247923
SLC44A4	-3.84352	0.0204218
PCCA	-3.84474	0.0174086
AMN1	-3.86192	0.021996
NFE2L3	-3.86398	0.024498
AGXT	-3.86974	0.0328976
CCDC183-AS1	-3.8703	0.026501
LTF	-3.87276	0.0414323
FBXL13	-3.87527	0.0410353
APTR	-3.8763	0.0224558
OPN3	-3.87726	0.0238288
CENPN	-3.88032	0.0286559
CFAP44	-3.88121	0.0202212
LOC115110	-3.88542	0.0373655
NR2C2	-3.88617	0.0219775
PARD6G-AS1	-3.88647	0.036402
CLIC5	-3.89044	0.0229975
SNAPC5	-3.89328	0.0220372
SPIDR	-3.89496	0.0224198
ESRRA	-3.90113	0.0179255
NR1D1	-3.90995	0.0348102
DEDD	-3.91034	0.0238634
WFDC2	-3.91327	0.0453485
NUTM2D	-3.91425	0.0467363
CENPU	-3.91459	0.0332594
GCFC2	-3.91684	0.021814
LOC105370792	-3.91729	0.0280499
IQCC	-3.91991	0.0280255
ITGA4	-3.92031	0.0321794
C21orf2	-3.92385	0.0226456
FAM104A	-3.93091	0.0258537
PCK1	-3.93145	0.01678
MELTF	-3.93172	0.0158214
LOC100996724	-3.93177	0.0333023
LOC100130357	-3.9328	0.0287961
SIRT3	-3.93457	0.021479
C12orf29	-3.94675	0.0204598
MAK16	-3.9474	0.0213534
WDR5B	-3.95079	0.022997
PKN3	-3.95467	0.0293355
NDE1	-3.96256	0.0248593
ZNF385C	-3.96892	0.0379232
CRHBP	-3.97313	0.0372477
ZSCAN2	-3.97904	0.0233187
USP49	-3.98075	0.0191526
BPI	-3.98172	0.036205
DNAJC24	-3.98651	0.0207739
MEIOB	-3.98806	0.0355315
SARM1	-3.98907	0.0238469
PPP3CB-AS1	-3.99155	0.0171206
SLC46A1	-3.9942	0.0269376
CBR3-AS1	-3.99608	0.020858
WNK4	-3.9961	0.00649715
ERAP1	-4.00103	0.0216722
SLAMF8	-4.00693	0.0311995
SH2D3A	-4.00745	0.0324291
IRX2	-4.00859	0.0390754
JMJD4	-4.01346	0.0258406
JMJD1C-AS1	-4.0154	0.0415814
SYT7	-4.02541	0.0468893
MFSD4A	-4.02617	0.0063124
ZNF790	-4.02659	0.0196194
USP45	-4.03393	0.0183417
IDUA	-4.03731	0.0186307
NAB2	-4.04038	0.023822
AIMP2	-4.04237	0.0193759
NTMT1	-4.0434	0.0179703
RNF32	-4.04354	0.0239456
CYP3A4	-4.0459	0.0498225
C15orf40	-4.04777	0.0163941
ZNHIT3	-4.04901	0.0192602
DEFB1	-4.05142	0.0262765
LOC100128361	-4.05802	0.0393986
NFYC-AS1	-4.06289	0.0182275
C8orf88	-4.07159	0.0334556
EPS8L1	-4.07207	0.0197977
RNF24	-4.07398	0.023612
HOXB3	-4.08186	0.0123856
LRP8	-4.08251	0.0205414
EYA4	-4.08467	0.0255237
LOC100506085	-4.08753	0.0180337
ESPNP	-4.09071	0.0174419
CELSR3	-4.09545	0.0319773
LOC100507373	-4.09603	0.0232666
RIC3	-4.09603	0.016135
CD200	-4.09625	0.0299868
TTC23L	-4.09659	0.0479405
LOC100132356	-4.09752	0.0304262
RARA-AS1	-4.10769	0.023318
SLC39A4	-4.11294	0.0091889
GOLGA8H	-4.11668	0.0445939
DENND1A	-4.11995	0.0140622
OGG1	-4.12045	0.0133807
LRRN3	-4.12185	0.0458469
ARIH2OS	-4.12381	0.0261673
C2orf88	-4.12643	0.0134686
LOC388282	-4.12648	0.0484392
LOC284412	-4.12947	0.0298283
IL18RAP	-4.12992	0.0460639
FXYD6	-4.13458	0.0180607
LOC101927069	-4.14171	0.0347506
ALG1L9P	-4.1459	0.0271929
TSEN54	-4.14609	0.0183713
USP37	-4.14664	0.017192
SEC61A2	-4.14947	0.0281661
TBC1D24	-4.15236	0.00965356
LINC01770	-4.15473	0.0448732
HLA-L	-4.16193	0.0253602
TMEM198	-4.16702	0.0220354
B4GALNT3	-4.17055	0.0214343
XRRA1	-4.17527	0.0190939
KCNIP2-AS1	-4.18001	0.0397325
CIDEB	-4.18309	0.0221247
LOC101927365	-4.18417	0.0173546
WDR86	-4.18571	0.0370919
TRNP1	-4.18603	0.01582
KLF3-AS1	-4.18698	0.0178452
AATBC	-4.18747	0.0446277
CCT6P3	-4.19136	0.0182903
CFAP45	-4.19602	0.0485261
LOC101928295	-4.19997	0.0482272
B3GALNT2	-4.20182	0.014074
SDCBP2-AS1	-4.20385	0.0203392
LOC100134317	-4.20759	0.0396726
ASTE1	-4.21149	0.0168423
LRRN1	-4.21674	0.0427368
ADNP-AS1	-4.21881	0.0213826
GPR68	-4.22079	0.0349414
RARRES1	-4.22137	0.0194787
LOC101928324	-4.22518	0.0468491
C11orf49	-4.22869	0.0171013
VRK2	-4.23542	0.0146349
STARD7-AS1	-4.24166	0.0186174
THAP7-AS1	-4.24545	0.0195429
KRI1	-4.25179	0.0148537
BBIP1	-4.25494	0.0129684
PP7080	-4.25533	0.00463456
KRAS	-4.25853	0.0137381
LOC440300	-4.25977	0.0266782
HOXB-AS1	-4.26247	0.0174737
TNNI3	-4.26411	0.0374714
BCAT2	-4.26888	0.017761
ZSCAN1	-4.27299	0.0280245
KRTCAP3	-4.27497	0.0233246
GPANK1	-4.27594	0.0167715
CHEK1	-4.2782	0.0176891
NLRC4	-4.2821	0.0204915
MAL	-4.28244	0.00565971
SCUBE1	-4.2838	0.0236437
MUC1	-4.29465	0.0165981
SMIM5	-4.29705	0.00805876
RASGRP4	-4.29728	0.0222841
MED31	-4.29753	0.0190178
ALG1L	-4.2976	0.039629
ZNF497	-4.29976	0.0164281
DHRS4L1	-4.30059	0.0297896
FAM216A	-4.30605	0.0217246
EMC3-AS1	-4.3075	0.0150933
SLC13A1	-4.30802	0.0140864
BID	-4.31047	0.0168876
MIF4GD	-4.31592	0.014836
ARG2	-4.31606	0.0168245
FERMT3	-4.31841	0.0162475
CTAGE9	-4.33968	0.0244356
NUP88	-4.34296	0.0125741
PTPMT1	-4.34603	0.0142974
HEATR1	-4.3552	0.0144143
TOMM40L	-4.35555	0.012395
LIPE	-4.35638	0.0143808
SEMA6A-AS1	-4.35951	0.0212405
MYH8	-4.36114	0.0171731
HPGD	-4.36209	0.0108001
PNMA6A	-4.37005	0.0359839
RAET1G	-4.3722	0.0278361
LETM2	-4.37482	0.0137586
SPAG8	-4.37677	0.0141524
PZP	-4.38181	0.0391144
LOC283335	-4.38844	0.0117485
SPACA6P-AS	-4.39708	0.0187137
LCA5L	-4.39928	0.0132937
PYROXD1	-4.40003	0.0100176
GATA3	-4.40244	0.0124078
PPP1R1A	-4.40933	0.0103599
PCP2	-4.41192	0.0146801
PLEKHG4B	-4.41394	0.0310473
RAET1E-AS1	-4.41395	0.0195357
CRLF3	-4.41693	0.0116886
NOS1	-4.42205	0.0104552
TSC22D1-AS1	-4.42424	0.0143727
EFNA5	-4.42457	0.0457359
C2orf15	-4.42657	0.0111714
CC2D2B	-4.42734	0.0289054
FOXF2	-4.42786	0.0383624
VLDLR-AS1	-4.42798	0.0343157
YRDC	-4.43456	0.0137339
KCNJ10	-4.43722	0.0108146
ITIH3	-4.44135	0.0130239
LIPH	-4.44358	0.0332391
HOXA10-AS	-4.44699	0.0140287
RCOR2	-4.44744	0.034042
TMEM72	-4.44834	0.0154202
SLC5A11	-4.44857	0.0147418
TNNC1	-4.45105	0.0201523
TONSL-AS1	-4.45367	0.0289503
STUB1	-4.45459	0.0108466
TPTEP1	-4.46229	0.0304554
G6PC	-4.46391	0.00754283
PMS2P9	-4.46722	0.0198004
RASA4CP	-4.46765	0.0128606
DNM3OS	-4.46817	0.0200022
PROM1	-4.4718	0.0170598
AK5	-4.474	0.0281452
PAXIP1-AS2	-4.47668	0.0120175
ZNF790-AS1	-4.47874	0.010301
NEFL	-4.4908	0.00459783
SDK1	-4.49099	0.00756141
PPID	-4.49195	0.0076035
SLC22A4	-4.49382	0.0121009
SHANK1	-4.49394	0.0176082
B9D1	-4.4972	0.011346
KCNRG	-4.50414	0.0246313
CCDC18	-4.50975	0.0140204
ACKR4	-4.5112	0.0155881
PPM1E	-4.51178	0.0318892
MAST4-AS1	-4.51226	0.0401941
OLIG1	-4.51486	0.0261479
AKTIP	-4.51569	0.00898157
GRM5-AS1	-4.51642	0.0306197
GABPB1-AS1	-4.51973	0.00961431
TNNT2	-4.52202	0.011086
DGAT1	-4.52462	0.010604
CATIP	-4.52529	0.00916739
RUFY2	-4.52561	0.0101678
ST20-AS1	-4.52852	0.0241986
LOC100506100	-4.52875	0.0124673
ASPHD2	-4.5305	0.0212313
GTSE1-AS1	-4.53557	0.0237877
CEP295	-4.53803	0.0100206
FUZ	-4.53923	0.0103146
TMEM97	-4.54045	0.00983325
KCNQ1OT1	-4.54357	0.00727058
PEX10	-4.54816	0.0121106
ASB6	-4.54862	0.00840034
SNX21	-4.5579	0.00909662
ANKRD37	-4.56403	0.0195761
TMEM63A	-4.56418	0.00791672
TMPO-AS1	-4.56544	0.0128336
NUDT17	-4.56967	0.0117363
SLC9A2	-4.5747	0.0410037
BORA	-4.58055	0.0137856
ATP5S	-4.5852	0.00771053
TMIE	-4.59184	0.0330547
LRRC37A2	-4.59736	0.0124112
TPTE2P5	-4.59866	0.00859897
C7orf49	-4.60171	0.00965893
SLC2A12	-4.60279	0.00602777
C12orf43	-4.60496	0.0109788
LRRC2	-4.63092	0.0227866
NRK	-4.63136	0.0192471
DCLK1	-4.63249	0.0138212
BDNF	-4.63618	0.0286066
FAM118B	-4.63944	0.0118122
RNASEH2C	-4.6396	0.0100924
COLGALT2	-4.6409	0.0143164
LINC01117	-4.64258	0.0185673
RGPD3	-4.64323	0.0110472
ST7-OT4	-4.64523	0.019963
ENTPD1-AS1	-4.64695	0.0103633
IL17RB	-4.65201	0.00374758
IGF2BP3	-4.65278	0.0358066
COX11	-4.65473	0.00776524
WNT2B	-4.65658	0.0176676
RABGEF1	-4.6575	0.00681154
ALB	-4.65776	0.00992757
IFIT5	-4.65842	0.00799899
HMGA2	-4.66266	0.0485236
ADAMTS17	-4.66776	0.0144743
SLC26A4	-4.67152	0.0231576
PSMB8-AS1	-4.67162	0.0112332
MYLK3	-4.6746	0.0179191
ESR2	-4.67532	0.015786
ASPDH	-4.67699	0.00610307
GOLGA7B	-4.67864	0.0176105
ZSWIM1	-4.67874	0.00934933
TBRG1	-4.68525	0.00602525
PTPRT	-4.68565	0.034227
PRDM16	-4.69075	0.00488081
REV3L	-4.69099	0.00685733
POM121	-4.69405	0.00852698
CD72	-4.69603	0.00969648
SCIMP	-4.69714	0.00972736
SETD6	-4.69776	0.0102352
TMEM120B	-4.6982	0.00579657
IMMP1L	-4.70026	0.0100021
LOC101927023	-4.7031	0.0188639
ZNF551	-4.70545	0.00913833
KCNMB2-AS1	-4.70771	0.0344436
SIGLEC16	-4.70771	0.0344436
F2RL2	-4.70797	0.0188268
GHRLOS	-4.70897	0.00970415
PFN1P2	-4.71024	0.0264067
LOC100129034	-4.71312	0.0116472
IL1RL1	-4.71762	0.0157906
HTR2A	-4.71783	0.0421727
ZNF404	-4.72321	0.00984825
BACE1-AS	-4.73478	0.00883731
GJD3	-4.74346	0.00935813
FAAP20	-4.74674	0.00732279
LOC101928161	-4.74889	0.0412893
RAET1E	-4.75094	0.012344
CKLF	-4.75207	0.0114855
C9orf24	-4.75262	0.0132411
SVIL-AS1	-4.75501	0.00688115
ZNF517	-4.75728	0.00850335
LOC554223	-4.75742	0.0252091
MORN4	-4.75934	0.00706759
MYRIP	-4.76059	0.004767
NECAB1	-4.76303	0.0217021
IQCH-AS1	-4.76314	0.0056487
FOLH1B	-4.76373	0.0345783
GFM2	-4.76738	0.00720874
ARMC7	-4.77495	0.00642045
LOC105376736	-4.78033	0.0282368
NLRC3	-4.78228	0.00876998
RANBP3L	-4.78496	0.00580946
SNAI3	-4.78923	0.0125169
NSUN7	-4.79472	0.00394582
METTL5	-4.79674	0.00756935
INCA1	-4.7995	0.00975264
SLC22A6	-4.80296	0.00220211
SLC7A6	-4.80444	0.00534533
KHNYN	-4.805	0.00691392
CARNS1	-4.80785	0.0105755
PTK6	-4.81189	0.0270603
LINC01239	-4.81367	0.0140489
SORCS1	-4.8156	0.0476872
ZNRF1	-4.81822	0.00759817
ZNF483	-4.82006	0.00670055
PPIL6	-4.82164	0.00556731
LOC102723824	-4.82513	0.0491167
IL21R-AS1	-4.82547	0.0411893
NOP9	-4.83108	0.00696585
CCNA2	-4.83232	0.0128796
RPF1	-4.83334	0.00575108
FGF2	-4.83465	0.0135489
DLG4	-4.84445	0.0078343
NUDT13	-4.8449	0.00525155
ACAP1	-4.8474	0.00876208
LOC101927895	-4.8533	0.0123562
CATIP-AS2	-4.85695	0.0119393
LMNTD2	-4.85992	0.00639417
CEND1	-4.8614	0.00995866
PYCARD-AS1	-4.86437	0.0161505
SYT15	-4.86453	0.00609861
TICAM2	-4.86813	0.0193446
PANX2	-4.8682	0.0280507
DOK7	-4.87589	0.0139338
RIOX2	-4.87817	0.00422086
UGT3A1	-4.88089	0.0150694
RASA4B	-4.88199	0.00760855
LOC101929243	-4.88628	0.00781259
CLMP	-4.89625	0.0105946
PROM2	-4.8972	0.00907558
SLC25A21	-4.90154	0.0085887
LOC100130744	-4.90381	0.007416
LINC01506	-4.90577	0.0449707
CTNS	-4.90578	0.00658333
SLC25A25	-4.90872	0.00408535
CNTN1	-4.90877	0.0386
LIMD2	-4.91423	0.0079636
C10orf131	-4.91477	0.0217074
NPY5R	-4.91502	0.0205789
FOXM1	-4.91904	0.0123615
ACOT13	-4.92028	0.00402009
PRR26	-4.93099	0.0105375
ZNF710	-4.9318	0.00818165
PIGB	-4.93484	0.00617784
MKRN2	-4.93523	0.0047785
KIF20A	-4.93628	0.016556
KLHL10	-4.94182	0.0364556
TTYH1	-4.94317	0.0158255
KCNAB1	-4.94457	0.00726391
OXCT1-AS1	-4.94695	0.0155515
TTLL13P	-4.95713	0.020646
FBXL22	-4.95727	0.0142151
CYP4A11	-4.95924	0.00551106
LOC101927550	-4.9662	0.00525926
ZNF337-AS1	-4.96881	0.00531391
LOC101928143	-4.97265	0.0235793
POLR2J4	-4.97276	0.00529404
CHRDL1	-4.97413	0.0053268
C1orf145	-4.9746	0.00749617
CHRM3	-4.97574	0.0066064
ZNF350-AS1	-4.97577	0.0160176
SIM2	-4.97696	0.00231474
PTH1R	-4.97956	0.00102367
ARHGAP45	-4.98133	0.00586847
NDUFV2-AS1	-4.98276	0.00935193
ZNF436-AS1	-4.98718	0.00593756
LINC00094	-4.98836	0.00528915
SNX32	-4.99277	0.025697
ALOX12B	-4.99426	0.0285749
IL17D	-4.99859	0.0189914
PCDHA1	-4.9991	0.0496051
GPM6B	-5.00107	0.0145462
LOC101927765	-5.00188	0.00590958
ARPP21	-5.00306	0.0172277
ESYT3	-5.00656	0.00546851
BSN	-5.02073	0.00698506
CPN2	-5.02474	0.00941643
IL12RB2	-5.02819	0.0180679
B3GALT2	-5.02981	0.0158014
ALOX12P2	-5.04034	0.0130935
FAM27E2	-5.04189	0.0470818
B4GALT1-AS1	-5.04544	0.00638528
LOC100996693	-5.05114	0.0221107
SLC12A6	-5.05724	0.0034928
ZNF503-AS2	-5.06174	0.00590684
CRYBG3	-5.06317	0.00315032
IGSF10	-5.06535	0.0128926
NOXRED1	-5.06615	0.00790494
POLE2	-5.07916	0.00857561
TFAP2A	-5.0901	0.00401754
TUBB6	-5.09088	0.0082372
MSLN	-5.09921	0.00720189
ATP6V1B1	-5.10262	0.00325807
EGFR-AS1	-5.10526	0.0481165
LOC100132077	-5.10538	0.0148982
GCSAM	-5.10995	0.0142211
EFCAB13	-5.11105	0.00363794
NINJ2	-5.11483	0.010071
LINC00543	-5.11636	0.00889119
AQP4-AS1	-5.13924	0.0107202
SPTBN2	-5.14567	0.00188833
SNORA16B	-5.14988	0.0257225
LOC105374546	-5.1508	0.0384958
SLC35E4	-5.15281	0.00643492
NUDT10	-5.15582	0.0271568
ATG9B	-5.15714	0.0144901
MT1G	-5.16058	0.00572611
PCF11-AS1	-5.16118	0.00451817
CARMIL2	-5.16469	0.00629537
LOC100288152	-5.16701	0.00467591
SCAND2P	-5.17006	0.0043974
CISD3	-5.17224	0.00409537
AMIGO3	-5.18097	0.00494733
LOC441178	-5.18239	0.0386603
DUOXA1	-5.18359	0.0301107
C16orf58	-5.18427	0.00451663
ENDOG	-5.18607	0.00291103
ERBB4	-5.1862	0.0125617
PSCA	-5.18641	0.00923937
ALAS2	-5.19181	0.0285273
SRGAP3-AS2	-5.19207	0.041377
FAM86B2	-5.19527	0.0254167
SVOP	-5.19917	0.0137506
ENO4	-5.20063	0.00737964
LOC102724814	-5.20107	0.0040491
GHRL	-5.20164	0.00521501
NEBL-AS1	-5.20537	0.0108911
ANO3	-5.20706	0.00442429
LOC101927751	-5.21054	0.00853381
COG5	-5.21554	0.00375019
SLC22A7	-5.2158	0.00370507
LOC105369340	-5.21628	0.00797081
RGS17	-5.21721	0.0169628
MYOT	-5.2203	0.0070644
SCT	-5.22119	0.0248721
CCDC157	-5.23229	0.00387773
SRR	-5.23765	0.00394965
ADH1C	-5.23974	0.0193818
CD19	-5.24155	0.0370039
ARRDC3-AS1	-5.2567	0.00979647
SLC38A11	-5.25896	0.00300902
KIAA1549L	-5.26558	0.00639173
PIK3IP1-AS1	-5.26989	0.0298539
PART1	-5.27206	0.0160172
ATP8B5P	-5.27687	0.0146675
NEURL1	-5.27894	0.0129767
MIR4257	-5.27907	0.0483425
TUBA3FP	-5.28487	0.02159
C3orf22	-5.28579	0.0345229
RGPD1	-5.28579	0.0345229
SLC25A30-AS1	-5.28666	0.00950354
ERVMER34-1	-5.30135	0.0167543
CCDC84	-5.30327	0.00358155
COLCA2	-5.30747	0.00407533
GAS2	-5.30856	0.00252644
STRA6	-5.31202	0.00308847
DARS-AS1	-5.31223	0.00725603
MSTO2P	-5.31373	0.00420743
CORIN	-5.32909	0.00566004
SCIN	-5.33343	0.00257257
FMN2	-5.33383	0.042007
LOC101928069	-5.33557	0.00354337
SPTY2D1-AS1	-5.33631	0.00450052
C2CD4D	-5.3422	0.0119463
DZIP1	-5.34825	0.00240881
HIGD1C	-5.34837	0.0423284
C19orf73	-5.3578	0.00692807
LOC101929057	-5.35894	0.00759007
MIEN1	-5.36621	0.00381607
SLC6A9	-5.36621	0.00429075
RELL2	-5.37446	0.00261078
ZNF571-AS1	-5.37708	0.00342121
MROH8	-5.37759	0.00367878
ASIP	-5.38485	0.0129118
TCEAL2	-5.39421	0.00520991
LOC100129046	-5.39495	0.00321619
BMX	-5.39616	0.00707036
PPFIA2	-5.40573	0.00249126
L1CAM	-5.40802	0.00223768
NIFK-AS1	-5.4093	0.00286804
GLIS2-AS1	-5.41013	0.0118086
RAB40A	-5.41374	0.00771215
ZFX-AS1	-5.41505	0.033412
LOC105372480	-5.41763	0.00376949
FUT3	-5.41804	0.00131545
LINC01554	-5.41834	0.00263287
KLK6	-5.42873	0.0341439
DUOX1	-5.43175	0.00352877
LINC01011	-5.43243	0.00318296
PUSL1	-5.43324	0.00469067
SHC3	-5.43404	0.00355339
LLPH-AS1	-5.43479	0.048037
MIR4665	-5.43479	0.048037
MMP24	-5.43948	0.00296295
FAM228B	-5.44567	0.00240911
CMA1	-5.44933	0.0216651
LOC100128573	-5.45318	0.0423328
PKN2-AS1	-5.45318	0.0423328
PHC1	-5.45845	0.00259245
HPD	-5.45907	0.00257825
PITPNA-AS1	-5.46363	0.00374535
NAT8L	-5.46364	0.00184623
LINC00571	-5.46504	0.00460132
GLUD1P7	-5.47183	0.0072161
LOC105371184	-5.48074	0.0293117
MTRNR2L3	-5.4829	0.00348125
ESRRB	-5.4859	0.00538829
CAPN12	-5.49258	0.00266432
SPOUT1	-5.49925	0.00238875
LOC101929234	-5.49988	0.00547533
COL26A1	-5.50229	0.0205423
GRIA4	-5.50613	0.0205656
FOXCUT	-5.50903	0.00268915
GRAP	-5.51187	0.00638453
LOC283194	-5.51542	0.0259198
NUTM2A	-5.51674	0.0107755
TICRR	-5.51787	0.00867098
JMJD8	-5.51836	0.00253324
DNAH3	-5.5281	0.0127212
LOC100129973	-5.53112	0.0102996
IL18BP	-5.53128	0.00263323
GATC	-5.53836	0.00200121
DTX1	-5.53914	0.000864102
NFIA-AS1	-5.53924	0.0154165
LOC102724552	-5.54167	0.00527858
RPAIN	-5.54169	0.00248598
ANP32AP1	-5.5435	0.0177818
USP30-AS1	-5.54451	0.00482929
LOXL1-AS1	-5.5446	0.0016923
SPNS3	-5.54691	0.00260433
ADD3-AS1	-5.54781	0.00425443
ZNF814	-5.55165	0.00201443
SCNN1B	-5.55715	0.00423915
FLJ21408	-5.56052	0.0104345
NOP14-AS1	-5.56184	0.00215147
MMP13	-5.57018	0.0363141
NEXN-AS1	-5.57578	0.00825853
NSG1	-5.57598	0.00248785
MYBBP1A	-5.57862	0.00241744
PIH1D2	-5.58323	0.00211439
BCL2L12	-5.59059	0.00236469
KCTD21-AS1	-5.59331	0.0033622
WTAPP1	-5.59729	0.00525093
RPLP0P2	-5.59832	0.0339753
LRRC19	-5.59921	0.000470075
SKIV2L2	-5.60696	0.00171221
NR2C2AP	-5.61085	0.00245935
C16orf71	-5.61232	0.00251479
SLC46A2	-5.6142	0.0125795
MORF4L2-AS1	-5.62112	0.00305657
ACAD11	-5.62116	0.00482242
PLS3-AS1	-5.62348	0.00722289
LOC101927178	-5.62474	0.00343866
EEF2KMT	-5.62915	0.00214531
LOC100289333	-5.6306	0.00973756
ACSBG2	-5.63295	0.00280963
LOC101926948	-5.63862	0.020132
NAGPA-AS1	-5.64283	0.00421902
LOC105371998	-5.64359	0.0062162
LBX2	-5.64415	0.00319237
MYOC	-5.64527	0.0200647
FAM13A-AS1	-5.64645	0.00234242
SMPD4	-5.64687	0.00212582
CLDN19	-5.64866	0.00300762
LOC105373878	-5.65405	0.00240289
LINC01141	-5.65603	0.0177274
SLC22A8	-5.6631	0.000392605
ZNF165	-5.66351	0.00155495
SLC6A4	-5.66402	0.0458178
SLC26A7	-5.66549	0.006513
LOC101928429	-5.66671	0.00442715
EHD4-AS1	-5.67224	0.0223316
SCN2A	-5.67227	0.00673134
KIAA1656	-5.68341	0.00279755
ZNF233	-5.69486	0.00164799
VASH2	-5.69708	0.00474283
PTHLH	-5.69752	0.00657896
LOC101927692	-5.69754	0.0168514
MMP25	-5.70057	0.00283003
NRTN	-5.70218	0.00311005
COCH	-5.70547	0.00178575
FAM53B-AS1	-5.70571	0.0152807
AGBL5	-5.71295	0.00197395
RAD21-AS1	-5.71543	0.00494864
RNF212B	-5.71786	0.00420091
FOLR3	-5.72728	0.00238346
LINC01376	-5.73593	0.00522403
HCAR3	-5.74351	0.018271
FAM186B	-5.74694	0.00210472
KCNK10	-5.74745	0.0184883
TMEM184A	-5.74776	0.00126312
LOC101929372	-5.74782	0.00938104
UGT3A2	-5.74901	0.00801259
CNTN3	-5.75779	0.0059387
LOXL3	-5.76212	0.00292082
LINC00184	-5.76431	0.0329645
LOC148413	-5.76672	0.00210516
UNKL	-5.7688	0.00185901
LOC100133091	-5.77023	0.00179174
ELL3	-5.77442	0.00157531
KLK7	-5.77542	0.0357218
FAM69B	-5.77596	0.00281762
FAM151A	-5.77791	0.000325146
BHLHE40-AS1	-5.78092	0.00285029
SLFNL1	-5.78232	0.00522593
HM13-AS1	-5.78709	0.00764843
ANKRD52	-5.78766	0.00138818
SEMA3B-AS1	-5.79078	0.0116572
REM2	-5.79132	0.00299538
CD160	-5.79197	0.00464073
LINC02029	-5.79379	0.0472485
F12	-5.79523	0.00492248
LOC101926889	-5.79628	0.022692
LOC105372483	-5.79679	0.00281606
OLFM4	-5.79694	0.0223717
PLCE1-AS1	-5.79922	0.0174887
BFSP2	-5.80608	0.0171511
HVCN1	-5.81102	0.00241296
LOC105372273	-5.81135	0.00466754
ZBTB46	-5.81213	0.0020684
VGF	-5.81464	0.0161308
DHRS4-AS1	-5.82153	0.00149501
SCUBE3	-5.82161	0.00170969
LOC100505921	-5.82941	0.0207137
LOC101927164	-5.83028	0.00319057
SMAD5-AS1	-5.83752	0.00758912
DCST1-AS1	-5.84051	0.00371804
NDST1-AS1	-5.84323	0.00848408
PIK3CD	-5.84467	0.00163446
LOC100132057	-5.8458	0.0140286
PHYHIP	-5.84786	0.001655
CMTM2	-5.85782	0.00457128
TESK2	-5.86338	0.001436
MCPH1-AS1	-5.86583	0.00201417
LINC00238	-5.86926	0.0178869
CFAP52	-5.86964	0.00828652
SAPCD1-AS1	-5.87049	0.00130393
LOC105372397	-5.87196	0.0210227
LOC100996251	-5.87281	0.0134243
C19orf44	-5.87796	0.00140314
PTPRG-AS1	-5.88841	0.0110308
ENTPD8	-5.91016	0.00245503
BRICD5	-5.91053	0.00137042
C2-AS1	-5.91241	0.030574
GRAPL	-5.91241	0.030574
GPR179	-5.91733	0.0126983
ELOA-AS1	-5.92036	0.00126266
ATG7	-5.92253	0.00145797
DPEP1	-5.92582	0.000422946
EML5	-5.92704	0.00816688
TMEM26-AS1	-5.93263	0.00466126
LINC00937	-5.93476	0.0146935
GLS2	-5.93552	0.00155281
GGCX	-5.93935	0.00147188
FAM13C	-5.94082	0.00142065
PRICKLE3	-5.94428	0.00142482
LOC101927190	-5.94497	0.0061423
FKBP1AP1	-5.94558	0.00323268
EHF	-5.95097	0.00172673
BRE-AS1	-5.9514	0.000844673
SERPIND1	-5.95885	0.00668388
BMP8B	-5.96217	0.00777163
NPHS1	-5.97085	0.00213097
SZT2	-5.971	0.00117939
FAM227B	-5.9848	0.000701985
SH3PXD2A-AS1	-5.98481	0.0143108
JPH3	-5.99145	0.00436407
VWC2L	-5.99795	0.023615
LINGO3	-5.9993	0.0264951
TTLL9	-6.00176	0.00161084
ANKRD55	-6.00183	0.00409971
MADCAM1	-6.00286	0.0187654
AOC4P	-6.00751	0.00560191
LOC100507547	-6.00762	0.000999513
LINC00621	-6.01177	0.00232557
SCNN1A	-6.01584	0.000183609
CD3EAP	-6.01688	0.0011974
KMO	-6.01944	0.000510599
LOC285847	-6.02273	0.0288533
LMX1B	-6.02385	0.0410129
KBTBD11-OT1	-6.02711	0.00422446
MRVI1-AS1	-6.03227	0.0118429
AQP10	-6.03766	0.0386372
LINC01356	-6.03766	0.0386372
CABYR	-6.03782	0.00200105
RNF157-AS1	-6.03817	0.0010572
ADAMTS8	-6.04054	0.00110887
IL3RA	-6.04063	0.00853352
HPCAL4	-6.04437	0.00556614
FAM83B	-6.05006	0.0484557
LYPD1	-6.05151	0.00163563
DLSTP1	-6.05525	0.00894624
GPRC5D	-6.05719	0.0186124
THRB-AS1	-6.06078	0.00310073
TRPV6	-6.07227	0.0012832
NR0B2	-6.07287	0.0199938
KIF24	-6.07416	0.0014777
LOC101927905	-6.07648	0.00190707
LRRC37A	-6.07702	0.00264929
SAPCD2	-6.07957	0.00187226
SERHL2	-6.07972	0.00162921
SYCE2	-6.08217	0.00501542
LOC105377651	-6.08581	0.00733394
CADM3-AS1	-6.09221	0.0031482
FANCA	-6.09579	0.0014982
IQCK	-6.09909	0.000809575
DSCR9	-6.10017	0.0484545
GOLGA8IP	-6.10017	0.0484545
HAO2-IT1	-6.10017	0.0484545
LRP2BP	-6.10369	0.000867293
CENPO	-6.10882	0.00107442
CCDC151	-6.11839	0.00077811
TLDC2	-6.12209	0.000851855
UBXN7-AS1	-6.1221	0.00423157
LOC100288846	-6.12341	0.00273922
LINC01587	-6.13304	0.0116107
IGSF9	-6.13341	0.0056344
FRY-AS1	-6.14417	0.00747377
SV2C	-6.14694	0.0488302
WTH3DI	-6.15059	0.045161
HIF1A-AS1	-6.16002	0.00424435
MYO3B	-6.16023	0.000606649
FABP1	-6.16072	0.000275798
LOC101928020	-6.16232	0.0011858
SP5	-6.16324	0.00601163
TBC1D7-LOC100130357	-6.16366	0.00166462
FANCI	-6.1723	0.00156178
MIR497HG	-6.17721	0.001499
FBXO24	-6.18216	0.00148201
YPEL1	-6.18472	0.00113832
LINC00885	-6.18721	0.0195546
GPC5	-6.18879	0.00519744
TRPC7	-6.19147	0.00528013
COX6B2	-6.19766	0.0452022
DUOXA2	-6.19766	0.0452022
LOC101929524	-6.19766	0.0452022
IL31RA	-6.20038	0.00507996
MT1H	-6.20318	0.00031324
LOC105376671	-6.20979	0.0010286
SCTR	-6.21036	0.00107368
LINC00242	-6.21305	0.0108756
PFN3	-6.21528	0.014503
MAP3K14-AS1	-6.22334	0.00108864
LOC401286	-6.22973	0.00283628
HSPB7	-6.23368	0.000717031
LINC01060	-6.23903	0.00447639
PVRIG	-6.23945	0.00132974
ELF5	-6.24471	0.0214514
OR7E47P	-6.24491	0.00669038
ATAD5	-6.24617	0.000896594
LINC01589	-6.2464	0.0112957
LOC102723385	-6.24687	0.00342479
WARS2-IT1	-6.24733	0.0420999
CCDC78	-6.2509	0.00184083
NRG4	-6.26478	0.00130532
SAMD11	-6.26524	0.0023764
LOC101927377	-6.27293	0.00143661
FAM175A	-6.27594	0.000599213
RAB11B-AS1	-6.27667	0.000861575
ALX3	-6.2776	0.0102277
NOP16	-6.28867	0.000776169
LOC441081	-6.2914	0.00596512
SCN7A	-6.29433	0.0317855
TMEM220-AS1	-6.30067	0.000861265
POU5F1P3	-6.30426	0.00487983
LOC102723886	-6.3111	0.0154788
LOC101928063	-6.31917	0.00118554
DNMBP-AS1	-6.32343	0.00153114
TTC16	-6.3265	0.00167179
KDELR3	-6.32746	0.000882211
LOC101927243	-6.32936	0.00592402
LOC646626	-6.33483	0.00180247
LBHD1	-6.34171	0.000896313
COX6A2	-6.35584	0.0181414
OR7E2P	-6.35584	0.0181414
IL10RB-AS1	-6.35747	0.00379453
IPO9-AS1	-6.36002	0.00183471
ACPP	-6.36158	0.00053692
SLC34A3	-6.3695	0.000453673
AHSG	-6.36966	0.0155896
LINC02121	-6.36966	0.0155896
ICAM5	-6.37258	0.00135854
ACAT2	-6.37691	0.000433171
LOC654841	-6.3824	0.000977504
LOC101929315	-6.38426	0.0307421
USP50	-6.38433	0.00166196
GRIN3A	-6.38593	0.00700104
F11-AS1	-6.38882	0.00199918
TTC21B-AS1	-6.39038	0.0121518
XRCC3	-6.39518	0.000751897
GPR18	-6.39549	0.00216428
LHB	-6.40706	0.0162421
ALDOB	-6.41137	0.000174989
LCTL	-6.41761	0.00624107
FLJ13224	-6.41852	0.01227
ANXA9	-6.42018	0.000318698
PRR25	-6.42063	0.0140234
CTD-2201I18.1	-6.42143	0.00225123
ZMAT4	-6.42812	0.0328847
SYP-AS1	-6.44118	0.0200261
ZNRF2P2	-6.44118	0.0200261
BEST1	-6.44234	0.00179633
HPR	-6.44726	0.00915732
SEPT4-AS1	-6.45886	0.000543476
CYYR1-AS1	-6.45926	0.0210091
MIR328	-6.45926	0.0210091
TTC36	-6.46501	0.000161541
DCSTAMP	-6.46504	0.00647981
GPAT2	-6.47201	0.00110347
ENO1-AS1	-6.47337	0.00495118
SLC4A9	-6.47816	9.02232e-05
NBAT1	-6.47921	0.000812374
MRLN	-6.48887	0.0287208
TMOD1	-6.4896	0.000345295
RNASE13	-6.49337	0.00402612
LINC01635	-6.49364	0.0124919
CCNE2	-6.49954	0.00179681
CHADL	-6.4999	0.000551279
GRM3	-6.50802	0.0295025
TCN1	-6.51375	0.0093644
ERICH6	-6.51548	0.000557061
RAD9A	-6.52281	0.000623115
CENPP	-6.52454	0.000778572
LINC01668	-6.52488	0.0023586
LOC100287042	-6.53522	0.00116668
SPATA1	-6.53912	0.00139107
LOC105373044	-6.543	0.00699575
ATP6V1C2	-6.5469	0.00403354
SNX22	-6.5512	0.00437048
DNAAF1	-6.55142	0.0008817
ESRP2	-6.55314	0.000287643
KLHL14	-6.55596	0.00019401
ATP2A1	-6.55816	0.000803837
SH3BP5-AS1	-6.55926	0.0004766
RECQL4	-6.56184	0.000720863
GCC2-AS1	-6.56463	0.000912817
FGF9	-6.56715	0.00324018
FREM3	-6.56871	0.0170328
PP14571	-6.56871	0.0170328
SLC35F4	-6.56871	0.0170328
GRIP2	-6.57149	0.000325332
LDLRAD4-AS1	-6.57156	0.0114917
MIR378H	-6.57156	0.0114917
CA10	-6.57436	0.00243445
MCF2L-AS1	-6.58559	0.000997296
OAZ3	-6.59328	0.00115522
LOC101928583	-6.59344	0.0114492
SGK3	-6.60014	0.00166033
CRIP3	-6.60074	0.00171754
LOC101928650	-6.60927	0.0257559
LOC102723517	-6.60927	0.0257559
PLPPR3	-6.60927	0.0257559
SLC29A2	-6.61491	0.000101211
CHRDL2	-6.61574	0.00264831
LOC100507557	-6.61617	0.000626832
GPSM2	-6.6169	0.00078538
DNASE1	-6.62673	0.000102831
TFAP2A-AS1	-6.62977	0.000754994
SNRK-AS1	-6.63024	0.000199535
MPIG6B	-6.64239	0.00226726
LOC102724064	-6.6492	0.000623579
UMODL1-AS1	-6.65129	0.00749724
IL12B	-6.65368	0.00966757
RAMP2-AS1	-6.65986	0.000556513
CTRL	-6.66504	0.000597313
C15orf56	-6.67251	0.00144785
LOC100422556	-6.67829	0.00644762
MAP3K12	-6.67994	0.000499541
GATA1	-6.68211	0.0158316
TMEM190	-6.68211	0.0158316
NDNF	-6.69405	0.00109066
LINC01187	-6.69853	0.0147685
TFAP2B	-6.69885	0.000144485
CELF3	-6.70216	0.00254157
ZBTB32	-6.7023	0.00695994
ADAM7	-6.71448	0.0029343
CCL27	-6.71543	0.00207254
DALRD3	-6.72294	0.000359949
SAP30L-AS1	-6.72952	0.000928757
CCDC175	-6.73777	0.00133397
DNAH17	-6.74643	0.00242063
IGSF22	-6.76183	0.00117321
MMP19	-6.76395	0.000634579
C2orf16	-6.77062	0.00923412
DMP1	-6.78308	0.00824024
DCC	-6.78486	0.002226
SLC4A1	-6.78568	2.53737e-05
SLC6A19	-6.78883	1.13451e-05
CATIP-AS1	-6.79586	0.000458888
LINC00982	-6.79675	2.60575e-05
LOC101927124	-6.80517	0.00455127
LOC283575	-6.80517	0.00455127
C10orf111	-6.8053	0.00122813
SMCR8	-6.81373	0.000407063
PRR19	-6.81447	0.000638579
DENND1C	-6.82283	0.000492683
GPR132	-6.83044	0.000481504
HMGN2P46	-6.84751	0.000690919
MZF1-AS1	-6.85128	0.000487913
LRRC39	-6.85923	0.000404502
SLC5A2	-6.85972	0.000649741
LIPC-AS1	-6.86219	0.00542674
MIR196B	-6.86219	0.00542674
LRRC24	-6.86468	0.000228029
HTATSF1P2	-6.87275	0.000702315
GRHL2	-6.87398	0.0051068
CCDC183	-6.87556	0.00028144
JARID2-AS1	-6.87743	0.0060202
PSMC3IP	-6.87906	0.000349737
CALCA	-6.88266	0.0153149
NTN3	-6.88636	0.00325512
FAM3D	-6.88745	0.0012699
SLA2	-6.88868	0.000710366
WNT9B	-6.88892	0.00140438
LOC729732	-6.89457	0.000843338
LOC100379224	-6.90125	0.000369967
ADGRF1	-6.90872	0.000725736
C10orf105	-6.91191	0.00145138
B3GNTL1	-6.9166	0.000323663
DUSP9	-6.9187	0.000155269
ANXA2P1	-6.92022	0.00467292
ST3GAL6-AS1	-6.94376	0.000498889
GGACT	-6.9506	0.000103165
CORT	-6.96248	0.00174119
USP3-AS1	-6.96671	0.000306342
LOC729083	-6.96815	0.0012681
PPP1R1B	-6.97706	0.00170058
PHOX2A	-6.98446	0.00462465
LOC100131626	-6.98856	0.0022447
TEX14	-6.99913	0.000700621
FOXP3	-6.99942	0.000637306
LOC100130172	-7.00326	0.00200161
SYT1	-7.00427	0.000260341
TET2-AS1	-7.00622	0.00308606
SLC16A8	-7.01296	0.0029984
FLJ31356	-7.01373	0.00726004
ZNF341-AS1	-7.01404	0.00360902
ADAMTSL4-AS1	-7.03283	0.000450179
CXCL17	-7.03324	0.0122201
LOC101928372	-7.03324	0.0122201
LOC101928595	-7.0353	0.000383422
SLC14A2	-7.04135	0.00406756
APOA1-AS	-7.04332	0.00353468
RBPMS-AS1	-7.04415	0.000239873
MAL2	-7.05035	0.00142582
GBP7	-7.05283	0.00213716
MFSD13B	-7.07318	0.00139442
HCN3	-7.07395	0.000271577
UNCX	-7.0788	0.0115908
C1QTNF9B	-7.08178	0.00120074
STKLD1	-7.08721	0.000178959
DCST1	-7.09174	0.00451336
SLC7A14	-7.09174	0.00451336
RYR3	-7.09398	0.000102747
PTPRQ	-7.09511	0.0229952
LRTOMT	-7.10795	0.000210316
SLC25A35	-7.11313	0.000149691
SYN1	-7.11356	0.000354532
S100P	-7.1186	0.00760841
SFRP1	-7.12646	2.36047e-05
GDPD4	-7.13098	0.00813391
SLC39A5	-7.13151	5.50551e-06
KCNE2	-7.13523	0.000604115
PCP4	-7.14955	0.000623239
USH2A	-7.15465	0.00174606
RAB25	-7.15982	0.000245124
LOC100996842	-7.1622	0.0002288
PTOV1-AS2	-7.16408	0.000207637
SLC9A4	-7.16414	0.000222498
GAS6-AS1	-7.16859	0.000366339
ALDH1L1-AS2	-7.1694	0.000295683
CEMIP	-7.17394	0.000229696
RHOF	-7.17747	7.16178e-05
PREPL	-7.17836	0.000112046
DDX11L2	-7.17941	0.000261123
LOC101929633	-7.19213	0.000722077
MMACHC	-7.19248	0.000267777
ERI2	-7.19878	0.000151936
LOC102724404	-7.21215	0.0043164
LOC729867	-7.21306	0.000467316
CBY3	-7.21649	0.00183797
SOX30	-7.22051	0.00449614
CAPN6	-7.22119	0.00488657
SPIN2A	-7.2239	0.00590321
ZNF295-AS1	-7.2239	0.00590321
CD27	-7.2292	0.000242392
NAGS	-7.25152	3.08e-05
C15orf54	-7.25406	0.0100127
ZBTB25	-7.25989	0.000183025
OIT3	-7.26754	0.000840282
SMPD3	-7.27793	0.00019263
LOC100652768	-7.28251	0.00014468
SLC34A1	-7.28721	8.70055e-06
CA1	-7.29355	0.00211886
LOC100506083	-7.29492	0.000267095
LOC286059	-7.29907	0.00343534
THAP3	-7.30328	0.000149659
FAM71E1	-7.3114	0.000377619
IDI2-AS1	-7.3226	0.000399537
HCG4B	-7.32296	0.000472964
LOC284578	-7.32335	0.000280012
LOC101929439	-7.32919	0.00461487
CA14	-7.32997	0.000342004
GPX2	-7.33983	0.00103745
CHAD	-7.34553	0.000452933
TTN	-7.34998	0.000107292
TMEM147-AS1	-7.35163	0.000107549
C15orf62	-7.35352	0.000146267
CLUL1	-7.35456	3.82275e-05
SLC26A8	-7.3555	0.00129433
PKDREJ	-7.36305	0.000732925
TNFRSF17	-7.38049	0.00373501
SNHG22	-7.38209	0.000818673
PXN-AS1	-7.38461	0.00014592
DNAJC16	-7.38645	0.000117083
MYLK-AS1	-7.38998	0.000151881
CCNI2	-7.39009	8.6146e-05
C1RL-AS1	-7.3906	0.000210117
CEBPB-AS1	-7.39514	0.0001548
CELSR3-AS1	-7.39673	0.0104322
GSG1L	-7.39673	0.0104322
GK3P	-7.40349	0.00835499
NR2E3	-7.40349	0.00835499
SNORD19B	-7.40349	0.00835499
TRIM17	-7.40638	0.000128962
CR2	-7.40676	0.00559264
DNAJC9-AS1	-7.40737	0.000117016
FAM3B	-7.41723	0.0112003
PLA2G4F	-7.42442	0.000473805
DLG3-AS1	-7.42581	0.0161589
IQCJ-SCHIP1-AS1	-7.42581	0.0161589
LDHAL6B	-7.42581	0.0161589
LOC100132813	-7.42581	0.0161589
LOC101928185	-7.42581	0.0161589
LOC101928453	-7.42581	0.0161589
LOC101928834	-7.42581	0.0161589
PITX1	-7.42581	0.0161589
ZNF649-AS1	-7.42581	0.0161589
LOC100506551	-7.4293	0.00161229
BAIAP3	-7.4366	7.96406e-05
LOC100128531	-7.4492	0.00122058
LEF1-AS1	-7.44946	0.00109649
USP6	-7.45546	0.00126427
LOC101927572	-7.45818	0.000274195
HSD17B1	-7.45823	0.000207207
CRMP1	-7.46262	0.000537699
PAX8-AS1	-7.46647	0.000122412
LOC101927727	-7.47485	0.00480457
LOC102724050	-7.47485	0.00480457
TMEM252	-7.47785	0.000704552
STAG3	-7.48041	0.000229353
PRR29	-7.48082	0.000155481
LOC100287944	-7.48456	0.00617024
MEIS1-AS2	-7.48573	0.000746896
LOC105372419	-7.48912	0.000122902
LINC01695	-7.48948	0.00960949
LOC101927482	-7.4922	0.00769315
OGFRP1	-7.4922	0.00769315
TMPRSS6	-7.4922	0.00769315
DNAH2	-7.49266	0.000353745
MAB21L1	-7.499	0.00716241
SPATA12	-7.50133	0.00198148
C19orf71	-7.50252	0.000116618
HMGN3-AS1	-7.51982	0.000114526
SLC9A3	-7.52045	4.6662e-06
PAPPA2	-7.52312	0.000800648
ARMC2-AS1	-7.52769	0.0148732
C16orf90	-7.52769	0.0148732
LOC101927267	-7.52769	0.0148732
LOC101929574	-7.52769	0.0148732
PSORS1C2	-7.52769	0.0148732
ZNF205-AS1	-7.53156	0.000127995
FLJ12825	-7.53858	0.000464956
C1orf100	-7.55216	0.0258657
C1orf105	-7.55216	0.0258657
ELFN1-AS1	-7.55216	0.0258657
ENOX1-AS2	-7.55216	0.0258657
FAM215A	-7.55216	0.0258657
FAM90A2P	-7.55216	0.0258657
INTS4P2	-7.55216	0.0258657
LCA10	-7.55216	0.0258657
LOC102724908	-7.55216	0.0258657
LOC105369781	-7.55216	0.0258657
LOC105369860	-7.55216	0.0258657
LOC390877	-7.55216	0.0258657
MIR4733	-7.55216	0.0258657
MYOG	-7.55216	0.0258657
NRSN1	-7.55216	0.0258657
OR2T2	-7.55216	0.0258657
TMPRSS11A	-7.55216	0.0258657
TYR	-7.55216	0.0258657
WNT16	-7.55216	0.0258657
SLC22A18AS	-7.55477	6.17753e-05
KREMEN2	-7.55502	0.00196133
PRR7-AS1	-7.55502	0.00196133
RSPH6A	-7.55502	0.00196133
COL10A1	-7.55627	0.000128689
HP09053	-7.56695	0.000326983
CACNA1C-AS1	-7.56864	0.00106411
DNAH10	-7.56973	0.000226978
VWA3A	-7.57651	0.000428797
DRAXIN	-7.5917	0.0226622
GJB3	-7.5917	0.0226622
LINC01338	-7.5917	0.0226622
LINC01539	-7.5917	0.0226622
LOC105379807	-7.5917	0.0226622
NDFIP2-AS1	-7.5917	0.0226622
SLC22A10	-7.5917	0.0226622
COL18A1-AS1	-7.60222	7.35283e-05
DDN	-7.61007	0.000112335
FAM83G	-7.6171	0.000456616
DND1	-7.61918	0.000140198
GNRHR2	-7.62061	0.000101985
CLCNKA	-7.63392	2.78065e-06
BTNL2	-7.63835	0.0204517
C7orf34	-7.63835	0.0204517
FAM83C	-7.63835	0.0204517
LOC102723322	-7.63835	0.0204517
NKX1-2	-7.63835	0.0204517
LINC01138	-7.63889	5.69816e-05
WDR83	-7.65414	8.99531e-05
LMF1-AS1	-7.66853	0.000402077
LOC101929657	-7.6705	0.000377005
PKD1L3	-7.67337	0.000801904
CFAP100	-7.67524	0.00223133
PEX5L	-7.67779	0.00165321
TUBB1	-7.68292	0.000576225
KCNB2	-7.68571	0.0186996
NYAP2	-7.68571	0.0186996
SOSTDC1	-7.68751	0.000797079
MIR133A1HG	-7.70324	0.00498741
RNF175	-7.70324	0.00498741
L3MBTL4-AS1	-7.70587	0.000158898
CACNA2D2	-7.71594	2.45601e-05
EFCAB5	-7.72069	0.000536009
CRTC3-AS1	-7.72578	0.000642185
TMEM52B	-7.72599	1.0013e-06
SLC47A2	-7.72842	1.23719e-06
SLC18A2	-7.73165	0.000194599
NBL1	-7.73209	0.0172346
PAK6	-7.73209	0.0172346
MYLK4	-7.73612	3.31069e-05
NUTM2B	-7.73681	0.00155039
GNG3	-7.74035	0.000228825
ZNF750	-7.74732	0.000591186
MAB21L2	-7.7492	0.00290371
LY86-AS1	-7.75204	0.000646773
PMCH	-7.75321	0.00311618
BCDIN3D-AS1	-7.76072	0.000143348
LOC101928881	-7.76398	0.000937544
POLR2B	-7.76863	6.58359e-05
ATP12A	-7.77224	0.0472051
SLC26A5	-7.77672	0.0159595
PHF24	-7.77714	0.000262563
VAC14-AS1	-7.77893	0.000234847
MXD3	-7.78751	0.000103519
GRID2IP	-7.79798	0.000307193
ZNRF3-AS1	-7.80548	0.000392726
RAD54L	-7.80622	9.2215e-05
LHX4	-7.8079	0.000431854
SYNC	-7.80846	7.44952e-05
GADL1	-7.81145	0.0437033
GNAL	-7.8201	3.13301e-05
GSG1	-7.82032	0.0148824
LOC441086	-7.82032	0.0148824
ZNF732	-7.8299	0.00360479
CNTFR	-7.8495	0.0405165
EXTL1	-7.86477	0.000183119
MAP3K15	-7.87781	2.78876e-05
ANKRD61	-7.88906	0.00028989
POM121L1P	-7.89112	0.000185257
TCTEX1D4	-7.89635	0.000202355
LOC646736	-7.90164	0.0130231
FRMD7	-7.90459	0.0362559
STARD13-AS	-7.90544	0.000626232
TDGF1	-7.93024	0.000977403
MYH7B	-7.93311	4.96001e-05
MESTIT1	-7.93983	0.0122222
SMARCA5-AS1	-7.94376	0.000676542
PVALB	-7.96253	0.000140014
RBP2	-7.97695	0.0115186
PTOV1-AS1	-7.97761	6.88998e-05
LOC100289580	-7.99219	7.48399e-05
LOC101929231	-7.99264	9.96433e-05
TNMD	-7.9958	0.00169024
CASR	-7.99767	3.8503e-05
TSHR	-8.0064	9.44593e-05
EME1	-8.01075	0.000110448
VSIG8	-8.02776	0.000740899
THCAT158	-8.02863	0.000368781
BMP6	-8.03149	1.21048e-05
LOC105371824	-8.03205	0.000221785
TIAM2	-8.03853	3.35187e-05
LOC102724484	-8.04734	0.00288722
PDE6C	-8.04734	0.00288722
GDPD2	-8.05269	0.000492051
STAR	-8.05785	0.00303142
LENEP	-8.05854	0.00357722
NHS-AS1	-8.05854	0.00357722
ZNF536	-8.05854	0.00357722
CAPZA3	-8.07429	0.00219985
BSND	-8.07652	0.00283315
LINC01298	-8.07741	0.00612741
MIR4674	-8.07741	0.00612741
SNORD69	-8.07741	0.00612741
MAB21L3	-8.08009	0.00972244
PGAM2	-8.08112	5.89119e-06
URAHP	-8.0891	2.92462e-05
LINC01606	-8.09423	0.00022872
PRCD	-8.09709	0.000152545
LOC101928445	-8.09876	6.08628e-05
PDZD7	-8.09917	2.39463e-05
CYP2W1	-8.10922	0.00232075
LNX1-AS2	-8.11217	0.00921668
PHOSPHO1	-8.11799	0.000460907
LINC01314	-8.12929	5.82156e-06
OPRM1	-8.14755	0.00327504
CYP4Z1	-8.14822	0.00229458
SUMO1P3	-8.15085	5.05702e-05
NTNG1	-8.15205	0.00264265
KCNJ1	-8.15872	3.11068e-05
ACTN3	-8.17502	0.00560061
LOC101927472	-8.17502	0.00560061
LOC101927543	-8.17502	0.00560061
LOC339529	-8.17502	0.00560061
OR2AT4	-8.17502	0.00560061
NUP210L	-8.18822	0.00157573
LINC00390	-8.18912	0.000400143
UGT2B11	-8.19084	0.000320462
NPB	-8.20532	5.71439e-05
ADGRG5	-8.20697	3.7674e-05
GYS2	-8.21445	0.00014826
MIR631	-8.22814	8.0251e-05
LINC01055	-8.23722	0.0180982
LOC101928731	-8.24763	7.17431e-05
PAQR9-AS1	-8.25606	0.000186389
CRABP1	-8.27199	0.0168423
LIMD1-AS1	-8.27951	6.81464e-05
PIK3C2G	-8.29158	7.34501e-05
LOC102724153	-8.29444	0.000384523
TSPAN8	-8.29484	0.00022196
CHRNE	-8.29518	2.76205e-05
STBD1	-8.29963	0.000245996
A2M-AS1	-8.3108	4.77321e-05
HEPACAM2	-8.32245	0.0151484
ARHGEF39	-8.34755	4.35684e-05
EDNRB-AS1	-8.34865	0.000184476
IRAIN	-8.35111	3.04183e-05
OVOL1	-8.35701	1.96553e-05
LOC441454	-8.37519	0.000315799
LMO7-AS1	-8.37662	3.2965e-05
SSBP3-AS1	-8.3771	0.00041508
PCOLCE-AS1	-8.37744	2.13172e-05
ABHD1	-8.3859	2.59167e-05
LINC00473	-8.40521	0.00499249
CSMD1	-8.41382	7.13849e-06
LRRC46	-8.41793	2.82128e-05
LOC100505915	-8.42207	0.000163658
LOC105373764	-8.42287	0.00480025
HORMAD2-AS1	-8.42325	0.000101076
SPATA9	-8.42514	7.33821e-05
GNAT2	-8.42753	0.00102504
ANGPTL6	-8.42815	5.90039e-05
LOC101928120	-8.43233	2.20415e-05
CRB2	-8.43506	7.20403e-06
ENTPD3	-8.43743	5.89968e-05
LINC01847	-8.44079	0.000829161
FSIP2	-8.4473	1.82559e-05
FLJ22763	-8.4483	0.0115827
KNG1	-8.44833	5.34288e-06
LOC102723471	-8.45276	3.72784e-06
HOXA-AS3	-8.45784	4.97964e-05
LRRTM2	-8.46603	3.98448e-05
PLCG1-AS1	-8.49555	1.5821e-05
LOC105377924	-8.50748	0.00396884
TGFBR3L	-8.51404	7.38954e-05
DLK2	-8.51582	0.000248153
LOC100506175	-8.51727	0.00165149
KCNH4	-8.51805	0.00120901
ACOT11	-8.51817	1.74882e-05
C1orf167	-8.52056	2.46012e-05
LOC101927211	-8.5303	0.00303695
LOC102723729	-8.5303	0.00303695
LOC105378098	-8.5303	0.00303695
COL9A3	-8.53163	7.09934e-06
INSRR	-8.53537	0.00959327
COL6A6	-8.53971	0.000347934
LOC400548	-8.54273	5.74834e-05
OGFR-AS1	-8.54314	0.000303049
CLCNKB	-8.54883	3.51196e-07
LOC102723566	-8.5501	9.3549e-06
ECT2L	-8.55553	0.00026305
STRA8	-8.55656	0.000688737
MCM8-AS1	-8.55698	0.00084026
POM121L8P	-8.55972	0.00126756
PRICKLE2-AS3	-8.55972	0.00126756
LOC101929468	-8.56591	0.00012369
HIF1A-AS2	-8.57807	0.000151669
ESRP1	-8.5828	0.00101548
LOC100506444	-8.60381	0.00824702
AKAP14	-8.60448	0.00150661
KCNH1	-8.60496	0.000930789
SLC28A2	-8.61914	0.000320221
SYNPO2L	-8.62327	8.86522e-05
LOC100996385	-8.62579	0.00276411
LOC101929680	-8.62579	0.00276411
THRA1/BTR	-8.62579	0.00276411
SLC9C1	-8.62596	5.51315e-05
LOC102724957	-8.63025	0.00777387
NPHS2	-8.63796	2.02102e-07
RUSC1-AS1	-8.64422	1.27892e-05
STEAP3-AS1	-8.64705	9.37989e-05
CXCR5	-8.65203	2.95173e-05
ANGPTL3	-8.6593	2.70584e-06
XPNPEP2	-8.6634	4.91568e-08
HEATR4	-8.68006	1.3134e-05
HS6ST2	-8.68908	1.37915e-06
CD81-AS1	-8.71716	3.93606e-05
ASB16	-8.72364	6.18731e-05
CCNT2-AS1	-8.72643	1.29167e-05
MIR3911	-8.72955	4.57509e-05
RIMBP2	-8.74535	0.00070648
SYNE1-AS1	-8.74807	0.000299269
POLR3H	-8.75267	9.60133e-06
C22orf23	-8.75973	1.43414e-05
LOC100130705	-8.76425	1.28292e-05
PHKA2-AS1	-8.77145	1.91258e-05
C10orf25	-8.78329	1.76306e-05
TOMM20L	-8.78834	2.01686e-05
CGREF1	-8.79563	7.68396e-05
VPS9D1-AS1	-8.8007	1.35331e-05
LOC108783645	-8.81338	0.000187187
PRR34	-8.81844	1.76023e-05
NME9	-8.8326	1.90061e-05
SYT2	-8.85176	0.000113247
TAS1R3	-8.86052	0.000130276
ASB15	-8.87186	0.00167551
FAM221B	-8.87653	0.00176112
LOC100288866	-8.87653	0.00176112
LOC101928510	-8.87653	0.00176112
MSMP	-8.89135	0.000542
UPP2	-8.90634	2.60146e-07
C5orf66	-8.91043	3.37778e-05
RNF224	-8.91256	2.10854e-05
ZBTB20-AS4	-8.92214	0.000228171
LOC105371414	-8.92635	1.51478e-05
APOBEC4	-8.93075	0.00314443
C20orf144	-8.93075	0.00314443
LINC00470	-8.93075	0.00314443
LOC100505782	-8.93075	0.00314443
LOC101927048	-8.93075	0.00314443
LOC102724663	-8.93075	0.00314443
RFX4	-8.93075	0.00314443
ADH1A	-8.93089	0.00264632
LINC00314	-8.93089	0.00264632
LOC101929080	-8.93089	0.00264632
LOC102723831	-8.93089	0.00264632
LOC284581	-8.93089	0.00264632
SPRY3	-8.93089	0.00264632
CNTNAP4	-8.93599	0.00236242
FAM167A-AS1	-8.94329	0.00215981
IGSF23	-8.94329	0.00215981
KCNJ4	-8.94329	0.00215981
SOX15	-8.95018	2.68052e-05
BCL2L14	-8.95051	0.000671188
CHRM3-AS2	-8.95155	0.00200154
WDR64	-8.95155	0.00200154
CLDN16	-8.95217	7.83193e-07
LOC100131496	-8.9534	0.000825885
NODAL	-8.9534	0.000825885
LOC105377458	-8.96062	0.00187054
ADGRL3-AS1	-8.96435	0.0058222
AMELX	-8.96435	0.0058222
ARHGEF3-AS1	-8.96435	0.0058222
AWAT1	-8.96435	0.0058222
C12orf40	-8.96435	0.0058222
C17orf78	-8.96435	0.0058222
C4BPA	-8.96435	0.0058222
C7orf71	-8.96435	0.0058222
CYCSP52	-8.96435	0.0058222
CYP2A7	-8.96435	0.0058222
DISC2	-8.96435	0.0058222
DSC1	-8.96435	0.0058222
EIF1AX-AS1	-8.96435	0.0058222
FANCD2OS	-8.96435	0.0058222
FER1L6-AS1	-8.96435	0.0058222
FGF14-AS1	-8.96435	0.0058222
GCNT7	-8.96435	0.0058222
GLRA1	-8.96435	0.0058222
GLRA4	-8.96435	0.0058222
GLYCAM1	-8.96435	0.0058222
GPR45	-8.96435	0.0058222
GS1-279B7.1	-8.96435	0.0058222
HIST1H2BA	-8.96435	0.0058222
HS6ST2-AS1	-8.96435	0.0058222
KCNV2	-8.96435	0.0058222
KRTAP5-1	-8.96435	0.0058222
LINC00244	-8.96435	0.0058222
LINC00678	-8.96435	0.0058222
LINC01098	-8.96435	0.0058222
LINC01324	-8.96435	0.0058222
LINC01450	-8.96435	0.0058222
LINC01596	-8.96435	0.0058222
LINC01925	-8.96435	0.0058222
LINC01978	-8.96435	0.0058222
LINC02044	-8.96435	0.0058222
LOC100128006	-8.96435	0.0058222
LOC100129027	-8.96435	0.0058222
LOC100130264	-8.96435	0.0058222
LOC101926905	-8.96435	0.0058222
LOC101927082	-8.96435	0.0058222
LOC101927356	-8.96435	0.0058222
LOC101927557	-8.96435	0.0058222
LOC101928191	-8.96435	0.0058222
LOC101928471	-8.96435	0.0058222
LOC101928491	-8.96435	0.0058222
LOC101928614	-8.96435	0.0058222
LOC101928626	-8.96435	0.0058222
LOC101928651	-8.96435	0.0058222
LOC101928988	-8.96435	0.0058222
LOC101929076	-8.96435	0.0058222
LOC101929237	-8.96435	0.0058222
LOC101929517	-8.96435	0.0058222
LOC101929798	-8.96435	0.0058222
LOC102723335	-8.96435	0.0058222
LOC104054148	-8.96435	0.0058222
LOC105369509	-8.96435	0.0058222
LOC105369911	-8.96435	0.0058222
LOC105372071	-8.96435	0.0058222
LOC105373609	-8.96435	0.0058222
LOC105378311	-8.96435	0.0058222
LOC105378330	-8.96435	0.0058222
LOC105378470	-8.96435	0.0058222
LOC105379514	-8.96435	0.0058222
LOC643623	-8.96435	0.0058222
LOC645177	-8.96435	0.0058222
LOC728095	-8.96435	0.0058222
LPP-AS1	-8.96435	0.0058222
LRRC18	-8.96435	0.0058222
LRTM1	-8.96435	0.0058222
LZTS1-AS1	-8.96435	0.0058222
MED15P9	-8.96435	0.0058222
MIR1269B	-8.96435	0.0058222
MIR302B	-8.96435	0.0058222
MIR367	-8.96435	0.0058222
MIR3934	-8.96435	0.0058222
MIR4290HG	-8.96435	0.0058222
MIR4305	-8.96435	0.0058222
MIR4319	-8.96435	0.0058222
MIR4740	-8.96435	0.0058222
MIR513A2	-8.96435	0.0058222
MIR514B	-8.96435	0.0058222
MIR550B1	-8.96435	0.0058222
MIR550B2	-8.96435	0.0058222
MIR8079	-8.96435	0.0058222
MIR8083	-8.96435	0.0058222
MMP27	-8.96435	0.0058222
MROH5	-8.96435	0.0058222
MUC22	-8.96435	0.0058222
NALCN-AS1	-8.96435	0.0058222
NAV2-AS5	-8.96435	0.0058222
NPSR1	-8.96435	0.0058222
NT5C1B	-8.96435	0.0058222
ODF3	-8.96435	0.0058222
OR10A2	-8.96435	0.0058222
OR10AD1	-8.96435	0.0058222
OR13D1	-8.96435	0.0058222
OR2T5	-8.96435	0.0058222
OR6M1	-8.96435	0.0058222
OR9I1	-8.96435	0.0058222
PATE4	-8.96435	0.0058222
PHACTR2-AS1	-8.96435	0.0058222
PHKA1-AS1	-8.96435	0.0058222
PIRT	-8.96435	0.0058222
PLET1	-8.96435	0.0058222
PMCHL2	-8.96435	0.0058222
PRDM13	-8.96435	0.0058222
PRSS37	-8.96435	0.0058222
RMDN2-AS1	-8.96435	0.0058222
SCGB2B3P	-8.96435	0.0058222
SKOR2	-8.96435	0.0058222
SLC26A3	-8.96435	0.0058222
SP7	-8.96435	0.0058222
SPDYE8P	-8.96435	0.0058222
STAU2-AS1	-8.96435	0.0058222
TGM4	-8.96435	0.0058222
THSD4-AS2	-8.96435	0.0058222
TPI1P3	-8.96435	0.0058222
TXNDC12-AS1	-8.96435	0.0058222
XXYLT1-AS2	-8.96435	0.0058222
BEAN1	-8.97696	5.30452e-05
TSPOAP1-AS1	-8.97744	1.18171e-05
ZSWIM8-AS1	-8.97861	7.46315e-06
PINK1-AS	-8.98112	1.26232e-05
LOC105371730	-8.98785	2.94727e-05
LOC145694	-8.99502	2.97652e-05
SYT10	-9.00036	0.00149565
SPTB	-9.01387	3.2559e-06
MUC15	-9.01987	1.28763e-05
PLCZ1	-9.02111	0.000168963
LOC101926915	-9.0227	0.000423778
WDR88	-9.02545	0.000100445
KLC3	-9.02826	3.62658e-06
HAS3	-9.04807	1.26771e-05
ATP2C2	-9.04867	1.67606e-05
NAPA-AS1	-9.04897	4.6734e-06
NRAP	-9.04928	1.49919e-05
TAF5	-9.05148	7.25813e-06
LOC105372833	-9.05694	3.72455e-06
TYRP1	-9.06642	0.000346728
EMILIN3	-9.07647	1.67076e-05
SPATC1	-9.0779	3.0985e-05
CHRM5	-9.09572	0.000535056
ADH4	-9.10436	0.000978409
RDH8	-9.10903	0.00011751
AGR2	-9.11015	0.00251252
SRRM5	-9.1189	1.09233e-05
ADAMTS19	-9.12493	0.00090992
2019-03-10	-9.14537	0.000849449
PTGDR2	-9.15045	7.66576e-06
LOC105369438	-9.15205	0.00044379
SMIM15-AS1	-9.15277	3.2966e-05
TUBA3D	-9.15644	0.00113164
FAM166B	-9.16087	5.85092e-06
KCNJ13	-9.16237	2.766e-06
SLC12A3	-9.16307	4.53482e-08
LHX1	-9.16544	5.34694e-06
SLC12A1	-9.18097	1.18342e-06
LOC105371795	-9.18194	3.37148e-06
NELL1	-9.20267	8.72097e-05
SLC25A5-AS1	-9.20952	5.35917e-06
APC2	-9.22812	4.60908e-05
SLC38A4	-9.2324	1.49237e-05
RPL13AP6	-9.246	6.06877e-05
C5orf58	-9.24994	0.00102483
GTSCR1	-9.24994	0.00102483
LOC105374297	-9.24994	0.00102483
ALG1L2	-9.25312	0.000206413
ADORA2A	-9.29041	4.75481e-05
ENPP6	-9.29579	0.000210165
TJP3	-9.30629	2.83365e-07
BBOF1	-9.30918	1.88518e-06
CYSRT1	-9.31021	2.65939e-06
GAS5-AS1	-9.31615	3.36493e-06
GGTLC2	-9.3325	2.21032e-05
CLDN10-AS1	-9.34323	1.3997e-05
LOC101926962	-9.35666	0.000139222
BIK	-9.36144	3.23539e-05
LOC101928718	-9.38619	0.000294505
GGT6	-9.38852	1.10423e-06
LINC01430	-9.3912	0.00078105
ACOT6	-9.40364	9.4879e-06
KCNH3	-9.42495	7.97064e-07
LRRC75A	-9.44473	7.77976e-06
VIM-AS1	-9.44876	4.82672e-06
FAM169A	-9.45449	1.86005e-07
LINC00513	-9.46268	5.2014e-06
PCSK1	-9.46338	4.46337e-05
BRSK2	-9.47047	9.41243e-06
SCNN1G	-9.47299	1.15698e-05
LOC105369332	-9.47533	3.07179e-06
FAM87B	-9.48422	0.000706148
SLC25A52	-9.48422	0.000706148
DMRT2	-9.51898	0.00090125
NTRK1	-9.52268	9.53019e-06
TSSK4	-9.5242	1.51396e-05
RORA-AS1	-9.52605	2.21528e-06
CCDC39	-9.52652	8.00266e-06
LOC102724580	-9.55209	4.85771e-06
BOK-AS1	-9.57254	2.08632e-05
C17orf50	-9.57859	0.000909338
C9orf129	-9.57859	0.000909338
FER1L6-AS2	-9.57859	0.000909338
LINC01497	-9.57859	0.000909338
LOC105377716	-9.57859	0.000909338
MIR4477A	-9.57859	0.000909338
SEMA5A-AS1	-9.57859	0.000909338
TMC5	-9.57859	0.000909338
NKAIN3	-9.57883	0.000643022
PLA2G3	-9.57883	0.000643022
LOC101927708	-9.58218	0.00057934
SMCR5	-9.58218	0.00057934
HCG25	-9.58645	4.34785e-06
GLIS3-AS1	-9.58969	0.000262831
PRDM7	-9.58969	0.000262831
C14orf178	-9.58984	0.000205701
FAM186A	-9.59329	0.000567819
GRPEL2-AS1	-9.59329	0.000567819
LOC102724784	-9.59329	0.000567819
LOC105375787	-9.59329	0.000567819
MYBPH	-9.59636	0.000461072
C10orf142	-9.60286	0.00190289
CACNA2D3-AS1	-9.60286	0.00190289
CHST4	-9.60286	0.00190289
GLYCTK-AS1	-9.60286	0.00190289
GPC6-AS2	-9.60286	0.00190289
GPR26	-9.60286	0.00190289
IGSF11-AS1	-9.60286	0.00190289
KHDC3L	-9.60286	0.00190289
KRBOX1-AS1	-9.60286	0.00190289
KRT19P2	-9.60286	0.00190289
LDHAL6A	-9.60286	0.00190289
LINC00353	-9.60286	0.00190289
LINC00368	-9.60286	0.00190289
LINC01726	-9.60286	0.00190289
LOC101927539	-9.60286	0.00190289
LOC101928590	-9.60286	0.00190289
LOC102031319	-9.60286	0.00190289
LOC102723439	-9.60286	0.00190289
LOC105371046	-9.60286	0.00190289
LOC105373805	-9.60286	0.00190289
LOC105378146	-9.60286	0.00190289
LOC339666	-9.60286	0.00190289
MBOAT4	-9.60286	0.00190289
MHRT	-9.60286	0.00190289
MIR3918	-9.60286	0.00190289
MIR4659B	-9.60286	0.00190289
MIR4746	-9.60286	0.00190289
MIR513A1	-9.60286	0.00190289
MIR6071	-9.60286	0.00190289
MMP3	-9.60286	0.00190289
NEURL1-AS1	-9.60286	0.00190289
NRG3-AS1	-9.60286	0.00190289
OR51Q1	-9.60286	0.00190289
PACRG-AS1	-9.60286	0.00190289
PCDH9-AS2	-9.60286	0.00190289
PRKX-AS1	-9.60286	0.00190289
RFPL3	-9.60286	0.00190289
SDCBP2	-9.60286	0.00190289
SMAD1-AS2	-9.60286	0.00190289
SPATA31C2	-9.60286	0.00190289
THOC7-AS1	-9.60286	0.00190289
TMEM225	-9.60286	0.00190289
VIPR1-AS1	-9.60286	0.00190289
ZBTB46-AS1	-9.60286	0.00190289
RHCE	-9.60605	4.11828e-05
MCCD1	-9.60708	1.88487e-07
RAB6C-AS1	-9.60748	0.000410037
C2orf71	-9.61339	0.00038896
SOX10	-9.61339	0.00038896
SEC1P	-9.63517	1.20718e-05
MIR762HG	-9.64064	2.60965e-06
FBP2	-9.67203	0.000159654
ABCG5	-9.67289	0.000129378
NPHP3-AS1	-9.67473	0.000238188
CALML3	-9.67927	1.02514e-06
ARHGAP26-AS1	-9.68597	0.000512659
MMEL1	-9.69777	9.87841e-06
CHRNA4	-9.70136	0.000188278
LOC101927062	-9.72007	0.000178784
FAM196A	-9.72689	1.42845e-05
GPR17	-9.75611	1.5929e-05
CELA2B	-9.77065	0.000429902
COL18A1-AS2	-9.77065	0.000429902
CTAGE7P	-9.77065	0.000429902
TPSG1	-9.77093	8.58302e-06
FOXI1	-9.77198	0.000472077
FXYD4	-9.7737	6.0365e-06
B3GNT4	-9.79662	3.35852e-06
PITRM1-AS1	-9.79672	2.92154e-06
LOC101929089	-9.80411	2.76678e-06
PHKG1	-9.82073	2.47314e-06
PKD2L2	-9.83026	2.57325e-05
DLEC1	-9.83257	6.60763e-06
LENG9	-9.83867	2.36189e-06
GAD1	-9.84399	0.000126765
AXDND1	-9.84903	1.36284e-06
WEE2	-9.85193	8.59798e-05
C6orf222	-9.85301	0.000175423
KAAG1	-9.86329	8.70095e-06
GP1BA	-9.86829	3.88844e-06
CYP4A22	-9.89063	6.29043e-06
AQP6	-9.90811	1.21472e-07
DENND5B-AS1	-9.92697	0.00014781
AQP2	-9.94081	3.22342e-09
GABRA2	-9.9467	9.52165e-05
UCKL1-AS1	-9.95197	3.85304e-06
LOC101928123	-9.95234	1.33434e-05
LOC102723809	-9.97962	4.22138e-05
SLC16A12-AS1	-9.99099	7.34219e-07
LOC100128494	-10.0097	1.60959e-06
DDX11L1	-10.0101	5.7012e-05
PROX2	-10.0101	5.7012e-05
C10orf95	-10.0105	1.50676e-06
C9orf41-AS1	-10.0118	0.000133714
GATA3-AS1	-10.0217	5.45768e-07
PGM5P2	-10.0285	0.000296569
RS1	-10.0285	0.000296569
LINC01181	-10.0305	0.00037703
LOC101927296	-10.0305	0.00037703
OLIG2	-10.0305	0.00037703
RAI1-AS1	-10.0305	0.00037703
SLC26A4-AS1	-10.0305	0.00037703
PRR35	-10.0322	7.50043e-05
LOC101060553	-10.034	0.000206581
KDM4A-AS1	-10.0439	5.19104e-06
ATP6V1B1-AS1	-10.0467	0.000117537
ABCC5-AS1	-10.049	0.000856232
ABRA	-10.049	0.000856232
ACSM6	-10.049	0.000856232
AOAH-IT1	-10.049	0.000856232
C3orf49	-10.049	0.000856232
CA7	-10.049	0.000856232
CACNA1C-AS4	-10.049	0.000856232
CASP16P	-10.049	0.000856232
CFAP44-AS1	-10.049	0.000856232
CLYBL-AS1	-10.049	0.000856232
CLYBL-AS2	-10.049	0.000856232
GIF	-10.049	0.000856232
GPC6-AS1	-10.049	0.000856232
HLTF-AS1	-10.049	0.000856232
IL24	-10.049	0.000856232
LINC00559	-10.049	0.000856232
LINC01040	-10.049	0.000856232
LINC01049	-10.049	0.000856232
LINC01398	-10.049	0.000856232
LINC01910	-10.049	0.000856232
LINC01939	-10.049	0.000856232
LOC100506142	-10.049	0.000856232
LOC100506281	-10.049	0.000856232
LOC101928943	-10.049	0.000856232
LOC101929064	-10.049	0.000856232
LOC101929109	-10.049	0.000856232
LOC101929550	-10.049	0.000856232
LOC105370622	-10.049	0.000856232
LOC105378614	-10.049	0.000856232
LOC641367	-10.049	0.000856232
LRRTM3	-10.049	0.000856232
MIR4279	-10.049	0.000856232
MIR4429	-10.049	0.000856232
MYH16	-10.049	0.000856232
MYH2	-10.049	0.000856232
MYH4	-10.049	0.000856232
PLCE1-AS2	-10.049	0.000856232
PRB3	-10.049	0.000856232
RORA-AS2	-10.049	0.000856232
SALRNA2	-10.049	0.000856232
THSD4-AS1	-10.049	0.000856232
TXNDC8	-10.049	0.000856232
GNG12-AS1	-10.0634	3.02087e-05
AKR7A2P1	-10.0711	0.000268642
LOC101927795	-10.0711	0.000268642
LOC101929595	-10.0711	0.000268642
SOST	-10.08	6.56366e-05
HOXB-AS3	-10.0814	1.5897e-07
DBH	-10.0866	6.10981e-06
SMIM22	-10.0981	2.65692e-05
CFAP126	-10.1352	2.98633e-06
LOC102724009	-10.1493	5.93692e-06
MID1IP1-AS1	-10.1503	4.49761e-05
SLC9B1	-10.157	1.37925e-06
LECT2	-10.1633	0.00024181
LINC02067	-10.1658	7.47558e-05
TVP23A	-10.1891	9.9987e-06
CACTIN-AS1	-10.2148	2.14031e-05
INE2	-10.2156	4.02752e-05
C9orf84	-10.2163	2.86658e-07
CFAP157	-10.2519	7.43215e-07
CALB1	-10.2546	6.90307e-10
MUC4	-10.313	6.29869e-06
EPX	-10.3197	0.000182455
MIR3650	-10.3197	0.000182455
GPR62	-10.3246	3.48012e-05
AP4B1-AS1	-10.3484	2.23157e-05
TENM2	-10.3638	7.60669e-06
LOC101927018	-10.3746	0.000148167
MEP1B	-10.3746	0.000148167
MKRN2OS	-10.3746	0.000148167
PGAM1P5	-10.3746	0.000148167
SMIM18	-10.3763	0.000110971
C11orf87	-10.3765	0.000192399
ROR1-AS1	-10.3765	0.000192399
CFAP57	-10.3825	1.593e-07
CHRM1	-10.3855	7.96443e-05
ZBTB20-AS1	-10.3898	6.8396e-05
CSNK1G2-AS1	-10.3915	0.000465606
DPYD-AS1	-10.3915	0.000465606
EFCAB6-AS1	-10.3915	0.000465606
ELMO1-AS1	-10.3915	0.000465606
ESRG	-10.3915	0.000465606
GLIPR1L1	-10.3915	0.000465606
GNG13	-10.3915	0.000465606
HSD3B1	-10.3915	0.000465606
LARS2-AS1	-10.3915	0.000465606
LINC01291	-10.3915	0.000465606
LMLN-AS1	-10.3915	0.000465606
LOC100130548	-10.3915	0.000465606
LOC100507388	-10.3915	0.000465606
LOC100631378	-10.3915	0.000465606
LOC101927447	-10.3915	0.000465606
LOC101929512	-10.3915	0.000465606
LOC285762	-10.3915	0.000465606
LOC643542	-10.3915	0.000465606
MAGI2-AS2	-10.3915	0.000465606
MGAT4EP	-10.3915	0.000465606
MGC15885	-10.3915	0.000465606
MIR548D2	-10.3915	0.000465606
OR2S2	-10.3915	0.000465606
OR52B6	-10.3915	0.000465606
OR7E12P	-10.3915	0.000465606
PDC	-10.3915	0.000465606
RPL13AP17	-10.3915	0.000465606
SH3GL1P2	-10.3915	0.000465606
SRGAP3-AS3	-10.3915	0.000465606
TMED11P	-10.3915	0.000465606
TMEM211	-10.3915	0.000465606
PAPPA-AS1	-10.4142	1.25364e-06
ATP6V1G3	-10.4232	1.59715e-05
RBM12B-AS1	-10.4296	0.000153975
LINC01020	-10.4977	1.43412e-05
LOC101928844	-10.5135	4.29515e-05
TP53TG5	-10.5149	5.69721e-05
LACTB2-AS1	-10.5176	1.55274e-06
ARGFXP2	-10.5217	0.000138298
TMEM207	-10.5442	1.22669e-05
EZR-AS1	-10.5659	1.33736e-06
SPDYA	-10.5692	5.10403e-06
CCDC73	-10.5786	3.36576e-06
DDTL	-10.5871	2.04758e-07
GRAMD2	-10.6157	1.12087e-07
MIR6080	-10.6271	0.000113497
RAG2	-10.6548	7.13187e-05
AFAP1-AS1	-10.6563	0.000112225
IMPG1	-10.6563	0.000112225
SRMS	-10.6563	0.000112225
STT3A-AS1	-10.6563	0.000112225
LINC00602	-10.6609	4.74224e-05
[truncated: 414 more rows]

## Sheet: Upregulated genes in ccRCC
Upregulated expressed genes in the ccRCC tissues
Gene name	log2 fold change	p value
KANK2	3.23393	0.0437199
SLC16A3	3.24774	0.0363468
VIM	3.26002	0.0481726
COL23A1	3.3115	0.0463545
EVL	3.49212	0.036063
ADA	3.52011	0.0462652
LGALS1	3.57908	0.047792
GAL3ST1	3.62521	0.0468676
HSF4	3.63333	0.0435025
SEPHS2	3.64714	0.0407641
DBI	3.69348	0.0278396
RAB32	3.70024	0.0419073
HIST1H1C	3.7317	0.0307103
GPR183	3.73207	0.0465697
LAMA4	3.7882	0.0329171
KCNE4	3.79693	0.0447567
MAP1A	3.8061	0.0236977
HIST1H2BK	3.83796	0.0317913
TTC39A	3.83975	0.022414
SPON2	3.93339	0.0177506
SECTM1	3.97242	0.0295423
FBXO32	3.98815	0.0254928
MEGF6	3.9966	0.0196601
SEMA4A	3.99749	0.0290284
CD81	4.00929	0.0150366
VWF	4.01433	0.0333263
CCND1	4.02665	0.00507241
C14orf132	4.0415	0.028571
SCD	4.07253	0.0175694
CXCR4	4.0754	0.0324982
DGCR5	4.09437	0.016588
C3	4.11189	0.02639
ME1	4.12269	0.0336369
IGFBP3	4.13358	0.0393406
TSSC4	4.15671	0.0251332
NMB	4.16333	0.0363711
CHGB	4.16558	0.0391961
SEZ6L2	4.17898	0.0148642
FBLN2	4.17995	0.0221351
GCNT3	4.20013	0.0342035
SLC45A4	4.20323	0.0247828
NETO2	4.20458	0.0331096
NNMT	4.21738	0.0498102
ACTG2	4.23089	0.0341922
LDLRAD3	4.28127	0.024488
TUBB4A	4.28149	0.0386694
CHST11	4.31062	0.0140566
PGF	4.31901	0.0201802
GPR143	4.3267	0.0315454
SCG5	4.34557	0.0358146
OLFML2B	4.3697	0.0210876
OLFML2A	4.38815	0.0209335
SCARB1	4.41822	0.0058023
PLXNA4	4.4297	0.0407855
INHBE	4.43273	0.032601
LOC100506585	4.4462	0.0410446
CTSK	4.45807	0.0179239
LINC01532	4.46074	0.0423044
FAM174B	4.46079	0.0173243
ANGPTL4	4.46756	0.0234879
DPP6	4.48624	0.0402666
GRIK3	4.48901	0.0312447
ADGRB2	4.4953	0.0317205
LGI4	4.50592	0.01895
QPCT	4.5061	0.0237917
INHBB	4.55022	0.0187237
SOCS1	4.56664	0.0275475
SLC17A2	4.5964	0.0170934
ACAN	4.60269	0.0321995
SEMA5B	4.6124	0.023308
MFSD2A	4.63889	0.0335195
LY6H	4.64667	0.0405373
C6orf223	4.6763	0.0128753
TIPARP	4.69713	0.0147258
ARHGAP22	4.7088	0.014308
GRID1	4.71929	0.0180834
STC2	4.73455	0.0105084
PXDNL	4.74984	0.0254102
C3orf80	4.79959	0.0213106
NXPH4	4.80109	0.0341949
PLIN2	4.82732	0.0123746
LIPC	4.82741	0.0189758
SPSB1	4.83597	0.00767167
AFF2	4.84277	0.02023
CPN1	4.84826	0.0438841
GABRD	4.84939	0.0235371
SCN4B	4.87359	0.00496379
COL1A1	4.88822	0.0103811
XIST	4.89372	0.0294992
RAB42	4.90129	0.0161403
ARHGAP40	4.92	0.0389544
MGARP	4.95894	0.00668147
IP6K3	4.96071	0.0131635
CPEB1	4.98374	0.0271817
SLC10A2	4.99937	0.00911878
CA9	5.00879	0.0231636
CADM3	5.06962	0.010563
HAPLN1	5.08757	0.0458651
FKBP10	5.10538	0.00417836
KCNMA1	5.11754	0.00370603
BHLHE41	5.1248	0.00294001
ESM1	5.21179	0.00537551
COL5A3	5.25677	0.00269595
SLC24A2	5.25967	0.0275257
LINC00887	5.27229	0.0109217
CDKN2A	5.27615	0.011674
REG1A	5.31261	0.0358763
SCGN	5.32956	0.00612006
TMEM100	5.3599	0.0164467
SYTL5	5.40271	0.0136743
C16orf96	5.42094	0.0131914
NDRG4	5.4543	0.00720915
PLK5	5.47492	0.0198366
CYP2J2	5.48979	0.00904209
ANGPTL8	5.49013	0.0232513
EGLN3	5.62462	0.00424246
TRIM72	5.62723	0.0445521
PGLYRP2	5.63593	0.0226765
DISP3	5.65011	0.0121983
KCNQ4	5.78602	0.00782036
MMP9	5.79065	0.0105581
BRINP2	5.80107	0.0152298
FAM196B	5.82445	0.00249745
TMEM92	5.84695	0.0201959
CYP17A1	5.87519	0.00428316
ALDH1A3	5.93863	0.00446498
LINC00463	5.9743	0.0304829
TRIM67	5.9805	0.0141752
HABP2	6.11494	0.00664944
KLK4	6.12006	0.0109004
NPTX2	6.17375	0.000763104
PIP	6.18057	0.0242125
NR2E1	6.22996	0.00325483
UBE2QL1	6.29609	0.00352297
ERVV-2	6.31154	0.0145864
ASTN1	6.32251	0.00810639
LOC100506022	6.34815	0.00324799
SLC38A8	6.42631	0.00978907
SNCB	6.57379	0.00934228
ELSPBP1	6.62265	0.00500775
CILP	6.64151	0.00258514
TNFAIP6	6.64362	0.00386076
APOC1	6.65303	0.000897854
FJX1	6.67385	0.000751202
PCDH10	6.71794	0.00252784
LRRN4CL	6.72815	0.00332547
IGFN1	6.75719	0.00417193
FGG	6.77201	0.00824737
HS3ST2	6.96057	0.00196336
KIF1A	7.05909	0.00253316
KCNK15	7.06754	0.00209813
CDH17	7.10552	0.00185318
SLC6A3	7.20922	0.00222921
LRRTM1	7.21654	0.0048293
NDUFA4L2	7.3274	0.000305963
MCHR1	7.46378	0.0014096
AMER2	7.49299	0.00364138
SCEL	7.55506	0.00116976
ABCB5	7.55527	0.00164929
TSPAN10	7.69908	0.00046229
HSD17B6	7.77794	0.000486586
TRIM63	7.90603	0.000350185
EIF4E1B	8.45984	0.000750642
LAMP5	8.95582	5.95352e-05
CYP4F22	10.0216	1.34098e-05
HHATL	10.222	1.05898e-05
IGFL2-AS1	11.6929	5.23485e-06
