# Supplementary material for: The RNA N6-Methyladenosine Methyltransferase METTL3 Promotes the Progression of Kidney Cancer via N6-Methyladenosine-Dependent Translational Enhancement of ABCD1
Source: Front Cell Dev Biol. 2021 Sep 23;9:737498. doi: 10.3389/fcell.2021.737498 (PMC8496489; doi:10.3389/fcell.2021.737498)
Supplement: Supplementary Table 6 — List of the 80 candidates in this work. [file Table_6.XLSX]

## Sheet: Sheet1
Gene names of the 80 candidates
MXRA8
TMEM240
TMEM39B
FHL3
FOXO6
ATXN7L2
PMF1-BGLAP
PMF1
PIK3C2B
PFKP
OPTN
SLC43A3
C11orf84
FAM89B
RAD9A
HSPB2
DSCAML1
GLI1
ACAD10
ACADS
FARP1
TYRO3
LRRK1
LUC7L
SOCS1
44075
ZNF771
RPA1
ARRB2
C17orf107
NATD1
GGNBP2
NR1D1
TTLL6
ATP5D
SGTA
MATK
MRPL4
YIPF2
ELOF1
ASNA1
GMIP
FBXO27
C19orf54
HSPBP1
C2orf81
USP39
EPC2
ITPA
MED15
KIAA1656
MAFF
APOBEC3C
SYNGR1
TRABD
TTLL3
LOC401052
ADAMTS9
PIGZ
MFSD7
C4orf32
FRG1
PWWP2A
NHP2
EEF1E1
C6orf223
LOC101929705
WBSCR27
AKR1B1
AGPAT5
DMTN
CCDC25
PABPC1
SHARPIN
CDK20
SLC2A8
SSNA1
UBE2A
ABCD1
PLXNA3
