# Supplementary material for: The RNA N6-Methyladenosine Methyltransferase METTL3 Promotes the Progression of Kidney Cancer via N6-Methyladenosine-Dependent Translational Enhancement of ABCD1
Source: Front Cell Dev Biol. 2021 Sep 23;9:737498. doi: 10.3389/fcell.2021.737498 (PMC8496489; doi:10.3389/fcell.2021.737498)
Supplement: Supplementary Table 7 — CPDB analysis results of the 80 candidates in this work. [file Table_7.XLSX]

## Sheet: Sheet1
CPDB analysis of the 80 genes
GO term_name	GO term_ID	Gene in the GO term	p value
negative regulation of toll-like receptor signaling pathway	GO:0034122	NR1D1; ARRB2; TYRO3	0.000307546
fatty acid beta-oxidation	GO:0006635	ABCD1; ACAD10; ACADS	0.00185403
negative regulation of defense response	GO:0031348	ABCD1; ARRB2; SHARPIN; TYRO3	0.00411198
proteasomal protein catabolic process	GO:0010498	UBE2A; SGTA; ARRB2; SHARPIN; NR1D1; HSPBP1	0.0044741
ribonucleotide catabolic process	GO:0009261	ABCD1; ITPA	0.00521276
fatty acid catabolic process	GO:0009062	ABCD1; ACAD10; ACADS	0.00524384
striated muscle tissue development	GO:0014706	LUC7L; GLI1; ARRB2; MAFF; ADAMTS9	0.00784733
regulation of striated muscle tissue development	GO:0016202	LUC7L; GLI1; ARRB2	0.00948211
